# Supplementary material for: Range size positively correlates with temperature and precipitation niche breadths but not with dietary niche breadth in triatomine insects, vectors of Chagas disease
Source: PLoS Negl Trop Dis. 2024 Aug 16;18(8):e0012430. doi: 10.1371/journal.pntd.0012430 (PMC11357105; doi:10.1371/journal.pntd.0012430)
Supplement: S1 Dataset — (ZIP) [file pntd.0012430.s002.zip]

Archive with 6 entries (6 files):
- n12s.phy
- __MACOSX/._n12s.phy
- n16s.phy
- __MACOSX/._n16s.phy
- ncytb.phy
- __MACOSX/._ncytb.phy
