# Supplementary material for: Range size positively correlates with temperature and precipitation niche breadths but not with dietary niche breadth in triatomine insects, vectors of Chagas disease
Source: PLoS Negl Trop Dis. 2024 Aug 16;18(8):e0012430. doi: 10.1371/journal.pntd.0012430 (PMC11357105; doi:10.1371/journal.pntd.0012430)
Supplement: S1 Dataset — (ZIP) [file pntd.0012430.s002.zip › n12s.phy]

 31 786
Triatoma_sanguisuga                AAAGTTTGACTTTAGCTTATT-AAATTTGCCTTTTTTTAATTGTACATGTATATTTTTGTGTGTTAGGGTGTAT-CTAAATGGTAAT---TTTTCTATTCGCAGTTCTTTATTTTA-TTAATTATATAAGTATTGATTTAGTT-AATTTTAAGAGCTCTGACCAATATTGTGCCAGCAGTCGCGGTTATACAATAAGGGCGAGTAAATTTTTTTTGGTTTGTATTTAGTTTTG-TTGCTTCTGCTTAATTATTTAATTATTGGGGTGAAATCGATATTTTTTGTTAGGTGGTTT--TTATGATTAAATATGAAAGTTCAAAATGAAACTGGGATTAGAGACCCCATTATTATGAATAGTAAACT-TGTAATCTTAGTATTAATAGTT-AGGAT-CTTTAAATTAAAAGAATTTGGCGGTAATTTAGTCTGTTCAGAGGAAYCTGCCCTGTAATCGATAATCCACGATGAATWTCACTTTATTTGGGCTTGTATATCGCTGTCATTGAATGTCTTATTAGAGA--ATTTTCGTTAATCATTAACATG-GAAAATGTCAGGTCAAGGTGCAGCTATGATAAAGAAGAGGTGGGTTACATTAAATTTATTTTTGGATAAGTT-TAT-GTAAAT-GGCTTTGAAATTGGATTTGAAAGTAATTTTTATTAGAATGTAAGGTTGATTT-AGCTCTAAATTATGCACATATCGCCCGTCACTCTCGTT-ACTTAAAATGAGATAAGTCGTAACAAAGTAGGTTTACTGGAAAGTGATCCTGGTCATAT----
Rhodnius_pictipes                  AAAGTTTGATTTTGGCTTATG-AAATTTATTTTATAATGATTGTACATGTAAATTTTTGTATGATTTCAGATATCCTAAATGGTGGG--ATTGATTACTCGCAGTTTTTTATTTTAATATCTTGGATAGTTCCAGAATTAGTT-AATTATAGAAGTTTTGACCAAAATTGTGCCAGCAGTCGCGGTTATACAATGGAAGCAAATAAATTTTTTTGGGTT-GTATTTAATTTAA-TTTGGAATATTTAATTTTTGAATT-TTTAGGTGAAATTAAGATTTGATATAGAATATGTT--TTATGATTAAATATGAAAATTCAATATGAAACTAGGATTAGATACCCTATTATTATGAATTGTAAATTTAATAATCTTAGTATTAATAGTTGTAGAT-CTTTAAATTAAAAGAATTTGGCGGTAATTTAGTCTTTTCAGAGGAACCTGCCCTGTAATTGATAATCCACGATGAATTTCACTTTATCCTTGTTTGTATACCTCTGTCATTGAATGTTTTATTAGGATA-ATTTTCTTTAATTTTTATTGAA-ATTAATGTCAGGTCAAGGTGCAGCTATGGTAAAGAAGAGGTGGGTTACATTAAATTTATTTATGGAGATAAT-TAT-GTAAAT-GTTATTGAAATAGGATTTGAAAGTAAGTTCCATTAGAATATGGAGTTGATTTTAGCTCTAAATTATGTACACATCGCCCGTCGCTCTCATTTAATTAAGATGAGATAAGTCGTAACAAAGTAGGTTTATCGGAAGATGTGCCTAGAAAGTTAAAC
Triatoma_barberi                   AAAGTTTGATTCTAGCTTGTT-AAATTTACCTTTTTTTGATTGTACATGTATATTTTTGTGTGGTAATCTTTTT-CTAAATGGGTATGGAGGAGTTAATCGCAGTTCTTTGTATTA-TATATTATATAAGTATAGATTTAGTTGAGTTGGAAGAGTTCTGACTAATGCTGTGCCAGCAGTCGCGGTTATACAGCGAGGGCAAGTAAATTTATTTTGGTTTGTATTTAGTTTTGTTTAGTATTATTATAATGAGGAATT-TTGGGGTGAAATCAATATTTCTTGTTGGGTAATTT-AAAATGATTAAATATGATAGTTCAATTTGAGACTGGGATTAGATACCCCATTATTATGAATGGTAAATT-TTTAATCTTAGTATTAATAGTT-ATGAT-CTTTAAATTAAAAGAATTTGGCGGTAATTTAGTCTGTTCAGAGGAATCTGCCCTATAATTGATGGTCCACGATGAATTTTACTTTATTTTAGCTTGTATATCTCTGTCATTGAATGTCTTATAAGGGT--ATTTTCTTGGATTATTATTGTA-GTTAATGTCAGGTCAAGGTGCAGCTGTATTAAAGAAGAGGTGGATTACATTAAATGTATTTATGGATAGGTATTAT-GGAAATGTTCTATGAAATTGGATTTGAGAGTAAATTTTATTAGAATATAAAATTGATTT-AGCTCTAAATTATGTACATATCGCCCGTCACTCTCGTTAATTTAAAATGAGATAAGTCGTAACAAAGTAGGTTTACTGGAAAGTGGGCCTGGTTTTAA----
Triatoma_longipennis               AAAGTTTGATTCTAGCTTATT-AAATTTGCCTTTTTTTAATTGTACATGTATATTTTTGTGCGTTAAGTTT-AT-CTAAATGTTGAT--AATTTATACTCGCAGTTCTTTATTTTA-TTTATTATGTAATCATTGAATTAGTT-AAGTGAAAGAGCTCTGACCAATGTTGTGCCAGCAGTCGCGGTTATACAATAAGGGCGAGTAAGTTTGTTTTGGTTTGTATTTAATTTTA-TTTATATTATTTAGATTTTAATTTATTGGAGTGAAATCAATATTTTTTGTTAGGTAATTT--TTGTGATTAAATATGAAAGTTCAAGGTAAAACTGGGATTAGAGACCCCATTATTATGAATAGTAAATT-TATAATCTTAGTATTAATAGTT-ATGAT-CTTTAAATTTAAAGAATTTGGCGGTAATTTAGTCTGTTCAGAGGAATCTGCCCTATAATTGATAACCCACGATAAATTTTACTTTACTTGGGCTTGTATATCGCTGTCATTGAATGTCTTATTAGGGG--ATTTTCGTTAATCATTAATATG-AAAGATGTCAGGTCAAGGTGCAGCTATGGTAAAGAAGAGGTGGATTACATTTAATGTATTTATGGATAAGTG-TAT-GAAAAT-AACTTTGAAATTGGATTTGAAAGTAACTCCTATTATAATATAGGATTGATTT-AGCTCTAAATTATGCACATATCGCCCGTCACTCTCGTT-ATTTAAAATGAGATAAGTCGTAACAAAGTAGGCTTACTGGAAGGTGAGCCTGGTTTTAT----
Triatoma_recurva                   AAAGTTTGATTCTGGCTTATT-AAATTTGCCTTTTTTTAATTGTACATGTATATTTTTGTGTGTTAAGTTC-AT-CTAAATGTTGAT--AATTTATATTCGCAGTTCTTTATTTTA-TTTATTATATAATTATTGAATTAGTT-AAATAAAAGAGCTCTGACTAATGTTGTGCCAGCAGTTGCGGTTATACAATAAGGGCGAGTAAGTTTGTTTTGGTTTGTATTTAATTTTA-TTTATATTATTTAAATTTTAATTTATTGGGGTGAAATCAATATTTTTTGTTAGGTAATTT--TTATGATTAAATATGAAAGTTCAGGGTAAAACTGGGATTAGAAACCCCATTATTATGAATAGTGAATT-TGTAATCTTAGTATTAATAGTT-ATGAT-CTTTAAATTTAAAGAATTTGGCGGTAATTTAGTCTGTTCAGAGGAATCTGCCCTATAATTGATAACCCACGATAAATTTTACTTTACTTGGGCTTGTATATCACTGTCATTGAATGTCTTATTAGGGG--ATTTTCGTTAATCATTAATATG-AAAGATGTCAGGTCAAGGTGCAGCTATGGTAAAGAAGAGGTGGATTACATTTAATGTATTTATGGATGAGTG-TATGGAAAAT-GACTTTGAAATTGGATTTGAAAGTAACTTCTATTATAATATAGAATTGATTT-AGCTCTAAATTATGCACATATCGCCCGTCACTCTCGTT-ATTTAAAATGAGATAAGTCGTAACAAAGTAGGCTTACTGGAAGGTGAGCCTGGTTTTAT----
Triatoma_phyllosoma                AAAGTTTGATTCTAGCTTATT-AAATTTGCCTTTTTTTAATTGTACATGTATATTTTTGTGCGTTAAGTTT-AT-CTAAATGTTGAT--AATTTATACTCGCAGTTCTTTATTTTA-TTTATTATGTAATCATTGAATTAGTT-AAGTAAAAGAGCTCTGACCAATGTTGTGCCAGCAGTCGCGGTTATACAATAGGGGCGAGTAAGTTTGTTTTGGTTTGTATTTAATTTTA-TTTATATTATTTAGATTTTAATTTATTGGGGTGAAATCAATATTTTTTGTTAGGTAATTT--TTATGATTAAATATGAAAGTTCAAGGTAAAACTGGGATTAGAGACCCCATTATTATGAATAGTAAATT-TATAATCTTAGTATTAATAGTT-ATGAT-CTTTAAATTTAAAGAATTTGGCGGTAATTTAGTCTGTTCAGAGGAATCTGCCCTATAATTGATAACCCACGATAAATTTTACTTTACTTGGGCTTGTATATCGCTGTCATTGAATGTCTTATTAGGGG--ATTTTCGTTAATCATTAGTATG-AAAGATGTCAGGTCAAGGTGCAGCTATGGTAAAGAAGAGGTGGATTACATTTAATGTATTCATGGATAAGTG-TAT-GAAAAT-AACTTTGAAATTGGATTTGAAAGTAACTCCTATTATAATATAGGATTGATTT-AGCTCTAAGTTATGCACATATCGCCCGTCACTCTCGTT-ATTTAAAATGAGATAAGTCGTAACAAAGTAGGCTTACTGGAAGGTGAGCCTGGTTTTAT----
Triatoma_dimidiata                 AAAGTTTGATTCTGGCTTATT-AAATTTGCCTTTTTTTAATTGTACATGTATATTTTTGTGTGTTAGGCTTGAT-CTAAATGTTTAT--AATTTATATTCGCAGTTCTTTATTTTA-TATATTATATAATTATTGATTTAGTT-AATTAAAGGAGCTCTGACTAATATTGTGCCAGCAGTCGCGGTTATACAATAAGAGCGAGTGAGTTTGTTTTGGTTTGTATTTAATTTTAGTTGATGTTGCTTAAATTTCAAATTATTGGGGTGAAATCAATATTTCTTTTTAAGTAATTT--TTATGATTAAATATGATGGTTCAAAGTGAGACTGGGATTAGAGACCCCATTATTATGAATAGTAAATT-TTTAATCTTAGTATTAATAGTT-ATGAT-CTTTAAATTAAAAGAATTTGGCGGTAATTTAGTCTGTTCAGAGGAATCTGCCCTATAATTGATAGTCCACGATAAATTTTACTTTACTTGGGCTTGTATATCGCTGTCATTGAATGTCTTATTAGGGG--ATTTTCGTTAATCATTA-TATG-GAAGATGTCAGGTCAAGGTGCAGCTATAGTAAAGAAGAGGTGRATTACATTTAATGTATTTATGGATAAGTT-TAT-GAAAAT-AGCTTTGAAATTGGATTTGAGAGTAACTTCTATTATAATATAGAATTGATTT-AGCTCTAAATTATGCACATATCGCCCGTCACTCTCGTT-ATTTAAAATGAGATAAGTCGTAACAAAGTAGGCTTACTGGAAGGTGAGCCTGGTTTTAT----
Panstrongylus_megistus             -------------------------------------------------------------------------------------------------------------------------------------------------------------------------------------------------------------------------------------------------------------------------------------------------------------------------------------------------------------TATGAATAGTAAATT-TGTAATCTTAGTATTAATAGTT-ATGAT-CTTTAAATTAAAAGAATTTGGCGGTAATTTAGTCTGTTCAGAGGAATCTGCCCTGTAATTGATAATCCACGATAGATTTTACTTTATTTAAGCTTGTATATCTCTGTCATTGAATGTTTTATTAGAAT--ATTTTCTTTAATCTTTAATGTG-GAAGATGTCAGGTCAAGGTGCAGCAATAATAAAGAAGAGGTGGATTACATTAAATGTATTTATGGATAAATAA-AT-GGAAAT-TATTTTGAAATTGGATTTGAAAGTAACTTCTATTAAAATGTAGATTTGACTTAAGCTCTAAATTATGC---------------------------------------------------------------------------------------
Panstrongylus_howardi              -------------------------------------------------------------------------------------------------------------------------------------------------------------------------------------------------------------------------------------------------------------------------------------------------------------------------------------------------------------------------------------TAGTATTAATAGTT-ATGTT-CTTTAAATTAAAAGAATTTGGCGGTAATTTAGTCTGTTCAGAGGAATCTGCCCTGTAATTGATGTTCCACGATGGATTTTACTTTTCTTGGGCTTGTATATCTCTGTCATTGAATGTCTTATTAGAGT--ATTTTCTTTGATCATTAATGTG-GAAAATGTCAGGTCAAGGTGCAGCAATGGGAAAGAAGAGGTGGATTACATTAAATTTATTTATGGATAAATAA-AT-GGAAAT-TATTTTGAAATTGGATTTGAAAGTAACTTCTAT--------------------------------------------------------------------------------------------------------------------------
Panstrongylus_chinai               -------------------------------------------------------------------------------------------------------------------------------------------------------------------------------------------------------------------------------------------------------------------------------------------------------------------------------------------------------------------------------------TAGTATTAATAGTT-ATGGT-CTTTAAATTAAAAGAATTTGGCGGTAATTTAGTCTGTTCAGAGGAATCTGCCCTATAATTGATGTTCCACGATGGATTTTACTTTTCTTGGGCTTGTATATCTCTGTCATTGAATGTCTTATTAGAGT--ATTTTCTTTAATCATTAATGTG-GAAAATGTCAGGTCAAGGTGCAGCAATGGGGAAGAAGAGGTGGATTACATTGAATTTATTTATGGATAAATAA-AT-GGAAAT-TATTTTGAAATTGGATTTGAAAGTAACTTCTAT--------------------------------------------------------------------------------------------------------------------------
Mepraia_spinolai                   -------------------------------------------------------------------------------------------------------------------------------------------------------------------------------------------------------------------------------------------------------------------------------------------------------------------------------------------------------------TATGAATAGTGAATT-GATAACCTTAGTATTAATAGTT-ATGAT-CTTTAAATTAAAAGAATTTGGCGGTAATTTAGTCTGTTCAGAGGAATCTGCCCTGTAATCGATGATCCACGGTAAATTTTACTTTACCTGTGCTTGTATACCTCTGTCATTGAATGTTCTATTAGGAT--ATTTTCTTTCATCTTTTATGAG-GTTGATGTCAGGTCAAGGTGCAGCAATGGTAAAGGAGAGGTGGATTACATTAAATTTATTTATGGATAAAAAT-AT-GGAAAT-CTTTTTTAAATTGGATTTGAAAGTAACTTCTACTAGAATGTAGATTTGATTTTAGCTCTAAATTATGC---------------------------------------------------------------------------------------
Triatoma_pallidipennis             -------------------------------------------------------------------------------------------------------------------------------------------------------------------------------------------------------------------------------------------------------------------------------------------------------------------------------------------------------------TATGAATTGTAAATT-TATAATCTTAGTATTAATAGTT-ATGAT-CTTTAAATTTAAAGAATTTGGCGGTAATTTAGTCTGTTCAGAGGAATCTGCCCTATAATCGATAACCCACGATAAATTTTACTTTATTTAGGCTTGTATATCGCTGTCATTGAATGTCTTATTAGGGG--ATTTTCTTTAATCATTAATATG-GAAGATGTCAGGTCAAGGTGCAGCTGTATTAAAGTAGAGGTGGATTACATTTAATTTATTTATGGATAAGTGATAT-GGAAAT-AGCTTTGAAATTGGATTTGAAAGTAACTTTTATTATAATGTAGAATTGACTT-AGCTCTAAATTATGT---------------------------------------------------------------------------------------
Triatoma_rubrofasciata             AAAGTTTGATTCTGGCTTGTTCAAATTTGCTTTTATTTAGTTGTACATGTGTATTTTTGTGTGATTTTTTA-AT-CTAGATGATTTTTGTATTTAGAGTCGCAGTTCTTTATTTTATTTTTTTGTGAAATTACAGAGATAGCT-AATATAATTAGCTCTGACCAATGTTGTGCCAGCAGTCGCGGTTATACAATTAGAGCAAGTGAATTTTATTGGTTTAATATTTAATTAGAGTTTAT-TTATTTAATTTTGAAGTT-TTGAGGTGAAATTGATATTTTGATTTTGATAATTTTATGATGATTAAATATGAAGATTCAAATTGAAACTGGGATTAGAGACCCCATTATTATGAATTGTGAATTATATAACCTTAGTATTAATAGAT-AAGAT-CTTTAAATTAAAAGAATTTGGCGGTGATTTAGTCTTTTCAGAGGAATCTGCCCTGTAATTGATGACCCACGATAAATTTTACTTTATTTGGGCTTGTATATCTCTGTCATTGGATGTCTTGTTAGGGTA-ATTTCCGTGAATCATTAATGTG-AATAATGTCAGGTCAAGGTGCAGCAATAATAAAGAAGAGGTGGATTACATTAAATGTATTTATGGATTGATTATAT-GGAAAT-AATTCTGAAATTGGATTTGAAAGTAACTTTTGTTAGAATACAAAGTTGATTT-AGCTCTAAATCATGCACATATCGCCCGTCACTCTCGTT-TTTTAAAATGAGATAAGTCGTAACAAAGTAGGCTTACCGGAAGGTGAGCCTAGATATAT----
Triatoma_protracta                 -------------------------------------------------------------------------------------------------------------------------------------------------------------------------------------------------------------------------------------------------------------------------------------------------------------------------------------------------------------TATGAATATTAAATT-TTTAATCTTAGTATTAATAGTT-ATGGT-CTTTAAATTAAAAGAATTTGGCGGTAATTTAGTCTGTTCAGAGGAATCTGCCCTATGATTGATGATCCACGATGAATTTTACTTTATTTAGGCTTGTATATCTCTGTCATTGAATGTCTTATAAGAGT--ATTTTCTTTAATTATTATTGTA-GGTAATGTCAGGTCAAGGTGCAGCAATAATAAAGAAGAGGTGGATTACATTAAATGTATTTATGGAAAAGT-TTAT-GTAAATGTCTTGTGAAATTGGATTTGAAAGTAAATTTTATTAGAATATAAAATTGATTT-AGCTCTAAATTATGT---------------------------------------------------------------------------------------
Triatoma_vitticeps                 -------------------------------------------------------------------------------------------------------------------------------------------------------------------------------------------------------------------------------------------------------------------------------------------------------------------------------------------------------------TATGAACAGTAATTT-GATAATCTTGGTATTAGTAGTT-ATGGT-CTTTAAATTAAAAGAATTTGGCGGTAATTTAGTCTATTCAGAGGAACCTGTCCTGTAATCGATATTCCACGATGAATTTTACTTTACCTATGCTTGTATATCTCTGTCATTGAATGTCTTATTAGGGT--ATTTTCTTTAATCTTTAATGTG-TAAAATGTCAGGTCAAGGTGCAGTTATGGGAAAGAAGAGGTGGGTTACATTGAATTTATTTATGGATAGTGAATAT-GGAAAT-TTTCTTGAAATTGGATTTGGAAGTAATTTCTATTAGAATATAGATTTGATTTTAGCTCTAAGTTATGT---------------------------------------------------------------------------------------
Triatoma_tibiamaculata             -------------------------------------------------------------------------------------------------------------------------------------------------------------------------------------------------------------------------------------------------------------------------------------------------------------------------------------------------------------TATAAACAGTAAATT-TATAATCTTAGTATTAATAGTT-ATGAT-CTTTAAATTAAAAGAATTTGGCGGTAATTTAGTCTGTTCAGAGGAATCTGCCCTGTAATTGATGATCCACGATGAATTTTACTTTACCTAGGCTTGTATATCTCTGTCATTGAATGTCTTATTAGGGG--ATTTTCTTTAATCTTTATTGTG-TAAAATGTCAGGTCAAGGTGCAGCAATGGTATAGAAGAGGTGGATTACATTGAATTTATTTATGGAGAATTAA-AT-GGAAAT-AATTTTGAAATTGGATTTGAAAGTAACTTCTATTAGAATGTAGATTTGATTATAGCTCTAAATTATGC---------------------------------------------------------------------------------------
Triatoma_sordida                   -------------------------------------------------------------------------------------------------------------------------------------------------------------------------------------------------------------------------------------------------------------------------------------------------------------------------------------------------------------CATGAACAGTAATTT-GATAATCTTAGTATTAATAGTT-ATGGT-CTTTAAATTAAAAGAATTTGGCGGTAATTTAGTCTGTTCAGAGGAATCTGCCCTGTAATCGATGTTCCACGATGAATTTTACTTTACCTGGGCTTGTATATCTCTGTCATTGAATGTCTTAATAGGGT--ATTTTCTTGAATCTTTAATGTG-CAAAATGTCAGGTCAAGGTGCAGCAATGGTGGAGAAGAGGTGGATTACATTAAATGTATTTATGGATAGTGA--AT-GAAAAT-GTTCTGGAAATTGGATTTGAAGGTAATTTCTATTAGAATGTAGATTTGACTTTAGCTCTAAATTATGC---------------------------------------------------------------------------------------
Triatoma_rubrovaria                -------------------------------------------------------------------------------------------------------------------------------------------------------------------------------------------------------------------------------------------------------------------------------------------------------------------------------------------------------------CATGAACAGTAATTT-GGTAATCTTAGTATTAATAGTT-ATGAT-CTTTAAATTAAAAGAATTTGGCGGTAATTTAGTCTGTTCAGAGGAATCTGCCCTGTAATCGATGTTCCACGATGAATTTTACTTTATCTAGGCTTGTATATCTCTGTCATTGAATGTCTTATTAGGGT--ATTTTCTTGAATCTTTAATGTG-TGTAATGTCAGGTCAAGGTGCAGCAATGGTAAAGAAGAGGTGGATTACATTAAATTTATTTATGGATAGTGAATAT-GGAAAT-TTTCTTGAAATTGGATTTGAAAGTAATTTCTATTAGAATATAGATTTGATTTTAGCTCTAGATTATGC---------------------------------------------------------------------------------------
Triatoma_rubida                    -------------------------------------------------------------------------------------------------------------------------------------------------------------------------------------------------------------------------------------------------------------------------------------------------------------------------------------------------------------TATGAATAGTAAATT-TGTAATCTTAGTATTAATAGTT-ATGAT-CTTTAAATTAAAAGAATTTGGCGGTAATTTAGTCTGTTCAGAGGAATCTGCCCTGTAATCGATAATCCACGATGAATTTTACTTTATTTATGCTTGTATATCTCTGTCATTGAATGTCTTATTAGGGT--ATTTTCATTAATCTTTATTGTG-GAAAATGTCAGGTCAAGGTGCAGCAATGATAAAGAAGAGGTGGATTACATTAAATATATTTATGGATAGGATT-AT-GGAAATAATTCTTTAAATTGGATTTGAAAGTAACTTTTATTAGAATATAAAGTTGATTT-AGCTCTAAATTATGC---------------------------------------------------------------------------------------
Triatoma_pseudomaculata            -------------------------------------------------------------------------------------------------------------------------------------------------------------------------------------------------------------------------------------------------------------------------------------------------------------------------------------------------------------CATGAACAGTAATTT-GGTAATCTTAGTATTAATAGTT-ATGAT-CTTTAAATTAAAAGAATTTGGCGGTAATCTAGTCTGTTCAGGGGAATCTGCCCTGTAATTGATGTTCCACGATGAATTTTACTTTATCTGGGCTTGTATATCTCTGTCATTGAATGTCTTATTAGGGT--ATTTTCTTGAATCTTTAATGTG-TGAAATGTCAGGTCAAGGTGCAGCAATGGTAAAGAAGAGGTGGATTACATTGAATTTATTTATGGATAGTAAATAT-GGAAAT-TTTCTGGAAATTGGATTTGAAAGTAATTTTTATTAGAATATAAATTTGATTTTAGCTCTAGGTTATGC---------------------------------------------------------------------------------------
Triatoma_platensis                 -------------------------------------------------------------------------------------------------------------------------------------------------------------------------------------------------------------------------------------------------------------------------------------------------------------------------------------------------------------CATGAACAGTAATTC-GGTAATCTTAGTATTAATAGTT-ATGAT-CTTTAAATTAAAAGAATTTGGCGGTAATCTAGTCTGTTCAGAGGAATCTGCCCTGTAATTGATATTCCACGATGAATTTTACTTTATCTATGCTTGTATATCTCTGTCATTGAATGTCCTATTAGGGT--ATTTTCTTTAATCTTTAATGTG-TAAGATGTCAGGTCAAGGTGCAGCGATGGTAAAGAAGAGGTGGATTACATTAAATTTATTTATGGATAGTGAATAT-GGAAAT-TTTCTTGAAATTGGATTTGAAAGTAATTTCTATTAGAATATAGATTTGATTTTAGCTCTAGATTATGC---------------------------------------------------------------------------------------
Triatoma_petrocchiae               ----------------------------------------------------------------------------------------------------------------------------------------------------------------------------------------------------------------------------------------------------------------------------------------------------------------------------------------------------------------GAACAGTAATTT-GGTAATCTTAGTATTAATAGTT-ATGAT-CTTTAAATTAAAAGAATTTGGCGGTAATTTAGTCTGTTCAGAGGAATCTGCCCTGTAATCGATATTCCACGATGAATTTTACTTTATCTGGGCTTGTATATCTCTGTCATTGAATGTCTTATTAGGGT--ATTTTCTTTAATCTTTAATGTG-CAAAATGTCAGGTCAAGGTGCAGCAATGATGAAGAAGAGGTGGATTACATTAAATGTATTTATGGAAAG--AGTAT-GGAAAT-TTCATTGAAATTGGATTTGGAAGTAATTTCTATTAGAATATAGATTTGACTTAAGCTCTAAATTATGCAC-------------------------------------------------------------------------------------
Triatoma_maculata                  -------------------------------------------------------------------------------------------------------------------------------------------------------------------------------------------------------------------------------------------------------------------------------------------------------------------------------------------------------------CATGAACAGTAATTT-GGTAATCTTAGTATTAATAGTT-ATGAT-CTTTAAATTAAAAGAATTTGGCGGTAATCTAGTCTGTTCAGAGGAATCTGCCCTGTAATTGATGTTCCACGATGAATTTTACTTTATCTGGGCTTGTATATCTCTGTCATTGAATGTCTTATTAGGGT--ATTTTCTTGAATCTTTAATGTG-TGAAATGTCAGGTCAAGGTGCAGCAATGGTAAAGAAGAGGTGGATTACATTGAATTTATTTATGGATAGTGAATAT-GGAAAT-TTTCTGGAAATTGGATTTGAAAGTAATTTTTATTAGAATATAAATTTGATTTTAGCTCTAGGTTATGT---------------------------------------------------------------------------------------
Triatoma_lecticularia              -------------------------------------------------------------------------------------------------------------------------------------------------------------------------------------------------------------------------------------------------------------------------------------------------------------------------------------------------------------TATAAAT-GTGAATT-TATAATCTTAGTATTAATAGTT-AAGAT-CTTTAAATTAAAAGAATTTGGCGGTAATTTAGTCTGTTCAGAGGAATCTGCCCTGTAATTGATGATCCACGATTAATTTTACTTTATTTAAGCTTGTATATCTCTGTCATTGAATGTCTTATTAGGGT--ATTTTCATTAATTATTATAGTA-GAAAATGTCAGGTCAAGGTGCAGCCATAATAAAGAAGAGGTGGATTACATTAAATGTATTTATGGAGAAGTATGATGGAATAT-TGCTTTGAAATTGGATTTGAGAGTAAACTTTATTAAAATGTGGAGTTGATTT-AGCTCTAAATTATGC---------------------------------------------------------------------------------------
Triatoma_infestans                 -------------------------------------------------------------------------------------------------------------------------------------------------------------------------------------------------------------------------------------------------------------------------------------------------------------------------------------------------------------------------------------TAGTATTAATAGTT-ATGAT-CTTTAAATTAAAAGAATTTGGCGGTAATCTAGTCTGTTCAGAGGAATCTGCCCTGTAATTGATATTCCACGATGAATTTTACTTTACCTATGCTTGTATATCTCTGTCATTGAATGTCCTATTAGGGT--ATTTTCTTTAATCTTTAATGTG-TAAGATGTCAGGTCAAGGTGCAGCGATGGTGAAGAAGAGGTGGATTACATTAAATTTATTTATGGATAGTGAATAT-GGAAAT-TTTCTTGAAATTGGATTTGAAAGTAATTTCTAT--------------------------------------------------------------------------------------------------------------------------
Triatoma_costalimai                -------------------------------------------------------------------------------------------------------------------------------------------------------------------------------------------------------------------------------------------------------------------------------------------------------------------------------------------------------------CATAAACAGTAATTT-GGTAATCTTAGTATTAATAGTT-ATGAT-CTTTAAATTAAAAGAATTTGGCGGTAATTTAGTCTGTTCAGAGGAATCTGCCCTGTAATCGATGTTCCACGGTAAATTTTACTTTATCTGGGCTTGTATATCTCTGTCATTGAATGTCCTATTAGGGT--ATTTTCTTTAATTTTTAATGTG-CAAAATGTCAGGTCAAGGTGCAGCAATGGTAAAGAAGAGGTGGATTACATTAAATATATTTATGGATAGTGAATAT-GAAAAT-TTTCTGGAAATTGGATTTGAAAGTAATTTCTATTAGAATATAGATTTGATTTTAGCTCTAAATTATGC---------------------------------------------------------------------------------------
Triatoma_brasiliensis              -------------------------------------------------------------------------------------------------------------------------------------------------------------------------------------------------------------------------------------------------------------------------------------------------------------------------------------------------------------CATAAACAGTAATTT-GGTAATCTTAGTATTAATAGTT-ATGGT-CTTTAAATTAAAAGAATTTGGCGGTAATTTAGTCTGTTCAGAGGAATCTGCCCTGTAATTGATATTCCACGATGAATTTTACTTTGCCTGGGCTTGTATATCTCTGTCATTGAATGTCCTATTAGGGT--ATTTTCTGGAATCTTTAATGTG-CAAAATGTCAGGTCAAGGTGCAGCAATGGTAGAGAAGAGGTGGATTACATTAAATGTATTTATGGATAGTGAATAT-GGAAAT-ATTTTTGAAATTGGATTTGGAAGTAATTTCTATTAGAATGTAGATTTGATTTTAGCTCTAAATTATGC---------------------------------------------------------------------------------------
Rhodnius_robustus                  -------------------------------------------------------------------------------------------------------------------------------------------------------------------------------------------------------------------------------------------------------------------------------------------------------------------------------------------------------------TATGAATTGTAAAGTTAGTGATCTTAGTATTAATAGTT-TAGAT-CTTTAAATTAAAAGAATTTGGCGGTAATTTAGTCTTTTCAGAGGAACCTGCTCTGTAATTGATAGTCCACGATAAATTTTACTTTATCTTTGTTTGTATACCTCTGTCATTGAATGTTTTATTAGGAT--ATTTTCTTTAATTTTTATGAA--TTTAATGTCAGGTCAAGGTGCAGCTGTGATAAAGAAGAGGTGGGTTACATTGAATTTATTTATGGAGATAAA-TAT-GTAAAT-TTTATTGAAATAGGATTTGAAAGTAAGTTTTATTAGAATATAGAATTGATTTTAGCTCTAAATTATG----------------------------------------------------------------------------------------
Rhodnius_prolixus                  -------------------------------------------------------------------------------------------------------------------------------------------------------------------------------------------------------------------------------------------------------------------------------------------------------------------------------------------------------------TATGAATTGTAAAATTAGTGATCTTAGTATTAATAGTT-TAGAT-CTTTAAATTAAAAGAATTTGGCGGTAATTTAGTCTTTTCAGAGGAACCTGCCCTGTAATTGATAGTCCACGATAAATTTTACTTTATCTTTGTTTGTATACCTCTGTCATTGAATGTTTTATTAGGATGGATTTTCTTTAATTTTTATGAAGTTTTAATGTCAGGTCAAGGTGCAGCTGTGATAAAGAAGAGGTGGGTTACATTGAATTTATTTATGGAGATAAA-TAT-GTAAAT-TTTATTGAAATAGGATTTGAAAGTAAGTTTTATTAGAATATAGAATTGATTTTAGCTCTAAATTATG----------------------------------------------------------------------------------------
Rhodnius_nasutus                   -------------------------------------------------------------------------------------------------------------------------------------------------------------------------------------------------------------------------------------------------------------------------------------------------------------------------------------------------------------TATGAATTGTAAAATTAGTGATCTTAGTATTAATAGTT-TAGATCCTTTAAATTAAAAGAATTTGGCGGTAATTTAGTCTTTTCAGAGGAACCTGC-CTGTAATTGATAGTCCACGATAAATTTTACTTTATCTTTGTTTGTATATCTCTGTCATTGAATGTTCTATTAGGATAGATTTTCTTTAATTTTTATGAA--TTTAATGTCAGGTCAAGGTGCAGCTGTGATAAAGAAGAGGTGGGTTACATTTAATTTATTTATGGAGATAAA-TAT-GTAAAT-TTTATTGAAATAGGATTTGAAAGTAAGTTTTATTAGAATATANAATTGATTTTAGCTCTAAATTATG----------------------------------------------------------------------------------------
Panstrongylus_rufotuberculatus     -------------------------------------------------------------------------------------------------------------------------------------------------------------------------------------------------------------------------------------------------------------------------------------------------------------------------------------------------------------------------------------TAGTATTAATAGTT-ATGGT-CTTTAAATTAGAAGAATTTGGCGGTAATTTAGTCTGTTCAGAGGAACCTGCCCTATAATCGATAATCCACGATGAATTTTACTTTGCCTGGGCTTGTATATCTCTGTCATTGGGTGTCTTATTAGGGA--ATTTTCGTTGATCTTTAATGTG-GAAGATGTCAGGTCAAGGTGCAGCTATGGTGAAGAAGAGGTGGGTTACATTGAATGTATTTATGAATAATCT-TAT-GGAAATGGTTTTTGAAATTGGATTTGAAAGTAACTTATAT--------------------------------------------------------------------------------------------------------------------------
