# Supplementary material for: Range size positively correlates with temperature and precipitation niche breadths but not with dietary niche breadth in triatomine insects, vectors of Chagas disease
Source: PLoS Negl Trop Dis. 2024 Aug 16;18(8):e0012430. doi: 10.1371/journal.pntd.0012430 (PMC11357105; doi:10.1371/journal.pntd.0012430)
Supplement: S1 Dataset — (ZIP) [file pntd.0012430.s002.zip › n16s.phy]

 42 531
Triatoma_sanguisuga                -----------------------------------CTAACCTGCCCAATGAG---GAATTCAATGGCCGCAGTATTTTAACTGTGCTAAGGTAGCATAATCACTTGTCTTTTAATTGAGGGCTGGAATGAAAGGTTGGACGAGATATTAGCTTTCTTTGGTTTAATTTTGGGAATTTAATTTTTGAGTTAAAAAGCTTAAATTTATTTGTTGGACGAGA-AGACCCTATAGATCTTTATAATTTT-ATATTTTAGTAATTTAGTGTGTATGTTTATTTTAAGTAAAAGAA-TTATTTGGTTGGGGTGACTGTAGAATTTCAATAACTTCTA-TTGTATTTATTTCATTGATTGATGTATT-TTTGATC-CATATTT-TTATGAT---------------------------------------------------------------------------------------------------------------------------------------------------
Cavernicola_pilosa                 AAAAACATGTCTTTTAGGT--TGTTTATTTAAGGTTTGGCCTGCCCAATGAAGTTGTTTTGAATGGCCGCGGTATTTTAACTGTGCTAAGGTAGCATAATCACTTGTTCTTTAATTGTGAGCTAGAATGAATGGTCGGATGAAGCAATAACTTTCTTTAATTTAATTT-AGGAATTTAACTTTTTAGTCAAAAGGCTGGAATTTAATTGGAGGACGAGA-AGACCCTATAGATCTTTATAATTATGTAAAAATAGGAATTTAGAAG-TTTATTTGTTATTATTTATAGGAATTATTTGGTTGGGGTGATTTTAAAATTAAAAGAACTTTTAATTTGAATTGAATCATTGATTCATGTATA-TTTGATC-CATTAT--TATTGATTAAAAGATAAAGTTACCTTAGGGATAACAGCGTTATTTCTCCAG-AGAGCTCATATCGATGGAGGAGATTGCGACCTCGATGTTGGATTAAAATTAGTTGTAAATGTAGGAGTTTAATAACTAGGTCTGTTCGACCTTTATATTTTT
Triatoma_dimidiata                 --------GTCCTTTTGTT--TATTTATTTAAGGTCTGGCCTGCCCAATGAG---GAATTCAATGGCCGCAGTATTTTAACTGTGCTAAGGTAGCATAATCATTTGTCTTTTAATTGAGGGCTGGAATGAAAGGTTGGACGAGATATTAACTTTCTTTAGTTTAATTTTAAGAATTTAATTTTTGAGTTAAAAAGCTTAAATTTATTTGTTGGACGAGA-AGACCCTATAGATCTTTATAATTTT-ATATTTTAATAATTTGGTG---ATATTTATTGTAAGTAGAAGAA-TTATTTTGTTGGGGTGACTGTAGAATTTTATTAACTTCTA-TTATTTTTATTTCATTGATTGATGTTTT-TTTGATC-CATATAT-TTATGATTAAAAGATTAAGTTACCTTAGGGATAACAGCGTAATTTTTTCGG-AGAGTTCATATTGATGAAGGAGTTTGCGACCTCGATGTTGGATTAAAATAAGTTATGGGTGCAGAAGCCCATATACTAGGTCTGTTCGACCTTTAAATTTTT
Triatoma_rubrofasciata             --------GTCCTTTTGTT--TATTTATTTAAGGTCTGGCCTGCCCAATGAG---GTTTTGAATGGCCGCAGTATCCTAACTGTGCTAAGGTAGCATAATCATTTGTCTTTTAATTGAGGGCTTGTATGAAAGGTTGGACAAGATATTAACTTTCTTTAATTTAATTTTAAGAACTTAATTTTTAAGTTAAAAAGCTTAAATTTTTTTGTTGGACGAGA-AGACCCTATAGATCTTTATAGTTTT-TAGTTTTAGTAATTTAGWGG-TTAATTTATTTGGAGTGAAAAAA-TTATTTTGTTGGGGTGACTGTAGAATTTTATGAACTTCTA-TT-TTTATATTTCATATGTTAGTGTTTT-TTTGATC-CATATAT-TTATGATTAGAAGATTAAGTTACCTTAGGGATAACAGCGTAATTTCTTTGG-AGAGTTCATATTGATAAAGGAGTTTGCGACCTCGATGTTGGATTAAAATAAGTTATGGATGCAGAAGTCTATACACTGGGTCTGTTCGACCCTTAATTTYTT
Triatoma_pallidipennis             AAAAACATGTCCTTTTGTT--TATTTATTTAAGGTCTGACCTGCCCAATGAG---GAATTCAATGGCCGCAGTATTTTAACTGTGCTAAGGTAGCATAATCATTTGTCTTTTAATTGAGGGCTTGAATGAAAGGTTGGACGAGATATAGACTTTCTTTAATTTAATTTTAAGAATTTAATTTTTGAGTTAAAAAGCTTAAATTTGCTTGTTGGACGAGA-AGACCCTATAGATCTTTATAATTTT-ATATTTTAATAATTTAGTGGTTATGTTTATTATAAGTAAAATAA-TTATTTGGTTGGGGTGACTGTAGAATTTTATTAACTTCTA-TTGTTTAGATTTCATTAATTGGTGTTTT-TTTGATC-CATATTT-TTATGATTATAAGATTAAGTTACCTTAGGGATAACAGCGTAATTTTTTCGG-AGAGTTCATATTGATGAAGAAGTTTGCGACCTCGATGTTGGATTAAAATAAGTTATAGATGCAGAAGTC---------------------------------
Panstrongylus_megistus             ---------TCCTTTTGTT--T-TTTATTTAAGGTCTGACCTGCCCAATGAG---GAATTGAATGGCCGCAGTATTTTAACTGTGCTAAGGTAGCATAATCATTTGTCTTTTAATTGAGGGCTGGAATGAAAGGTTGGACGAAATATTAGCTTTCTTTGTCTTAATTTGAAGAACTTAATTTTTGAGTTAAAAAGCTTAAATATTCTTGTTGGACGAGA-AGACCCTATAGATCTTTATAATTTT-ATGTTTTGGTAATTTAGATT-ATTATTTACTTAAAGCAAAGTAA-TTATTTTGTTGGGGTGACTGTAGAATTAAAATAACTTCTA--------------------------------------------------------------------------------------------------------------------------------------------------------------------------------------------------------
Rhodnius_robustus                  ----------------------------------------CTGCCCAATGAG---AGGTTGAATGGCTGCGGTATTCTAACCGTGCTAAGGTAGCATAATCATTTGTCTTTTAATTGAGGGCTTGTATGAAAGGTCGGATGAAGTAATAACTTTCTTTAATTTAATTT-ATGAATTTAATTTTTAGGTTAAAAAGCTAAAATGTTTTTATAGGACGAGA-AGACCCTATAGATCTTTACAGTTTGTTAGGTATAATGATTTGGTGAA-TTATTTATTATTACTCAATGATTTTGTTTGATTGGGGTGATTGTGGAATTCTTTTAACTTCCA-TTATTTTTTTT--------------------------------------------------------------------------------------------------------------------------------------------------------------------------------------------
Triatoma_brasiliensis              --------GTCCTTTTGTT--TGTTTATTTAAGGTCTGACCTGCCCAATGAG---GAATTGAATGGCCGCAGTATTCTAACTGTGCTAAGGTAGCATAATCATTTGTCTTTTAATTGAGGGCTGGAATGAAGGGTTGGACGAGGTATTGACTTTCTTTAATTTAATTTTAAGAATTTAATTTTTGAGTTAAAAAGCTTAAATTTATTTATGGGACGAGA-AGACCCTATAGATCTTTATAGTTTT-ATATTTTGGTAATTTAGGGA-TTTATTTACTTTAAGTAGATTAA-CTATTTTGTTGGGGTGACTGTAGAATTTGAATAACTTCTA-TT-TTTTATTTTCATTAATTAGTGTTTT-TTTGATC-CATAG-T-TTATGATTATAAGATTAAGTTACCTTAGGGATAACAGCGTAATTTCCTCGG-AGAGTTCATATTGATGAGGGAGTTTGCGACCTCGATGTTGGATTAAAATAAGTCATGGATGCAGGAGTCTATTTACTAGGTCTGTTCGACCTTTAAATTTTT
Triatoma_infestans                 --------GTCCTTTTGTT--TATTTATTTARGGTCTGACCTGCCCAATGAG---GAATTGAATGGCCGCAGTATTTTAACTGTGCTAAGGTAGCATAATCATTTGTCTTTTAATTGAGGGCTGGAATGAAGGGTTGGACGAGGTATTAACTTTCTTTGATTTAATGAGGAGAATTTAATTTTTGAGTTAAAAAGCTTAAATTTATTTGTGGGACGAGA-AGACCCTATAGATCTTTATAGTTTT-ATATTTTAATAATTTGGTGA-TTTATTTGTTTTAAGTAGATGAA-CTATTTTGTTGGGGTGACTGTAGAATTTAAATAACTTCTA-TT-ATTTTATTTCATTAATTAATGTTTT-TGTGATC-CATAT-T-TTATGATTATAAGATTAAGTTACCTTAGGGATAACAGCGTAATTTCCTCGG-AGAGTTCATATTGATGGGGGAGTTTGCGACCTCGATGTTGGATTAAAATAAGTTATGGATGCAGGAGTCTATTTACTAGGTCTGTTCGACCTTTAAATTTTT
Triatoma_rubrovaria                AAAAACATGTCCTTTTGTT--TATTGATTTAAGGTCTGATCTGCCCAATGAG---GAGTTGAATGGCCGCAGTATTTTAACTGTGCTAAGGTAGCATAATCATTTGTCTTTTAATTGAGGGCTGGAATGAAGGGTTGGACGAGGTATTAGCTTTCTTTAATTTAGTTAGAAGAATTTAATTTTTGAGTTAAAAAGCTTAAATTTATTTGTGGGACGAGA-AGACCCTATAGATCTTTATAGTTTA-ATATTTTAGTAATTTAGGGA-TTTATGTACTTTAAGTAGAAGAA-CTATTTTGTTGGGGTGACTGTAGAATTTGAATAACTTCTA-TT-TTTTATTTTCATTAATTAGTGTTTT-AATGATC-CATAT-T-TTATGATTATAAGATTAAGTTACCTTAGGGATAACAGCGTAATTTCTTCGG-AGAGTTCATATTGATGGGGGAGTTTGCGACCTCGATGTTGGATTAAAATAAGTTATGGATGCAGGAGTCTATTTACTAGGTCTGTTCGACCTTTAAATTTTT
Triatoma_pseudomaculata            AAAAACATGTCTTTTTGTT--TATTTATTTAAGGTTTGACCTGCCCAATGAG---GAATTGAATGGCCGCAGTATTTTAACTGTGCTAAGGTAGCATAATCATTTGTCTTTTAATTGAGGGCTGGAATGAAGGGTTGGACGAGGTATTAACTTTCTTTAATCTAGTTAGGGGAATTTAATTTTTGAGTTAAAAAGCTTAAATTTATTTATGGGACGAGA-AGACCCTATAGATCTTTATAATTTT-ATATTTTAGTAATTTGGAGG-TTTATGTACTTTGAATAAATTAA-TTATTTTGTTGGGGTGACTGTAGAATTAAAATAACTTCTA-TT--TATTTTTTCATTGATGAGTGTTTT-TGTGATC-CATAATT-TTATGATTATAAGATTAAGTTACCTTAGGGATAACAGCGTAATTTCTTTGG-AGAGTTCATATTGATGAAGAAGTTTGCGACCTCGATGTTGGATTAAAATTAGTTGTAGATGCAGGAGTTTACTTACTAGGTCTGTTCGACCTTTAAATTTTT
Triatoma_protracta                 AAAAACATGTCTTTTTGTT--TATTTATTTAAGGTCTGACCTGCCCAATGAG---GAATTGAATGGCCGCAGTATTTTAACTGTGCTAAGGTAGCATAATCATTTGTCTTTTAATTGAGGGCTGGAATGAAAGGTTGGACGAGATATTAACTTTCTTTAATTTAATTTTAAGAATTTAATTTTTTAGTTAAAAAGCTAAAATTTATTTGTTGGACGAGA-AGACCCTATAGATCTTTATAATTTT-ATGTTTTAATAGTGTAGGGA--ATATTTTTTTAAAGCAAAATAA-TTATTTTGTTGGGGTGACTGTAGAATTTAATTAACTTCTA-TT-TATTGGAATCATTTATTAATGTTTT-ATTGATC-CATATAT-TTATGATTAAAAGATTAAGTTACCTTAGGGATAACAGCGTAATTTTTTCGG-AGAGTTCATATTGATGAAGAAGTTTGCGACCTCGATGTTGGATTAAAATAAGTTATAGATGCAGGAGTTTATTTACTAGGTCTGTTCGACCTTTAAATTTTT
Triatoma_vitticeps                 AAAAACATGTCCTTTTG-T--TATTTATTTAAGGTCTGACCTGCCCAATGAG---GAATTGAATGGCCGCAGTATTTTAACTGTGCTAAGGTAGCATAATCATTTGTCTTTTAATTGAGGGCTGGAATGAAGGGTTGGACGAAGTATTATCTTTCTTTAATTTAATTGTAGGAATTTAATTTTTGAGTTAAAAAGCTTAAATTTATTTATTGGACGAGA-AGACCCTATAGATCTTTATAATTTT-ATATTTTGGTAATTTAGTGA-TTTTTTTATTTGAAGTAAATGAA-TTATTTTGTTGGGGTGACTGTAGAATTTGAATAACTTCTA-TT-TATTTATTTCATTTATTGGTGTTTT-TATGATC-CACAA-T-TTGTGATTATAAGATTAAGTTACCTTAGGGATAACAGCGTAATTCTTTCGG-AGAGTTCATATTGATGAAGGAGTTTGCGACCTCGATGTTGGATTAAAATAAGTTATGGATGCAGTAGTCTATAAACTAGGTCTGTTCGACCTTTAAATTTTT
Triatoma_sordida                   AAAAACATGTCCTTTTGTT--TATTAATTTAAGGTCTAGCCTGCCCAATGAG---GAATTGAATGGCCGCAGTATATTAACTGTGCTAAGGTAGCGTAATCATTTGTCTTTTAATTGAGGGCTGGAATGAAGGGTTGGACGAGGTATTGGCTTTCTTTTATTCAGTTTGAAGAATTTAATTTTTGAGTTAAAAAGCTTAAATTTATTTATGGGACGAGA-AGACCCTATAGATCTTTATAGTTCTAATATTTTAATAATTTAGGGA-TTTATATATTTGGGGTAAATGAA-CTATTTTGTTGGGGTGACTGTAGAATTTGAGTAACTTCTA-TT-ATGTATTTTCATTAATTAGTGTTTT-TTTGATC-CATAA-T-TTATGATTAGAAGATTAAGTTACCTTAGGGATAACAGCGTAATTTCCTCGG-AGAGTTCATATTGATGAGGGGGTTTGCGACCTCGATGTTGGATTAAAATGAGTTATGGATGCAGGAGTCTATTTACTAGGTCTGTTCGACCTTTAAATTTTT
Triatoma_costalimai                AAAAACATGTCCTTTTGTT--TATTGATTTAAGGTCTGACCTGCCCAATGAG---GAATTGAATGGCCGCAGTATTTTAACTGTGCTAAGGTAGCATAATCATTTGTCTTTTGATTGAGGGCTGGAATGAAGGGTTGGACGAGGTATTAGCTTTCTTTAATTTAATTTGAGGAATTTAATTTTTGAGTTAAAAAGCTTAAATTTATTTATGGGACGAGA-AGACCCTATAGATCTTTATAGTTTT-ATATTTTAGTAATTTGGGGA-TTTATGTATTTTAAGTAAATGAA-CTATTTTGTTGGGGTGACTGTAGAATTTTAATAACTTCTA-TT-TTGTATTTTCATTAATTAATGTTTT-TGTGATC-CATAA-T-TTATGATTAGAAGATTAAGTTACCTTAGGGATAACAGCGTAATTTCCTCGG-AGAGTTCATATTGATGAGGGAGTTTGCGACCTCGATGTTGGATTAAAATAAGTTATGGATGCAGGAGTCTATTTACTAGGTCTGTTCGACCTTTGAATTTTT
Mepraia_spinolai                   --------GACCTTTTGTC--TATTTATTTAAGGTCTGACCTGCCCAATGAG---GAATTGAATGGCCGCAGTATTTTAACTGTGCTAAGGTAGCATAATCATTTGTCTTTTAATTGAGGGCTGGAATGAAAGGTTGGACGAGGTATTTACTTTCTTTAATTTAATTGGAATAATTTAATTTTTGAGTCAAAAAGCTTAAATTTATTTATTGGACGAGA-AGACCCTGTAGATCTTTATAATTTT-ATATTTCAATAATTTAGGGT-TTAATTTATTTGGAGTTGAATAA-TTGTTTGATTGGGGTGATTGTAGAATTTAAATAACTTCTA-TTTTTTGGATTTCATTAATTTATGTATT-TATGATC-CATATAT-TTGTGATTAAAAGATTAAGTTACCTCAGGGATAACAGCGTAATTTCCCCGG-AGAGTTCATATTGATGGGGGAGTTTGCGACCTCGATGTTGGATTAAAATAAGTTATGGATGCAGTAGTTCATATACTAGGTCTGTTCGACCTTTAAATTTTT
Triatoma_venosa                    AAAAACATGTCCTTTTGAT--AATTTTTATAAGGTCTAACCTGCCCAATGAG---TAATTGAATGGCCGCGGTATTTTAACCGTGCTAAGGTAGCATAATCATTTGTCTTTTAATTGAGGGCTGGAATGAATGGTTGGACGAGATATTAACTTTCTTTAACTTA-TCATTAGAATTTAATTTTTAAGTTAAAAAGCTTAAATTTTTTTATAAGACGAGA-AGACCCTATAGATCTTTATAATTTT-TTGTATTTAAGATTTTGGTG-TATTATAGCTTGTATTTAATAAA-TTATTTTATTGGGGTGATTGTAGAATTTAATTAACTTCTA-TT-TTTTAGTTTCATTAATTAGTGTGTT-TTTGATC-CATGT-T-TTATGATTAAAAGATTAAGTTACCTTAGGGATAACAGCGTAATTTTTTCGG-AGAGTTCATATTGATGAAGGAGTTTGCGACCTCGATGTTGGATTAAAATAAGTAATAGATGCAGAAGTTTATTTACTAGGTCTGTTCGACCTTTAATTTTTT
Triatoma_tibiamaculata             AAAAACATGTCCTTTTGTT--TGTTTATTTAAGGTCTGACCTGCCCAATGAG---GAATTGAATGGCCGCAGTATTTTAACTGTGCTAAGGTAGCATAATCATTTGTCTTTTAATTGAGGGCTGGAATGAAAGGTTGGACGAAATATTAGCTTTCTTTGTTTTAAATTGAAGAATTTAATTTTTGAGTTAAAAAGCTTAAATTTATTTGTTGGACGAGA-AGACCCTATAGATCTTTATAATTTG-AAGTTTCAATAATTTAGAGA-TTTATTTATTTGGAGCAGTAAAA-TTATTTTGTTGGGGTGACTGTAGAATTTTATTAACTTCTA-TT-TATTTATTTCATTAATTAATGTTTT-TTTGATC-CATATAT-TTATGATTATAAGATTAAGTTACCTTAGGGATAACAGCGTAATTTTCTCGG-AGAGTTCATATTGATGAGAGAGTTTGCGACCTCGATGTTGGATTAAAATAAGTTATGGATGCAGAAGTCTATATACTAGGTCTGTTCGACCTTTAAATTTTT
Triatoma_sherlocki                 AAAAACATGTCCTTTTGTT--TATTTATTTAAGGTTTGACCTGCCCAATGAG---GAATTGAATGGCCGCAGTATTCTAACTGTGCTAAGGTAGCATAATCATTTGTCTTTTAATTGAGGGCTGGAATGAAGGGTTGGACGAGGTATTGACTTTCTTTAATTTAATTTGAGGAATTTAATTTTTGAGTTAAAAAGCTTAAATTTATTTATGGGACGAGA-AGACCCTATAGATCTTTATAGTTTT-ATATTTTGGTAATTTAGGGA-TTTATATACTTTAAGTAGATTAA-CTATTTTGTTGGGGTGACTGTAGAATTTAAATAACTTCTA-TT-TTTTATTTTCATTAATTAGTGTTTT-TATGATC-CATAG-T-TTATGATTAGAAGATTAAGTTACCTTAGGGATAACAGCGTAATTTCCTCGG-AGAGTTCATATTGATGAGGGAGTTTGCGACCTCGATGTTGGATTAAAATAAGTTATGGATGCAGGAGTCTATTTACTAGGTCTGTTCGACCTTTAAATTTTT
Triatoma_rubida                    --------GTCCTTTTGTT--TTTTTATTTAAGGTCTGACCTGCCCAATGAG---GAATTCAATGGCCGCAGTATTTTAACTGTGCTAAGGTAGCATAATCATTTGTCTTTTAATTGAGGGCTGGAATGAAAGGTTGGACGAGGTATTAGCTTTCTTTAATTTAGTTTTATGAATTTAATTTTTGAGTTAAAAAGCTTAAATTTATTTGTTGGACGAGA-AGACCCTATAGATCTTTATAATTTT-ATATTCTAATAATTTAGGGA-TTATCTTATTTAGAGTAAAAGAA-TTATTTTGTTGGGGTGACTGTAGAATTTTTTAAACTTCTA-TT-TATTGTTATCATTTATTTATGTTTA-TTTGATC-CATAA-T-TTATGATTAGAAGATTAAGTTACCTTAGGGATAACAGCGTAATTTCTTCGG-AGAGTTCATATTGATGAAGAAGTTTGCGACCTCGATGTTGGATTAAAATGAGTAGTGGATGCAGGAGTTTACTTACTAGGTCTGTTCGACCTTTAAATTTTT
Triatoma_recurva                   AAAAACATGTCCTTTTGTT--TATTTATTTAAGGTCTGGCCTGCCCAATGAG---GAATTCAATGGCCGCAGTATTTTAACTGTGCTAAGGTAGCATAATCACTTGTCTTTTAATTGAGGGCTGGAATGAAAGGTTGGACGAGATATTAACTTTCTTTAATTTAGTTTTAAGAATTTAATTTTTGAGTTAAAAAGCTCAAATTTATTTGTTGGACGAGA-AGACCCTATAGATCTTTATAATTTT-ATATTTTAGTAATTTGGTGGTTATATTTACTGTAAGTAAAAGAA-TTATTTTGTTGGGGTGACTGTAGAATTTTATTAACTTCTA-TTATATTAGTTTCATTGATTGATGTTTT-TTTGATC-CATATTT-TTATGATTAAAAGATTAAGTTACCTTAGGGATAACAGCGTAATTTTTTCGG-AGAGTCCATATTGATGAAGGAGTTTGCGACCTCGATGTTGGATTAAAATAAGTTATGGATGCAGGAGTTCATATACTAGGTCTGTTCGACCTTTAAATTTTT
Triatoma_platensis                 AAAAACATGTCCTTTTGTT--TATTTATTTAAGGTCTGACCTGCCCAATGAG---GAATTGAATGGCCGCAGTATTTTAACTGTGCTAAGGTAGCATAATCATTTGTCTTTTAATTGAGGGCTGGAATGAAGGGTTGGACGAGGTATTAACTTTCTTTGATTTAATGAGGAGAATTTAATTTTTGAGTTAAAAAGCTTAAATTTATTTGTGGGACGAGA-AGACCCTATAGATCTTTATAGTTTT-ATATTTTAATAATTTGGTGA-TTTATTTGTTTTAAGTAGATGAA-CTATTTTGTTGGGGTGACTGTAGAATTTAAATAACTTCTA-TT-ATTTTATTTCATTAATTAGTGTTTT-TGTGATC-CATAT-T-TTATGATTATAAGATTAAGTTACCTTAGGGATAACAGCGTAATTTCCTCGG-AGAGTTCATATTGATGGGGGAGTTTGCGACCTCGATGTTGGATTAAAATAAGTTATGGATGCAGGAGTCTATTTACTAGGTCTGTTCGACCTTTAAATTTTT
Triatoma_melanica                  AAAAACATGTCCTTTTGTT--TATTTATTTAAGGTCTGACCTGCCCAATGAG---GAATTGAATGGCCGCAGTATTCTAACTGTGCTAAGGTAGCATAATCATTTGTCTTTTAATTGAGGGCTGGAATGAAGGGTTGGACGAGGTATTGACTTTCTTTAATTTAATTTGGTGAATTTAATTTTTGAGTTAAAAAGCTTAAATTTATTTATGGGACGAGA-AGACCCTATAGATCTTTATAGTTTT-ATACTTTGGTAATTTAGGGA-TTTATTTATTTTAAGTAGATTAA-CTATTTTGTTGGGGTGACTGTAGAATTTGAATAACTTCTA-TT-TTTTATTTTCATTAATTAGTGTTTT-TATGATC-CATAG-T-TTATGATTAGAAGATTAAGTTACCTTAGGGATAACAGCGTAATTTCCTCGG-AGAGTTCATATTGATGAGGGAGTTTGCGACCTCGATGTTGGATTAAAATAAGTCATGGATGCAGGAGTCTATTTACTAGGTCTGTTCGACCTTTAAATTTTT
Triatoma_maculata                  AAAAACATGTCTTTTTGTT--TATTTATTTAAGGTTTGACCTGCCCAATGAG---GAATTGAATGGCCGCAGTATTTTAACTGTGCTAAGGTAGCATAATCATTTGTCTTTTAATTGAGGGCTGGAATGAAGGGTTGGACGAGGTATTAACTTTCTTTAATCTAGTTAGGAGAATTTAATTTTTGAGTTAAAAAGCTTAAATTTATTTATGGGACGAGA-AGACCCTATAGATCTTTATAATTTT-ATATTTTAGTAATTTGGAGG-TTTATGTACTTTGAATAAATTAA-TTATTTTGTTGGGGTGACTGTAGAATTAAAATAACTTCTA-TT--TATTTTTTCATTGATGAGTGTTTT-TGTGATC-CATAATT-TTATGATTATAAGATTAAGTTACCTTAGGGATAACAGCGTAATTTCTTTGG-AGAGTTCATATTGATGAAGAAGTTTGCGACCTCGATGTTGGATTAAAATTAGTTGTAGATGCAGGAGTTTACTTACTAGGTCTGTTCGACCTTTGAATTTTT
Triatoma_maculata                  AAAAACATGTCTTTTTGTT--TATTTATTTAAGGTTTGACCTGCCCAATGAG---GAATTGAATGGCCGCAGTATTTTAACTGTGCTAAGGTAGCATAATCATTTGTCTTTTAATTGAGGGCTGGAATGAAGGGTTGGACGAGGTATTAACTTTCTTTAATCTAGTTAGGAGAATTTAATTTTTGAGTTAAAAAGCTTAAATTTATTTATGGGACGAGA-AGACCCTATAGATCTTTATAATTTT-ATATTTTAGTAATTTGGAGG-TTTATGTACTTTGAATAAATTAA-TTATTTTGTTGGGGTGACTGTAGAATTAAAATAACTTCTA-TT--TATTTTTTCATTGATGAGTGTTTT-TGTGATC-CATAATT-TTATGATTATAAGATTAAGTTACCTTAGGGATAACAGCGTAATTTCTTTGG-AGAGTTCATATTGATGAAGAAGTTTGCGACCTCGATGTTGGATTAAAATTAGTTGTAGATGCAGGAGTTTACTTACTAGGTCTGTTCGACCTTTGAATTTTT
Triatoma_lecticularia              AAAAACATGTCCTTTTGTT--TATTTATTTAAGGTCTGACCTGCCCAATGAG---GATTTCAATGGCCGCAGTATTTTAACTGTGCTAAGGTAGCATAATCATTTGTCTTTTAATTGAGGGCTGGAATGAAGGGTTGGACGAGATATTAACTTTCTTTAATTTAGTTTTAGGAATTTAATTTTTAAGTCAAAAAGCTTAAATTTATTTAAAGGACGAGA-AGACCCTATAGATCTTTATAGTTTT-ATATTTCAATAATTTGGGGATTAAAATTATTTGAATTAGAGGAA-TTATTTTGTTGGGGTGACTTTAGAATTTAACTAACTTCTA-TTTGTAGGATTTCATTAATTAGTGTTTT-TTTGATC-CATATAT-TTATGATTATAAGATTAAGTTACCTTAGGGATAACAGCGTAATTTCTTCGG-AGAGTTCATATTGATGAAGGAGTTTGCGACCTCGATGTTGGATTAAAATAAGTTGTAGATGCAGAAGTCTACTTTCTAGGTCTGTTCGACCTTTAAATTTTT
Triatoma_juazeirensis              AAAAACATGTCCTTTTGCT--TGTTTATTTAAGGTCTGACCTGCCCAATGAG---GAATTGAATGGCCGCAGTATTCTAACTGTGCTAAGGTAGCATAATCATTTGTCTTTTAATTGAGGGCTGGAATGAAGGGTTGGACGAGGTATTAACTTTCTTTAATTTAATTTTAAGAATTTAATTTTTGAGTTAAAAAGCTTAAATTTATTTATGGGACGAGA-AGACCCTATAGATCTTTATAGTTTT-ATATTTTGGTAATTTGGAGA-TTTATTTACTTTAAGTAGACTAA-CTATTTTGTTGGGGTGACTGTAGAATTTGAATAACTTCTA-TT-TTTTATTTTCATTAATTAGTGTTTT-TTTGATC-CATAT-T-TTATGATTAGAAGATTAAGTTACCTTAGGGATAACAGCGTAATTTCCTCGG-AGAGTTCATATTGATGAGGGAGTTTGCGACCTCGATGTTGGATTAAAATAAGTCATGGATGCAGGAGTCTATTTACTAGGTCTGTTCGACCTTTAAATTTTT
Triatoma_eratyrusiformis           --------GTCCTTTTGTC--TGTTTATATAAGGTCTAACCTGCCCAATGAG---GAATTGAATGGCCGCAGTATTTTAACTGTGCTAAGGTAGCATAATCATTTGTCTTTTAATTGAGGGCTGGAATGAAAGGTTGGATGAGGTATAAGCTTTCTTTAATTTAGTTAGGAAAATTTAATTTTTGAGTCAAAAAGCTTAAATTTATTTGTTGGACGAGA-AGACCCTATAGATCTTTATAGTTTA-ATGTTTCAGTAATTTAGGGT-TTTATTTACTTGGAGCGTGAAGA-CTATTTGGTTGGGGTGACTGTAGAATTTAAATAACTTCTA-TTTTTT-AATTTCATTAATTTATGTATT-GATGATC-CATGTTT-TCATGATTAAAAGATTAAGTTACCTTAGGGATAACAGCGTAATTTCCTCGG-AGAGTTCATATTGATGAGGGAGTTTGCGACCTCGATGTTGGATTAAAGTAAGTTGTAGGTGCAGGAGCCTACATACTAGGTCTGTTCGACCTTTGAATTTTT
Triatoma_barberi                   -----------------------------------CTGACCTGCCCAATGAG---GAATTGAATGGCCGCAGTATTTTAACTGTGCTAAGGTAGCATAATCATTTGTCTTTTAATTGAGGGCTGGAATGAAAGGTTGGACGAGACATTAGCTTTCTTTAGTTTAATTGAAAGAATTTAATTTTTGAGTCAAAAAGCTTAAATATATTTGTTGGACGAGA-AGACCCTATAGATCTTTATAGTCTT-ATGTTTTTGTATTGTAGGGAATATCTATATTTAAAGCAAAAGGA-TTATTTTGTTGGGGTGACTATGGAATTATAATAACTTCTG-TT-TGTTGGATTCATTAATTAGTGTTTT-ATTGATC-CATAAAT-TTGTGAT---------------------------------------------------------------------------------------------------------------------------------------------------
Rhodnius_prolixus                  --------------------------------------------CCAATGAG---TGATTGAATGGCTGCGGTATTTTGACCGTGCTAAGGTAGCATAATCATTTGTCTTTTAATTGAGGGCTTGTATGAAAGGTTGGATGAAGTAATAACTTTCTTTAATTTAATTT-ATGAATTTAATTTTTAGGTTAAAAAGCTAAAATGTTTTTATAGGACGAGA-AGACCCTATAGATCTTTACAGTTTATTAGGTATAATGATTTGGTGAA-TTATTTATTATTATTCAATGATTTTGTTTGATTGGGGTGATTGTGGAATTCTTTTAACTTCCA-TTATTTTTTTTC-AATGATTATTGTTTTATTTGATC-CATTAG--TAATGATTAGAAGATTAAGTTACCTTAGGGATAACAGCGTAATTTCTTCGG-AGAGTTCATATTGATGAGGAAGTTTGCGACCTCGATGTTGGATTAAAATTAGTGTTAGGTGTAGCAGCTTAATAACTAGGTCTGTTCGACCTTTAAAGTTTT
Rhodnius_pictipes                  AAAAACATGTCTTTTTGAA---TATTATATAAGGTCTAACCTGCCCAATGAG---GAATTGAATGGCTGCGGTATTCTAACCGTGCTAAGGTAGCATAATCATTTGTCTTTTAATTGAGGGCTTGTATGAAAGGTTGGATGAAGTAATAACTTTCTTTAATTTAACTT-ATGAATTAAATTTTTTAGTCAAAAAGCTAAAATATTTTTATTGGACGAGA-AGACCCTATAGATCTTTACAGGTCATTAAATTTAATAATTTGGGGAA-TTACTTATTTTTAATTAATTTC-TTGTTTGGTTGGGGTGATTGTAGAATTTTATGAACTTCTA-TTGTTTAGTTTTCAATAATTATTGTTTT-ATTGATC-CATATA--TAATGATTAAAAGATTAAGTTACCTTAGGGATAACAGCGTAATTCTTTCGG-AGAGTTCATATTGATGAAGGAGTTTGCGACCTCGATGTTGGATTAAAATAAGTATTAGGTGTAGCAGCTTAATAACTAGGTCTGTTCGACCTTTGAAGTTTT
Rhodnius_neglectus                 AAAAACATGTCCTTTTGAAAATATTTATATAAGGTCTAGCCTGCCCAATGAG---GGGTTGAATGGCTGCGGTATTCTAACCGTGCTAAGGTAGCATAATCATTTGTCTTTTAATTGAGGGCTTGTATGAAAGGTTGGATGAAGTAATGACTTTCTTTAATTTAATTT-ATGAATTTAATTTTTAGGTTAAAAAGCTAAAATGTTTTTATAGGACGAGA-AGACCCTATAGATCTTTACAATTTATTAGGTATAATGATTTGGTGAG-TTATTTATTATTATTTAATAATCCTGTTTGGTTGGGGTGATTGTGGAATTATTTTAACTTCCA-TTGTTTATTTTTCAAGGATTATTGTTTT-TTTGATC-CATTAA--TGATGATTAAAAGATTAAGTTACCTTAGGGATAACAGCGTAATTTCTTCGG-AGAGTTCATATTGATGGGGGAGTTTGCGACCTCGATGTTGGATTAAAATTAGTGTTAGGTGTAGCAGCTTAATAACTAGGTCTGTTCGACCTTTAAAGTTTT
Rhodnius_nasutus                   --------------------------------------------------------------------------------------------------------------------------------------------------------------AATTTAATTA-TGGAATTTAATTTTTAGGTTAAAAAGCTAAAATGTTTTTATAGGACGAGAGAGACCCTATAGATCTTTACAGTTTATTAAATATAATGATTTAGTGAG-TTATTTATTATTATTCAATAATTTTGTTTGATTGGGGTGATTGTGGAATTCTTTTAACTTCCA-TTATTTTTTTTC-AAGGGTTATTGTTTT-TTTGATCTCATTAA--TAATGATTATAAGATTAAGTTACCTTAGGGATAACAGCGTAATTTCTTCGG-AGAGTTCATATTGATGAAAAA---------------------------------------------------------------------------------
Rhodnius_ecuadoriensis             --------------------------------------------------------------------------------------------------------------------------------------------------------------AATTTAATTT-AGGACCTTAATTTTTTAGTTAAAAAGCTAAAATATATTTATTGGACGAGA-AGACCCTATAGATCTTTATAATTTAATAGGTTTTATAATTTAGAGTA-TTGCTTATTTTAATTTAATGGAATTATTTGATTGGGGTGATTGTAGAATTTTATTAACTTCTA-TTATTTGTTTTTCAAGAATTATTGTTTT-ATTGATCTCATAAC--TTATGATTAAAAGATTAAGTTACCTTAGGGATAACAGCGTAATTTCTTCGGAAAAGTTCATATTGATGAGGAA---------------------------------------------------------------------------------
Psammolestes_tertius               --------GTCCTTTTGAA---TTTTATATAAGGTCTGACCTGCCCAATGAG---GAATTGAATGGCTGCGGTATCCTAACCGTGCTAAGGTAGCATAATCATTTGTCTTTTAATTAAGGGCTTGTATGAAAGGTTGGATGAAATAATAACTTTCTTTAATTTAATTT-ATGAATTTAATTTTTAGGTTAAAAAGCTAAAATGTTTTTATAGGACGAGA-GGACCCTATAGATCTTTACAATTTATTGGATATAATAATTTGGTGAATTTATTTATTATTATTTAATAAT-TWGTTTGATTGGGGTGATTGYRGAATTTTTTTAACTTCCA-TTTTTATCTTTC-AAAAATTCTTGTTT--TTTGATC-CATCAA--TGATGATTAAAAGATTAAGTTACCTTAGGGATAACAGCGTAATTTCTTCGG-AGAGTTCATATTGATGAAGAAGTTCGCGACCTCGATGTTGGATTAAAATTAGTGTTAGGTGTAGCAGCTTAATGACTAGGTCTGTTCGACCTTTAAAGTTTT
Paratriatoma_hirsuta               AAAAACATGTCCTTTTGAT--TTTTTATTTAAGGTCTGACCTGCCCAATGAG---GATTTTAATGGCCGCAGTATTTTAACTGTGCTAAGGTAGCATAATCATTTGTCTTTTAATTAAGGGCTGGAATGAAGGGTTGGACAAGATATCAGCTTTCTTTAATTTAGTTTTAAGAATTTAATTTTTGAGTTAAAAGGCTTAAATTTATTTGAGGGACGAGA-AGACCCTATAGATCTTTATAGTTTT-ATATTTCAGTAATTTAGGGA-TTATTTTATTTGGAGTAGAGTAA-TTATTTGGTTGGGGTGACTGTAGAATTTATTTAACTTCTA-TT-TATTTATATCATTAATTAATGTTTT-TTTGATC-CATATAT-TTATGATTAAAAGATTAAGTTACCTTAGGGATAACAGCGTAATTTCTTTGG-AGAGTTCATATTGATGAAGGAGTTTGCGACCTCGATGTTGGATTAAAATAAGTAATGGATGCAGAAGTCTATATACTAGGTCTGTTCGACCTTTGAATTTTT
Triatoma_melanocephala             ---------------------------------------------------G---GAATTGAATGGCCGCAGTATTTTAAGCGTGCTAAGGTAGCATAATCATTTGTCTTTTAATTGAGGGCTGGAATGAAGGGTTGGACGAAGTACAAACTTTCTTTAATTTAATTGAGGGAATTTAATTTTTAAGTTAAAAAGCTTAAATTTATTTATTGGACGAGA-AGACCCTATAGATCTTTATAATTTT-ATATTTTGATAATGTGGTGA-TTTTTTTATTTGGAGTAGATTAA-TTATTTTGTTGGGGTGACTGTAGAATTAAAATAACTTCTA-TATTGTTTATTTCATTTATTAGTGTTTT-TATG----------------------------------------------------------------------------------------------------------------------------------------------------------------------
Panstrongylus_geniculatus          AAAAACATGTCCTTTAG-T--TATTTATTTAAGGTCTAGTCTGCCCAATGAG---GAATTGAATGGCCGCAGTATATTAACTGTGCTAAGGTAGCATAATCATTTGTCTTTTAATTGAGGGCTGGAATGAAAGGCTGGACGAGGCATTAACTTTCTTTGATTTAAATATAAGAACTTAATTTTTGAGTTAAAAAGCTTAAATTTATTTGTTGGACGAGA-AGACCCTATAGATCTTTATAATTTT-ATGTTTTGGTAATTTGGGGATTTAATTAGTTTAGAGCTGAAGGG-TTATTTTGTTGGGGTGACTGTAGGATTTGAAGAACTTCTA-TT-TGTTTAATTCATTTATTAATGTTTT-CTTGATC-CATTT-T-TTATGATTATAAGATTAAGTTACCTTAGGGATAACAGCGTAATTTTTCCGG-AGAGTTCATATTGATGGAAGAGTTTGCGACCTCGATGTTGGATTAAAATAAGTTATGGATGCAGAAGTCTATTTACTAGGTCTGTTCGACCTTTGAATTTTT
Panstrongylus_lignarius            AAAAACATGTCCTTTTGGT--T-TTTATTTAAGGTCTGACCTGCCCAATGAG---GAATTGAATGGCCGCAGTATTTTAACTGTGCTAAGGTAGCATAATCATTTGTCTTTTAATTGAGGGCTGGAATGAAAGGTTGGACGAGATATTAACTTTCTTTGTTTTAATTTG-GGAATTTAATTTTTGAGTTAAAAAGCTTAAATATATTTGTTGGACGAGA-AGACCCTATAGATCTTTATAATTTC-ATATTTCGGTAATTTAGGGA-TTTATTTACTTGGAGTGGTAGAA-TTATTTGGTTGGGGTGACTGTAGAATTGAAACAACTTCTA-TT-TATTTATTTCATTTATTAGTGTTTT-TTTGATC-CATATG--TTATGATTATAAGATTAAGTTACCTTAGGGATAACAGCGTAATTTCCTCGG-AGAGTTCATATTGATGGGGGAGTTTGCGACCTCGATGTTGGATTAAAATAAGTTGTGGATGCAGAAGTCTACTTACTAGGTCTGTTCGACCTTTAAATTTTT
Panstrongylus_lutzi                AAAAACATGTCCTTTTG-A--TATTTATTTAAGGTCTAGCCTGCCCAATGAG---GAATTGAATGGCCGCAGTATTTTAACTGTGCTAAGGTAGCATAATCATTTGTCTTTTAATTGAGGGCTGGAATGAAGGGCTGGACAAGACATTGACTTTCTTAGGCTTAATAT-AAGAATTTAATTTTTGAGTTAAAAAGCTTAAATTTATTTGTTAGACGAGA-AGACCCTATAGATCTTTATAATTTT-GTGTTCTAGTAATTTAGGGA-TTAATTTGCTTGGAGTTAAGATA-TTATTTTGTTGGGGTGACTGTAGAATTATGATAACTTCTA-TT-TATATAATTCATTTATTTATGTTTA-TTTGATC-CATGT-T-TCATGATTATAAGATTAAGTTACCTTAGGGATAACAGCGTAATTTCTCCGG-AGAGTTCATATTGATGGGGGAGTTTGCGACCTCGATGTTGGATTAAAATAAGTTGTGGATGCAGAAGTTTACATACTAGGTCTGTTCGACCTTT--------
Panstrongylus_rufotuberculatus     ------------TTTTGTT--TATTTATTTAAGGTCTGACCTGCCCAATGAG---GAATTCAATGGCCGCAGTATTCTAACTGTGCTAAGGTAGCATAATCATTTGTCTTTTAATTGAGGGCTGGAATGAAAGGTTGGACGAGATATCAGCTTTCTTTATTTTAATTTCTGGAATTTAATTTTTAAGTTAAAAAGCTTAAATATATTTGTTGGACGAGA-AGACCCTATAGATCTTTATAATTTT-ATATTTTGGCAATTTAGAGA-TTTTTTTGCTTGGAGTAAATTAA-TTATTTTGTTGGGGTAACTATAGAATTTTAATAACTTCTG-TT-TGTTTGTATCGTTTATTGATGTTTT-TTTGATC-CGTGTATGTTACGATTAGAAGATTAAGTTACCTTAGGGATAACAGCGTAATTTTTTCGG-AGAGTTCATATTGATGAAGGAGTTTCGGACCTCGATGTTGGATTAAAATAAGTTATGGACGCAGAAGTCTATATACTAGGACTGTTCGACCTTTAAATTTTT
Panstrongylus_tupynambai           AAAAACATGTCCTTTTG-T--TATTTATTTAAGGTCTGACCTGCCCAATGAG---GAATTGAATGGCCGCAGTATTTTAACTGTGCTAAGGTAGCATAATCATTTGTCTTTTAATTGAGGGCTGGAATGAAGGGTTGGACAAGATACTAACTTTCTTTGGCTTAATTT-GGGAATTTAATTTTTGAGTTAAAAAGCTTAGATTTACTTGTTGGACGAGA-AGACCCTATAGATCTTTATAATTTT-ATATTTTGATGATTTAGGGA-TTTATTTACTTGGAATTAGGGAA-TTATTTTGTTGGGGTGACTGTAGAATTGAATGAACTTCTA-TT-TGCTTAATTCATTTATTGATGTTTA-TTTGATC-CATAT-T-TTGTGATTATAAGATTAAGTTACCTTAGGGATAACAGCGTAATTTTTCCGG-AGAGTTCATATTGATGGAGGAGTTTGCGACCTCGATGTTGGATTAAAATAAGTTATAGATGCAGGAGTTTATATACTGGGTCTGTTCGACCTTTGAATTTTT
