# Supplementary material for: Range size positively correlates with temperature and precipitation niche breadths but not with dietary niche breadth in triatomine insects, vectors of Chagas disease
Source: PLoS Negl Trop Dis. 2024 Aug 16;18(8):e0012430. doi: 10.1371/journal.pntd.0012430 (PMC11357105; doi:10.1371/journal.pntd.0012430)
Supplement: S1 Dataset — (ZIP) [file pntd.0012430.s002.zip › ncytb.phy]

 45 1134
Triatoma_sanguisuga                ---------------------------------------------------------------------------------------------------------------------------------------------------------------------------------------------------------------------------------------------------------------------------------------------------------------------------------------------------------GTAGGTGTTATTATTTTATTTATCACTATAGGGGCCGCATTCCTAGGATATGTTCTTCCCTGAGGGCAAATGTCTTTGTGGGGGGCCACAGTTATTACTAACTTAATATCTGCCATTCCTTACCTAGGAAACGATTTAGTTAAATGATTATGGGGGGGATTCTCTGTTGATAACGCTACCTTGACTCGATTTTTTGCCCTACACTTCCTACTACCCTTTATTATTGCAGCCATAGTAATAATTCATCTCTTATTTCTACACCAGACAGGATCCAGAAACCCATTGGGATTGAATAGAAATTTTGATAAGATTCCATTTCACCCCTATTTCTCTATTAAGGATTTAATAGGAGTATCGCTAACATTAATATTTTTTATTCTATTAAGCTTATGGGAGGCCCCGATTCTAATAGACCCAGAAAACTTTATTCCTGCAAACCCATTAGTAACACCAGTGCACATTCAACCAGAATGATACTTCCTATTTGCATACGCAATTTTACGATCCATCCCTAATAAATTAGGGGGAGTTATTGCAATAGTCTCATCAATTGCAATTATTTTAATCCTTCCATTTACTAATAAAAGAAAATTTCAAGGCCTCCCAT--------------------------------------------------------------------------------------------------------------------------------------------------------------------------------------
Triatoma_dimidiata                 ----------------------------------------------------------------------------------------------------------------------------------------------------------------------------------------------------------------------------------------------------------------------------------------------------------------------------------------TATTTATAACATGAGCAGTAGGGGTTATTATTCTCTTTATCACTATAGGAGCTGCATTCCTAGGATATGTCTTACCTTGAGGACAAATATCCCTCTGAGGAGCCACAGTTATTACTAACCTTATATCTGCTATTCCTTACTTAGGAAATGATCTAGTCAAATGATTATGAGGAGGATTCTCTGTAGATAACGCCACTTTAACTCGATTCTTTGCCCTACACTTCCTTCTACCCTTTATTATCGCAGCCATAGTAATAATTCACCTCTTATTTTTACATCAAACAGGTTCTAGAAACCCATTAGGATTAAATAGAAATTTTGATAAAATTCCATTCCACCCATACTTTTCCATTAAAGACCTAATAGGAGTATCCCTGACTTTAATATTTTTTATTCTTTTGAGTTTATGAGAAGCCCCAATCCTTATAGACCCAGAAAATTTTATTCCCGCAAACCCATTAGTAACACCTGTGCATATTCAACCAGAATGATACTTCCTATTTGCATATGCAATCCTTCGATCTATTCCTAATAAACTAGGAGGAGTTATCGCAATAGTTTCATCAATTGCCATTATTTTAATTCTCCCAATCACCAATAAAAGAAAATTTCAAGGACTCACCTTTTACCCGATCAGACAAATTCTATTCTGAACACTTACAACT---------------------------------------------------------------------------------------------------------------------------------------------
Triatoma_rubrofasciata             --------------------------------------------------------------------------------------------------------------------------------------------------------------------------------------------------------------------------------------------------------------------------------------------------------------------TTATTATGGATCATATAAATTATTCATGACTTGAAGCATTGGGGTGATTTTATTATTCATAATTATAGGAACTGCATTTTTAGGGTATGTCTTACCCTGAGGACAAATATCCTTATGAGGAGCAACAGTTATTACTAACTTGTTATCTGCTATCCCGTACTTAGGAAATGACTTAGTCATATGATTATGAGGGGGATTCTCAGTAGATAACGCTACTTTAACTCGATTCTTTGCCCTACATTTCCTTTTACCATTCATTATTGCAGCATTAGTATTAATCCATTTACTCTTTCTCCATCAAACAGGATCTAATAATCCATTAGGATTAAATAGAAATTTTGATAAAATCCCATTTCACCCATATTTCTCTATTAAAGACCTTATAGGAGTATCAATAACCCTTATATTCTTTATCCTACTAAACCTTTGAGAACCTCGATTATTGGGAGACCCTGAAAACTTTATCCCAGCCAACCCATTAGTTACCCCGGTTCATATCCAACCAGAATGGTATTTTCTATTTGCATACGCAATTCTACGATCTATTCCTAATAAACTAGGAGGGGTAATTGCAATAGTTTCTTCCATCATAATTATTATAATTCTACCAATTACCAACAAAAGAAAATTTCAAGGAATTTCTTTTTATCCAATAAATCAAGTATCT---------------------------------------------------------------------------------------------------------------------------------------------------------------
Meccus_pallidipennis               ATGAACAAGTCACTACGTAAAACCCATCCACTTATTAAGATCATCAATAATTCACTAATTGACCTACCTGCCCCATCTAGAATCTCTCTATGATGAAATTTTGGCTCCCTATTAAGAATATGCCTAATGATCCAGATCATTACAGGAATTTTTTTAGCTATACACTACACAGGAAGAATTGAACTCGCATTCAGAAGAGTTGTCCATATTTGCCGAGACGTTAATTACGGTTGACTCCTTCGAAGCCTACATGCAAATGGAGCCTCATTATTCTTTATCTGCCTATACCTACATATTGGACGTGGTATTTATTATGGATCCTATAAACTGTTCATAACATGAGCAGTAGGGGTTATTATCCTATTTATTACTATAGGAGCTGCATTCCTAGGCTATGTTCTTCCTTGAGGGCAAATATCCTTATGAGGAGCCACAGTCATTACCAACCTAATATCTGCTATTCCCTACCTAGGAAATGATCTAGTCAAATGACTATGAGGAGGATTTTCCGTAGACAACGCCACGTTAACCCGATTTTTTGCCCTCCACTTTCTTTTACCCTTTATTATTGCAGCTATAGTAATAATTCACCTCTTATTTTTACATCAAACAGGATCAAGAAACCCCTTAGGGTTAAACAGAAATTTTGATAAAATTCCATTTCACCCATACTTCTCCATTAAAGATCTTATAGGGGTGTCCCTAACCTTAATATTCTTCATCTTATTAAGCCTATGAGAAGCCCCAATTTTAATAGACCCAGAAAACTTCATTCCTGCAAATCCATTAGTTACACCAGTACACATTCAACCAGAATGATACTTCCTATTTGCATACGCAATTCTACGATCCATCCCTAATAAATTAGGAGGGGTCATCGCAATAGTTTCATCTATCGCTATCATTTTAATCTTACCAATCACTAACAAGAGAAAATTCCAGGGACTGAGCTTCTACCCAGTTAGACAAGTTCTTTTTTGAACACTTGCTACTATCCTAATTTTATTAACCTGAATTGGTGCACGCCCTGCAGAAGAACCTTATATCCTCACAGGCCAAATCCTAACAATTCTTTACTTTTCCTACTTCATTATTAACCCCCTCCTATTAAAGCTATGAGATAAAATCATCTAG
Mepraia_spinolai                   ---------------------------------------------------------------------------------------------------------------------------------------------------------------------------------------------------------------------------------------------------------------------------------------------------------------------------------------------------------------------------TTTGTAATTATAGGTACAGCATTCCTAGGGTATGTTCTACCATGAGGACAAATATCCTTATGAGGAGCTACAGTAATTACTAATTTATTATCAGCAATTCCATATTTAGGTAATGAATTAGTTAAATGACTTTGAGGAGGATTCTCAGTAGATAATGCTACCCTAACTCGATTCTTTGCCCTACACTTTCTTCTTCCCTTTATTATTGCAGCCCTTACAATAATTCATCTCTTATTCCTTCACCAAACCGGATCAAATAACCCTTTAGGTTTAACAAGAAATTTTGATAAAATTCCATTCCACCCTTATTTTTCCATTAAAGACCTTATAGGAGTATCAATTACCTTAATATTATTTATTCTATTAAACTTATGAGAACCTCGTATTTTAGGGGATCCTGAAAACTTCATCCCAGCAAACCCATTAGTAACACCAGTCCATATTCAACCTGAATGATACTTCTTATTTGCATACGCTATCCTACGATCCATTCCTAACAAATTAGGAGGAGTAATTGCTATAGTAGCATCAATTGCAATCATTGCAATTTTACCATTAACTAACAAAAGAAAATTCCAAGGATTAACATTTTACCCAATTAGACAAATTCTATTCTGAACTCTAGCTGCCATTCTTATA------------------------------------------------------------------------------------------------------------------------------------
Panstrongylus_chinai               -----------------------------------------------------------------------------------------------------------------------------------------------------------------------------------------------------------------------------------------------------------------------------------------------------------------------------------------------------------TGGAATCATCTTACTATTTATTATTATAGGAACTGCATTTCTAGGATATGTTTTGCCATGAGGCCAAATATCATTATGAGGAGCTACAGTTATCACTAACTTATTATCTGCAGTTCCTTATCTAGGAAATGAGCTTGTAAAATGACTATGGGGCGGATTCTCTGTAGATAACGCCACTCTAACCCGATTCTTCGCTCTCCACTTCCTTTTACCATTTATTATTGCAGCACTAGTAATAATTCATTTATTATTCCTACACCAAACAGGTTCCAGTAATCCATTAGGATTAAACAGAAATTTTGACAAAATTCCATTCCATCCTTACTTTTCAATTAAAGACCTTTTAGGAGTATTAATCACTCTTTCATTTTTTATTCTACTCAATCTTTGAGAACCACGACTACTTGGGGACCCTGAAAACTTTATTCCAGCCAACCCATTAGTAACCCCCGTTCATATTCAACCAGAATGATACTTCCTATTTGCATATGCCATCCTACGATCCATTCCTAATAAATTAGGTGGTGTAATTGCAATAGTATCATCAATCGGAATTATCTTAATTTTACCACTAACAAATAAAAGAAAATTTCAAGGACTTCCATTTTATCCAATAAATCAAACCATATTCTGATTCTTCG--------------------------------------------------------------------------------------------------------------------------------------------------
Panstrongylus_geniculatus          --------------------------------------------------------------------------------------------------------------------------------------------------------------------------------------------------------------------------------------------------------------------------------------------------------------------------------------------CATTACTTGAACAGTAGGAGTAGTACTCCTATTCATTATTATAGGAACTGCATTTCTAGGCTATGTTCTACCATGAGGACAGATATCCTTATGAGGAGCAACAGTTATTACCAACCTCCTATCCGCCATCCCTTACTTAGGAAACGAATTAGTAAAATGACTATGAGGAGGATTCTCCGTAGACAACGCAACCCTAACCCGATTCTTTGCCCTCCACTTCCTACTCCCATTTATTATTGCAGCCCTCGTAATAATTCATTTATTATTCCTCCATCAAACAGGATCTAGCAACCCCTTGGGATTAACTAGAAACTTTGATAAGATTCCGTTCCACCCATACTTTTCAATTAAGGATCTTATAGGAGTATCTATTACCCTTATACTTTTTATCCTTTTAAATCTATGAGAGCCACGAATCCTGGGAGACCCAGAAAATTTTATTCCTGCAAACCCATTAGTAACTCCAGTCCATATTCAACCTGAATGATACTTTCTATTTGCATATGCTATCTTACGATCAATTCCTAAT---------------------------------------------------------------------------------------------------------------------------------------------------------------------------------------------------------------------------------------------------------------------------------
Panstrongylus_howardi              -----------------------------------------------------------------------------------------------------------------------------------------------------------------------------------------------------------------------------------------------------------------------------------------------------------------------------------------------------------CGGAATCATCTTACTATTTATTATTATAGGAACTGCATTCCTAGGATATGTTTTACCATGAGGCCAAATATCACTATGAGGAGCTACAGTTATCACTAACTTATTATCTGCAATTCCTTACCTAGGAAATGAACTTGTAAAATGACTATGGGGTGGGTTTTCTGTAGATAACGCCACTCTAACTCGATTCTTCGCTCTCCATTTTCTCTTACCATTTATTATTGCAGCATTAGTAATAATTCATTTACTATTTTTACACCAAACAGGTTCCAGTAATCCGCTAGGATTAAATAGAAACTTTGACAAAATTCCATTCCACCCATACTTTTCAATTAAAGACCTATTAGGAGTATCAATTACTCTTATATTCTTCATTTTACTCAATCTCTGAGAACCACGACTACTTGGGGACCCTGAAAACTTTATTCCAGCCAACCCATTAGTAACCCCTGTCCATATTCAACCAGAATGATACTTCTTATTCGCATATGCCATCTTACGATCCATTCCTAATAAATTAGGAGGTGTAATTGCAATAGTCTCATCAATCGCAATTATCTTAATTTTACCGCTAACAAATAAAAGAAAATTTCAAGGACTCACATTTTATCCAATAAATCAGACCATATTCTGATTTTTCG--------------------------------------------------------------------------------------------------------------------------------------------------
Panstrongylus_megistus             -------------------------------------------------------------------------------------------------------------------------------------------------------------------------------------------------------------------------------------------------------------------------------------------------------------------TTTATTATGGACCATATCAGTTATTCATAACATGAACAGTAGGAGTAATATTATTATTTATTATTATAGGAACTGCATTTTTAGGATATGTTTTACCCTGAGGACAAATATCTTTATGAGGAGCAACAGTTATTACCAACCTACTATCAGCAATTCCCTACTTAGGAAATGAATTAGTAAAATGATTATGAGGGGGATTTTCAGTAGATAATGCTACATTAACTCGATTTTTTGCTCTCCACTTCCTTTTACCTTTTATTATTGCAGCCTTAGTAATAATTCATTTATTATTTTTACATCAAACTGGATCTAGAAATCCCCTAGGACTAACCAGAAACTTTGATAAAATTCCATTCCATCCTTACTTTTCAATTAAAGATCTTATAGGAGTATCAATTACATTAATACTATTTATTATATTAAATCTTTGAGAACCCCGTATTTTGGGAGATCCAGAAAACTTTATTCCAGCCAATCCCTTAGTTACTCCAGTTCATATTCAACCCGAATGATACTTTTTATTCGCATATGCTATTTTACGATCAATTCCTAATAAACT----------------------------------------------------------------------------------------------------------------------------------------------------------------------------------------------------------------------------------------------------------------------------
Panstrongylus_rufotuberculatus     -----------------------------------------------------------------------------------------------------------------------------------------------------------------------------------------------------------------------------------------------------------------------------------------------------------------------------------------------------------TGGAATCATCTTACTATTTATTATTATAGGAACTGCATTTCTAGGATATGTTTTGCCATGAGGCCAAATATCATTATGAGGAGCTACAGTTATCACTAACTTATTATCTGCAGTTCCTTATCTAGGAAATGAGCTTGTAAAATGACTATGGGGCGGATTCTCTGTAGATAACGCCACTCTAACCCGATTCTTCGCTCTCCACTTCCTTTTACCATTTATTATTGCAGCACTAGTAATAATTCATTTATTATTCCTACACCAAACAGGTTCCAGTAATCCATTAGGATTAAACAGAAATTTTGACAAAATTCCATTCCATCCTTACTTTTCAATTAAAGACCTTTTAGGAGTATTAATCACTCTTTCATTTTTTATTCTACTCAATCTTTGAGAACCACGACTACTTGGGGACCCTGAAAACTTTATTCCAGCCAACCCATTAGTAACCCCCGTTCATATTCAACCAGAATGATACTTCCTATTTGCATATGCCATCCTACGATCCATTCCTAATAAATTAGGTGGTGTAATTGCAATAGTATCATCAATCGGAATTATCTTAATTTTACCACTAACAAATAAAAGAAAATTTCAAGGACTTCCATTTTATCCAATAAATCAAACCATATTCTGATTCTTCG--------------------------------------------------------------------------------------------------------------------------------------------------
Panstrongylus_lutzi                --------------------------------------------------------------------------------------------------------------------------------------------------------------------------------------------------------------------------------------------------------------------------------------------------------------------TTATTATGGACCATATAAACTTCTAATAACCTGAACCGTAGGAGTCATCCTCTTATTCATTATTATAGGAACTGCATTTCTAGGTTACGTTCTACCATGAGGACAAATATCCTTATGAGGAGCAACAGTAATTACCAACCTCCTATCTGCAATCCCCTACCTAGGTAATGAATTAGTAAAATGACTCTGAGGAGGATTTTCTGTAGATAACGCCACATTAACCCGATTCTTTGCCCTCCATTTTCTACTACCCTTTATTATCGCAGCACTAGTAATAGTCCACTTACTATTTCTTCATCAAACAGGATCAAGAAATCCCCTCGGATTAACTAGAAACTTTGATAAAATCCCATTCCACCCATACTTCTCAATCAAAGACCTTATAGGTGTCTCAATCACCCTTATACTCTTCATTCTTCTTAATTTATGAGAACCCCGAATCCTGGGAGACCCAGAAAACTTCATTCCAGCAAACCCATTAGTAACCCCCGTCCACATTCAACCTGAATGATACTTCTTATTCGCATATGCTATCCTACGATCAATTCCTAATAA-------------------------------------------------------------------------------------------------------------------------------------------------------------------------------------------------------------------------------------------------------------------------------
Rhodnius_neglectus                 ------------------------------------------------------------------------------------------------------------------------------------------------------------------------------------------------------------------------------------------------------------------------------------------------------------------------------------------------------------------------------------ATAGGAACCGCATTCCTTGGCTATGTGCTACCATGAGGACAAATATCTTTATGAGGAGCAACAGTTATTACTAATTTACTCTCAGCCGTCCCATATTTAGGAAATGAATTAGTTAAATGATTATGAGGAGGCTTCTCCGTCGATAATGCAACATTAACCCGATTCTTTGCTCTTCATTTCCTTCTCCCCTTCATTATCACCGCATTAGCTATAATCCACCTATTATTTTTACACCAAACAGGCTCCAGAAACCCCCTAGGGCTAAAAAGAAATTTAGATAAAATTCCCTTCCACCCATACTTTTCAATTAAGGACTTGATAGGGGTAATTATTACTATAATATTTTTTATTTTATTAAATCTCTGAGAGCCACGAATTCTAGGAGATCCAGAAAACTTTATCCCAGCAAACCCGCTCGTAACCCCCGTGCATATCCAGCCAGAATGATATTTCTTATTCGCCTACGCTATTTTACGATCAATCCCTAACAAATTAGGAGGAGTTGCTGCTATGGTTTCCTCAATTTTAATCATTATAATTCTCCCATGAACAAACTTATGCAAATTCCAAGGATTAAAGTTTTATCCTGTAAATCAAATTTTATTTTGATCCTTAGCGGCAATTTTATTA------------------------------------------------------------------------------------------------------------------------------------
Rhodnius_prolixus                  ---------------------------------------------------------------------------------------------------------------------------------------------------------------------------------------------------------------------------------------------------------------------------------------------------------------------------------------------------TGGATAGTAGGAATTGTGATACTTTTCGTAATTATAGGAACTGCATTTCTTGGTTATGTACTACCATGAGGACAAATATCCTTATGAGGAGCAACAGTTATTACTAATCTACTCTCAGCCGTCCCATACTTAGGAAATGAATTAGTTAAATGATTATGAGGAGGCTTCTCCGTTGATAACGCAACATTAACCCGATTCTTTGCTCTTCACTTCCTCCTCCCCTTCATTATCACTGCATTAACTATAATCCACCTATTATTTTTACACCAAACAGGCTCTAGAAACCCCCTAGGATTAAAAAGAAATCTAGACAAAATTCCCTTCCACCCATACTTTTCAATTAAGGATTTAATAGGAGTAATTATTACTATAATACTTTTTATTTTATTAAATCTCTGAGAGCCACGAATTCTAGGAGACCCCGAAAACTTTATCCCAGCAAACCCGCTCGTAACCCCCGTACATATCCAGCCAGAATGATATTTCTTATTCGCCTACGCTATTTTACGATCAATCCCTAATAAATTAGGAGGAGTTGCTGCAATGGTTTCCTCAATTCTAATTATTGTAATTCTTCCATGAACAAACTTATGTAAATTCCAAGGATTAAAGTTTTATCCTGTAAATCAAATCTTATTCTGATCCTTAGCAGCAATTTTATTA------------------------------------------------------------------------------------------------------------------------------------
Rhodnius_pictipes                  ---------------------------------------------------------------------------------------------------------------------------------------------------------------------------------------------------------------------------------------------------------------------------------------------------------------------------------------------------TGAATAGTAGGTGTAATTATATTATTTGTAATTATAGGAACTGCATTCCTTGGATATGTTTTACCCTGAGGGCAAATATCATTATGAGGAGCAACAGTCATTACAAACTTATTATCTGCGATTCCTTACCTTGGTAATGAATTAGTTAAATGATTATGAGGAGGATTTTCTGTAGATAATGCCACACTAACCCGATTTTTTGCTCTCCACTTTCTCCTACCATTTATTATTGCAGCTTTAACTATAATTCATTTATTATTTTTACACCAAACAGGATCTAATAATCCCTTAGGACTAAAAAGAGATCTAGACAAAATTCCCTTCCACCCATACTTTTCTATTAAAGACTTAATAGGAGTTATTATTACCATAATATTTTTCATTTTATTAAATTTATGAGAACCACAAATCCTAGGAGATCCAGAAAATTTTATCCCGGCGAATCCACTTGTAACACCAGTTCATATTCAACCAGAATGATATTTTTTATTTGCTTACGCTATTTTACGATCAATCCCTAACAAATTAGGAGGGGTAATCGCTATAGTTCTTTCAATTTTAATTATCGCAATTCTCCCATTTACTAATGTATGTAAATTTCAAGGACTGAAATTTTACCCTGCAAACCAAATTCTATTCTGAACATTAGCCGCCATATTATTA------------------------------------------------------------------------------------------------------------------------------------
Panstrongylus_tupynambai           ------------------------------------------------------------------------------------------------------------------------------------------------------------------------------------------------------------------------------------------------------------------------------------------------------------------ATTTATTATGGACCTTATAAATTATTCATCACCTGAACAGTAGGAGTAATCTTACTATTTATCATTATAGGAACTGCATTCTTAGGATATGTCCTACCATGAGGACAAATATCACTATGAGGAGCAACAGTTATTACCAACCTCTTATCTGCAATTCCTTATTTAGGTAATGACTTAGTAAAATGACTATGAGGAGGGTTTTCCGTAGACAATGCTACATTAACTCGATTTTTCGCCTTACACTTCCTACTCCCCTTCATTATTGCAGCCCTTGTAATGGTACATCTCCTATTCCTTCACCAATCAGGATCCAGCAACCCTTTGGGATTAACTAGAAACTTTGACAAAATCCCATTCCACCCATACTTTTCAATTAAAGATCTCATAGGAATATCAATTACTCTTATATTATTCATTCTTCTCAACTTATGAGAACCCCGAGTCTTGGGAGACCCAGAAAACTTCATCCCAGCAAACCCCCTGGTAACCCCAGTTCACATCCAACCTGAGTGATA-------------------------------------------------------------------------------------------------------------------------------------------------------------------------------------------------------------------------------------------------------------------------------------------------------------------------
Rhodnius_robustus                  ---------------------------------------------------------------------------------------------------------------------------------------------------------------------------------------------------------------------------------------------------------------------------------------------------------------------------------------------------------------------ATACTTTTCGTAATTATAGGAACTGCATTTCTTGGCTATGTATTACCATGAGGACAAATGTCCTTATGAGGAGCAACAGTTATTACCAATTTACTCTCAGCCATCCCATACTTAGGAAATGAATTAGTTAAATGATTATGAGGAGGCTTCTCAGTTGATAACGCAACATTAACCCGATTTTTTGCTCTTCACTTCCTCCTCCCCTTCATTATCGCTGCATTAACCATAATTCACCTATTATTTTTACACCAAACAGGCTCCAGAAACCCCTTAGGGTTAAAAAGAAATCTAGATAAAATTCCCTTCCATCCATACTTTTCAATTAAGGATTTGATAGGAGTAATTATCACTATAATACTTTTTATTTTATTAAATCTCTGAGAACCACGAATCCTGGGAGATCCAGAAAACTTTATTCCAGCAAACCCACTCGTAACTCCCGTACATATTCAACCAGAATGATACTTCTTATTCGCCTACGCTATTTTACGGTCAATCCCTAACAAATTAGGAGGAGTTGCTGCAATGGTCTCCTCAATTCTAATCATTGTAATTCTTCCATGAACAAACTTATGCAAATTCCAAGGATTAAAGTTTTATCCTATAAATCAAGTCTTGTTTTGATTCTTAGCAGCAATTTTATTATTACTA------------------------------------------------------------------------------------------------------------------------------
Triatoma_brasiliensis              ------------------------------------------------------------------------------------------------------------------------------------------------------------------------------------------------------------------------------------------------------------------------------------------------------------------------------------------------------ATGATAGGTGTTATCATACTATTTGTGATTATAGGCACTGCCTTCCTAGGATACGTACTACCCTGAGGTCAAATATCCCTGTGAGGAGCTACAGTTATTACTAACCTTTTATCTGCCATCCCCTACCTAGGTAACGAGCTCGTAAAATGACTATGAGGAGGATTCTCCGTTGACAATGCTACTTTAACACGATTCTTTGCCCTTCACTTCCTCCTACCATTTATTATCGCTGCCCTCACAATAATCCATCTACTATTCCTACACCAAACAGGATCTAATAATCCATTAGGATTAACAAGAAACTTCGACAAAATCCCATTCCATCCCTATTTCTCAACTAAGGATCTAATAGGAGTATCAATTACATTAATACTATTTATTACACTTAACTTATGGGAACCACGAATTTTAGGAGATCCAGAAAATTTTATCCCAGCAAACCCATTAGTAACTCCAGTTCACATTCAACCTGAATGATACTTCTTATTCGCATATGCTATTCTACGATCA------------------------------------------------------------------------------------------------------------------------------------------------------------------------------------------------------------------------------------------------------------------------------------------
Triatoma_gerstaeckeri              ----------------------------------------------------------------------------------------------------------------------------------------------------------------------------------------------------------------------------------------------------------------------------------------------------------------------------------------------------------TTGGGGTTATTATTCTTTTTATTACTATGGGGGCTGCATTCTTAGGATATGTTCTCCCCTGAGGACAAATATCCTTATGAGGAGCCACAGTTATTACTAATCTTATATCTGCCATTCCTTATTTAGGAAACGACCTAGTTAAATGATTATGAGGAGGGTTTTCTGTAGATAACGCCACCTTGACTCGATTTTTTGCCCTCCACTTCCTCCTACCCTTTATTATTGCAGCTATAGTAATAATTCACCTATTGTTCCTACATCAAACAGGATCAAGAAATCCATTAGGACTGAATAGAAACTTTGATAAAATTCCATTCCATCCCTATTTTTCCATCAAAGATCTAATAGGAGTGTCCCTAACCCTAATATTTTTTATCTTATTGAGTTTATGGGAGGCCCCAATCTTAATGGATCCAGAAAACTTTATTCCCGCAAATCCACTAGTTACACCAGTACATATTCAACCAGAGTGATACTTCCTATTTGCATACGCAATCTTACGATCCATCCCTAATAAACTTGGCGGAGTTATTGCAATAGTCTCATCAATCGCCATTATTTTGATCCTCCCAATCACTAATAAAAGAAAGTTTCAAGGCCTTACCT--------------------------------------------------------------------------------------------------------------------------------------------------------------------------------------
Triatoma_infestans                 ------------------------------------------------------------------------------------------------------------------------------------------------------------------------------------------------------------------------------------------------------------------------------------------------------------------------------------------------------------------------------GTAATTATAGGAACTGCATTCCTAGGGTACGTTCTCCCCTGAGGACAAATATCCTTATGAGGAGCCACAGTTATTACTAACCTCCTATCTGCTATTCCATACTTAGGAAACGAACTCGTAAAATGATTATGGGGAGGATTCTCTGTAGATAACGCCACATTAACACGATTCTTTGCCCTCCACTTCCTCCTCCCATTTATTATTGCCGCATTAACAATAATTCATCTATTATTTTTACATCAAACAGGATCAAGTAATCCCTTAGGATTAACAAGAAACTTCGACAAAATTCCATTCCACCCCTATTATTCAATCAAAGACTTAATAGGAGTATCAATTACATTAATATTTTTTATCCTACTAAACTTATGAGAACCACGTATTCTAGGAGATCCAGAAAACTTTATCCCAGCAAATCCACTAGTTACCCCAGTTCACATTCAACCTGAATGATACTTCCTATTCGCATATGCTATCCTACGATCAATCCCTAATAAACTAGGAGGTGTCATTGCCATAGTGGCATCAATTGCAATTATTATAATTCTACCTCTTACTAATAAGAGAAAATTCCAAGGACTTACATTTTACCCA------------------------------------------------------------------------------------------------------------------------------------------------------------------------------
Triatoma_phyllosoma                ATGAACAAATCACTACGAAAAACCCACCCCCTCATTAAAATTATTAACAACTCACTAATTGACCTTCCTGCCCCATCTAGAATCTCTCTATGATGAAATTTTGGCTCCCTATTAAGTATGTGTCTGATAATTCAAATCATTACAGGGATTTTCTTAGCCATACACTACACAGGAAGAATTGAACTTGCATTCAGAAGAGTTGTCCACATTTGTCGAGACGTTAATTATGGCTGGCTCCTCCGAAGCTTACATGCAAATGGAGCTTCATTATTCTTTATTTGTTTATATCTTCATATCGGACGTGGTATTTACTATGGATCCTATAAACTCTTTATAACATGAGCAGTAGGGGTTATTATCCTATTTATCACTATAGGAGCCGCATTTCTTGGTTATGTTCTTCCTTGAGGACAAATATCCTTATGAGGAGCTACAGTTATTACTAATCTAATATCTGCTATCCCCTACCTAGGAAATGATCTAGTTAAATGACTATGAGGGGGATTCTCTGTAGATAACGCTACCTTAACTCGATTCTTTGCTCTCCATTTTCTTTTACCCTTTATTATTGCAGCCATAGTAATAATTCATCTTTTATTCCTACATCAAACAGGATCAAGAAATCCCTTAGGATTAAATAGAAATTTTGATAAAATTCCATTTCACCCCTATTTTTCTATTAAAGATCTAATAGGAGTATCCCTAACCTTAATATTTTTTATCTTATTAAGTCTTTGAGAAGCTCCTATTCTCATGGATCCAGAAAACTTCATTCCCGCAAACCCTTTAGTTACACCAGTGCATATTCAACCAGAATGATACTTCCTATTTGCATACGCAATTTTACGATCTATCCCCAATAAACTTGGAGGAGTTATTGCAATAGTTTCGTCTATTGCTATTATTTTAATTCTCCCAATCACTAACAAAAGAAAATTTCAAGGACTTACCTTTTACCCAATTAGACAAGTACTATTTTGAACACTTGCTACCATCTTAATCTTATTAACCTGAATCGGTGCTCGGCCCGCTGAAGAACCTTATATTCTAACAGGACAAATCTTAACAGTCCTTTACTTTTCTTATTTTATTATTAACCCTATCTTATTAAAATTATGAGATAAAATTGTCTAG
Triatoma_indictiva                 --------------------------------------------------------------------------------------------------------------------------------------------------------------------------------------------------------------------------------------------------------------------------------------------------------------------------------------------------------------------TATTTTATTTATCACTATAGGGGCCGCATTCCTAGGATATGTTCTTCCCTGAGGGCAAATGTCTTTGTGGGGGGCCACAGTTATTACTAATTTAATATCCGCCATCCCTTATCTAGGAAACGACTTAGTTAAATGATTATGGGGGGGATTCTCTGTCGATAACGCCACCTTGACTCGATTTTTCGCCCTCCACTTTCTACTACCCTTTATTATTGCAGCTATGGTAATAATCCATCTTTTATTTTTACACCAAACAGGATCTAGAAACCCATTAGGGTTGAATAGAAACTTTGATAAAATTCCATTTCACCCTTATTTCTCTATCAAAGATTTAATAGGAGTATCACTAACATTAATATTTTTTATTCTATTAAGCTTATGGGAGGCCCCAATCCTAATAGACCCAGAAAATTTTATTCCTGCAAACCCATTAGTAACACCAGTGCACATTCAACCAGAATGATACTTCCTATTCGCATACGCAATTTTACGATCCATCCCTAATAAGTTAGGGGGAGTCATTGCAATAGTCTCATCAATTGCAATTATTTTAATCCTCCCATTTACTAATAAAAGAAAATTTCAAGGCCTCCCATTT------------------------------------------------------------------------------------------------------------------------------------------------------------------------------------
Triatoma_protracta                 ATGAACAAGCCATTACGTAAAACACACCCCCTAATTAAAATCATTAATAATTCATTAATTGATCTCCCTGCTCCATCCAGAATTTCCTTATGATGAAACTTAGGGTCCTTATTAAGTATATGTTTAATAATTCAAATTATTACTGGTATTTTTTTAGCTATACATTATACTGGAAGAATCGAATTGGCATTCAGAAGAGTAATTCATATCTGTCGAGATGTGAATTATGGATGACTTCTCCGAAATTTACATGCTAATGGTGCCTCCTTATTCTTTATCTGTTTATATTTACATATTGGACGAGGAATATATTATGGATCATATAAACTTTTCATAACCTGGACAGTAGGAGTTATTTTACTCTTTATTATTATAGGAACCGCTTTCCTAGGATATGTTCTTCCTTGAGGACAAATATCATTATGAGGAGCAACAGTCATTACCAATCTACTATCTGCCATCCCTTATTTAGGAAACGAATTAGTAAAATGATTATGGGGAGGATTTTCCGTAGATAACGCCACTTTAACCCGATTCTTTGCCTTACATTTTTTATTACCTTTTATTATTGCAGCCCTAGTTATAATTCATCTCCTATTTCTACACCAGACAGGATCCAGTAATCCTTTAGGATTACAAAGAAACTTTGATAAAATCCCATTCCACCCATATTTTTCAATTAAAGATCTATTAGGAGTATCAATAACTCTTATATTTTTTATTATATTAAACCTATGAGAACCACGAATCCTAGGAGATCCAGAAAACTTTATTCCTGCAAATCCACTAGTTACACCGGTACACATTCAACCTGAATGATATTTTTTATTTGCATATGCAATTCTTCGATCTATTCCTAATAAATTAGGAGGAGTAATTGCTATAGTATCCTCAATTGCCATTATTCTTATTATACCACTCACTAATAAAAGAAAATTTCAAGGACTCTCATTTTACCCCATAAGACAAATCTTATTCTGATTTCTTGCAGCTAATCTGATTCTCTTAACATGAATTGGAGCCCGACCAGCCGAAGAGCCTTATATTCTAACAGGGCAAATTCTTACTATTACATATTTTTTTTACTTTTTTATAAACCCCATCTCATTAAAATTATGAGACAAAATAATTTAG
Triatoma_lecticularia              ---------------------------------------------------------------------------------------------------------------------------------------------------------------------------------------------------------------------------------------------------------------------------------------------------------------------------------------------------------------------CTTTTATTTATTATTATAGGAACCGCCTTCCTAGGATATGTCCTCCCATGAGGACAAATATCACTCTGAGGAGCAACAGTAATTACTAATCTTTTATCAGCTATCCCTTATTTAGGAAACGAACTAGTCAAATGATTATGAGGGGGATTTTCCGTTGACAATGCTACCCTCACTCGATTTTTTGCCCTACATTTCCTTCTACCCTTTATTATTGCTGCACTAGTTATAGTACACCTACTATTTTTACATCAAACAGGTTCAAGAAACCCGCTAGGATTGAACAGAAATTTTGACAAGATTCCATTTCACCCATACTTCTCTATCAAAGACTTAATAGGAGCAATATTAACCCTTATATTTTTTATTCTTCTCAATTTATGAGAACCACGAATTCTGGGAGACCCAGAAAACTTCATCCCAGCAAATCCCTTAGTTACACCTGTACACATTCAACCAGAATGATATTTCCTATTTGCCTATGCCATTTTACGATCCATCCCTAACAAATTAGGAGGTGTAATTGCAATAGTTGCATCCATTGCAATCATTCTTATTCTACCATTTACTAACAAAAGAAAATTCCAAGGACTATCATT-------------------------------------------------------------------------------------------------------------------------------------------------------------------------------------
Triatoma_rubrovaria                ------------------------------------------------------------------------------------------------------------------------------------------------------------------------------------------------------------------------------------------------------------------------------------------------------------------ATTTATTATGGACCTTATAAATTAATTATAACTTGAATAATAGGTGTTATTATATTATTCGTCATTATAGGGACCGCCTTTCTAGGTTATGTTCTTCCTTGAGGACAAATATCCCTCTGAGGAGCCACAGTTATTACTAATCTCCTATCCGCCATCCCATATTTAGGTAACGAACTTGTAAAATGATTATGAGGGGGATTCTCTGTAGATAACGCCACCTTAACACGATTTTTTGCCCTCCACTTCCTACTCCCATTTATCATTGCTGCCCTCACAATAATTCATTTATTATTCCTACACCAAACAGGCTCAAGAAACCCATTAGGACTAACAAGAAACTTTGATAAAATCCCATTCCACCCTTACTTTTCAATTAAGGATTTAATAGGAGTATCAATCACATTAATATTATTTATTCTCTTAAACCTATGAGAACCACGCATTCTTGGAGACCCAGAAAACTTTATCCCAGCAAACCCATTAGTAACCCCGGTTCACATTCAACCCGAATGATATTTCTTATTTGCATACGCCATCCTACGATCAATTCCTAATAAACTAG--------------------------------------------------------------------------------------------------------------------------------------------------------------------------------------------------------------------------------------------------------------------------
Triatoma_sordida                   ------------------------------------------------------------------------------------------------------------------------------------------------------------------------------------------------------------------------------------------------------------------------------------------------------------------ATTTATTATGGACCCTATAAATTAATCATAACTTGAATAATAGGAGTTATTATACTATTCGTAATTATAGGAACCGCCTTCCTAGGCTATGTTCTCCCCTGAGGACAAATATCCCTTTGAGGAGCCACAGTTATTACCAACCTCCTATCCGCCATCCCATACCTAGGTAATGAGCTCGTAAAATGATTATGAGGGGGATTTTCCGTAGACAATGCCACCTTAACGCGATTTTACGCCCTCCACTTCCTCCTCCCCTTCATCATCGCCGCCCTTACAATAATCCATTTACTGTTCCTACACCAAACAGGTTCAAGAAACCCGCTCGGACTAACAAGAAACTTCGATAAAATCCCATTCCACCCCTACTTCTCAATCAAGGACTTAATGGGAGTTTCAATCACACTCATACTATTTATTCTATTAAACCTATGAGAGCCTCGCATCCTCGGAGACCCAGAAAACTTCATCCCAGCTAACCCGCTAGTTACTCCAGTACACATTCAACCTGAATGATACTTCCTTTTCGCATATGCCATCCTCCGATCAATTCCTAATAAACTAG--------------------------------------------------------------------------------------------------------------------------------------------------------------------------------------------------------------------------------------------------------------------------
Triatoma_tibiamaculata             ------------------------------------------------------------------------------------------------------------------------------------------------------------------------------------------------------------------------------------------------------------------------------------------------------------------ATTTATTATGGACCATATAAGTTACTTATAACATGAACAGTAGGAGTTATTCTTTTATTTATTATTATAGGAACAGCATTCCTAGGATATGTTCTCCCATGAGGGCAAATATCTTTATGAGGAGCAACAGTAATCACTAACCTTCTATCAGCAGTCCCATATTTAGGAAATGAATTAGTCAAATGACTTTGGGGGGGATTTTCTGTAGACAACGCCACATTAACACGATTCTTTGCTCTTCATTTTCTCTTACCCTTTATTATTGCAGCTTTAGTAATAATTCACCTTTTATTTTTACATCAAACAGGATCAAGAAACCCTTTAGGGTTAACTAGAAATTTTGACAAAATCCCATTCCACCCATACTTTTCAATCAAGGACCTAATAGGAGTATCAATCACAATAATACTTTTTATTATACTAAATTTATGAGAACCACGTATCTTAGGAGACCCAGAAAACTTTATCCCAGCTAATCCTTTAGTTACTCCAGTTCATATCCAACCAGAATGATATTTCCTATTTGCATACGCAATTTTACGATCAATTCCTAATAAACTAG--------------------------------------------------------------------------------------------------------------------------------------------------------------------------------------------------------------------------------------------------------------------------
Triatoma_vitticeps                 ATGAACAAACCACTACGCAAGACCCATCCATTAATTAAGATCATTAACAATTCATTAATTGATTTACCAGCCCCCTCAAGAATTTCATTATGGTGAAACTTCGGGTCCCTCCTAAGATTATGCCTAATAATTCAAATCATTACTGGAATCTTCCTAGCCATACATTACACAGGAAGAATTGACCTAGCATTCAGAAGAGTAATCCATATTTGCCGAGACGTTAACAATGGGTGGCTACTGCGTAATCTCCACGCTAACGGCGCATCCTTATTCTTTATTTGCCTTTATTTACATATTGGACGAGGTATTTATTATGGATCCTATAAACTTATTATAACTTGAATAATAGGAATTATTATACTATTCGTAATTATAGGAACAGCATTCTTAGGATACGTCCTTCCATGAGGACAAATATCCTTATGAGGAGCTACAGTAATCACTAATCTACTATCAGCTATCCCATACTTAGGTAATGAACTTGTAAAATGATTATGAGGGGGATTCTCAGTAGATAACGCCACCCTAACACGATTCTTCGCCTTACACTTCCTTTTACCCTTTATTATTGCCGCACTAACAATAATTCACCTTTTATTCCTACACCAAACAGGATCCAGAAACCCGCTTGGATTAACCAGAAATTTTGACAAAATCCCATTCCACCCATACTTTTCCATTAAAGACCTTATAGGAATATCAATTACTCTAATACTATTCATCCTTCTAAATCTATGAGAGCCCCGTATTCTAGGGGATCCAGAAAACTTTATTCCTGCCAATCCCCTAGTTACACCAGTACACATTCAACCTGAATGATATTTCCTATTCGCCTATGCTATCCTACGCTCCATTCCTAACAAATTAGGAGGAGTTATCGCAATAGTCTCATCTATTGCGATCATTATAATCTTACCAATAACTAATAAAAGAAAATTCCAAGGACTATCATTTTACCCACTAAGACAAGTTCTATTCTGATCATTAACAGCTATCCTAATTCTTTTAACATGAATTGGAGCCCGACCAGCTGAAGAACCCTATATTCTTACAGGTCAAGTATTAACTATTATATATTTTTCCTATTTCATTATTAATCCCATCGCACTAAAACTTTGAGATAAAATTTCTTAG
Triatoma_sherlocki                 ------------------------------------------------------------------------------------------------------------------------------------------------------------------------------------------------------------------------------------------------------------------------------------------------------------------ATTTATTATGGACCTTACAAACTAATCATAACCTGAATAGTAGGCGTTATCATACTATTTGTCATTATAGGAACTGCCTTCCTGGGATACGTACTACCCTGAGGTCAGATATCCCTTTGAGGAGCTACAGTAATTACTAACCTTCTATCTGCCATCCCTTATCTAGGTAATGAACTCGTAAAATGACTATGAGGAGGATTCTCCGTTGATAATGCTACCCTAACACGATTCTTTGCTCTCCACTTCCTTCTACCCTTTATCATTGCCGCCCTCACGATAATCCACCTCCTTTTCTTACATCAAACAGGATCCAACAATCCATTAGGATTAACAAGAAACTCCGACAAAATCCCATTCCACCCTTATTTCTCAATTAAAGACTTAATAGGAGTATCAATTACATTAATATTATTCATCATACTTAATTTATGAGAACCACGAATTCTAGGAGACCCAGAAAACTTCATTCCCGCAAACCCATTAGTAACCCCAGTCCATATCCAACCTGAATGATACTTCCTATTTGCATATGCCATTCTACGATCAATTCCTAATAAACTAG--------------------------------------------------------------------------------------------------------------------------------------------------------------------------------------------------------------------------------------------------------------------------
Triatoma_rubida                    ATGAACAAACCTATTCGAAAAACCCACCCACTTATTAAAATTATTAATAATTCATTAATTGACCTGCCGGCTCCATCTAGAATTTCATTATGATGAAACTTCGGTTCCCTTCTTAGAATATGCCTAATGATTCAAATTATTACAGGAGTATTCCTAGCAATACATTACACAGGAAGAATTGAGTTAGCATTTAGAAGAGTAGTACATATCTGCCGAGATGTAAATTACGGATGATTACTACGAAGACTCCATGCGAATGGAGCATCATTATTTTTCATCTGCTTATATTTACACATCGGACGAGGGATTTACTACGGATCTTATAAATTAATTATAACTTGATTCGTCGGAGTAATTCTACTATTTATTATTATAGGAACTGCATTTTTAGGGTATGTATTGCCCTGAGGGCAAATATCATTATGAGGAGCTACTGTTATTACCAATTTATTGTCTGCAATCCCTTATCTAGGAAATGAGCTAGTTAAATGATTGTGAGGTGGATTCTCCGTTGATAATGCCACATTAACACGATTCTTTGCCCTACATTTTCTCCTTCCATTTATCATTGCAGCTATAGTAATAGTTCATCTCCTATTTTTACACCAAACAGGATCTAGCAATCCATTAGGATTAAATAGAAACTTTGATAAGATCCCATTTCACCCCTACTTCTCTATTAAAGACTTGATAGGAGTATCACTTACATTAATATTCTTCATTATATTAAATTTATGAGAACCACGAATACTAGGAGATCCAGAAAATTTTATCCCAGCTAATCCATTAGTTACACCAGTGCATATTCAACCAGAATGATATTTCTTATTTGCATATGCAATCTTGCGATCCATCCCCAATAAACTAGGGGGAGTGATCGCCATAGTAGCATCAATTGCTATTATTCTAATCTTACCATTCACGAATAATAGAAAATTCCAAGGATTAACCTTTTACCCGATTAGACAAATCATATTCTGACTACTTACATCTATTCTTATTTTATTAACATGAATTGGAGCACGGCCCGCTGAAGAGCCCTACATCCTTGTAGGACAAATTTTAACTGTCCTATACTTCTCTTATTTCATTATTAACCCCCCCTTACTTAAACTTTGAGATAAAATAATTTAG
Psammolestes_coreodes              ------------------------------------------------------------------------------------------------------------------------------------------------------------------------------------------------------------------------------------------------------------------------------------------------------------------------------------------------------------------------------------------------------------------------------------------------------ATACTAAATTTGCTATCAGCTATCCCATACCTAGGGAATGAATTAGTTAAATGATTATGAGGGGGTTTCTCTGTAGATAACGCAACACTAACTCGATTCTTTGCTCTTCACTTCCTTCTGCCATTTATTATTGCTGCATTAACTATAATCCATTTATTATTCCTGCATCAAACAGGATCTAGAAACCCCTTAGGGCTAAGGAGAGACTTAGACAAAATTCCATTCCACCCATACTTTTCAATTAAAGACTTAATAGGAGTAAGTATTACTATAATGCTTTTTATTTTATTAAATTTATGAGAACCGCGACTTCTAGGAGATCCAGAAAACTTTATCCCTGCAAATCCACTTGTGACCCCTGTTCATATCCAACCAGAATGATATTTCTTATTTGCCTAC---------------------------------------------------------------------------------------------------------------------------------------------------------------------------------------------------------------------------------------------------------------------------------------------------------
Triatoma_recurva                   ATGAACAAATCACTACGCAAAACCCATCCCCTTATTAAGATCATTAATAACTCACTAATTGACCTTCCTGCCCCATCTAGAATCTCCCTATGATGAAATTTTGGCTCTCTATTAAGTATATGTTTAATAATCCAAATCATTACAGGAATTTTCCTAGCCATACACTACACAGGAAGAATTGAACTCGCATTCAGAAGAGTTGTCCACATTTGTCGAGACGTTAATTATGGTTGACTTCTCCGAAGCTTACATGCGAATGGGGCTTCGCTATTCTTTATTTGTTTATATCTCCATATTGGACGTGGTGTTTACTATGGATCTTATAAGCTCTTTATAACATGAGCAGTAGGAGTCATCATTCTATTCATTACCATAGGCGCTGCATTCCTTGGCTATGTCCTCCCCTGAGGACAAATATCTCTATGAGGAGCTACAGTTATTACTAATTTAATATCTGCCATCCCCTACCTGGGAAATGATCTAGTTAAATGATTATGAGGAGGGTTTTCTGTAGATAACGCCACCTTAACCCGATTCTTTGCCCTTCATTTTCTTTTACCCTTTATTATTGCAGCCATAGTAATAATTCATCTCTTATTTCTACATCAAACAGGATCAAGAAACCCTTTAGGATTAAATAGAAACTTCGATAAAATCCCATTCCACCCATATTTCTCTATTAAAGACCTAATAGGAGTATCTTTGACCTTAATATTTTTTATCTTATTAAGTCTTTGAGAAGCCCCTATTCTTATAGACCCAGAAAACTTCATTCCTGCAAATCCTCTAGTTACACCAGTACATATTCAACCAGAATGATACTTCCTATTTGCATATGCAATCTTACGATCTATTCCTAACAAACTAGGGGGAGTTATTGCTATAGTCTCATCTATTGCTATTATTTTAATTCTCCCAATCACTAATAAAAGAAAATTCCAAGGACTTACCTTCTATCCGATCAGACAAGTACTATTTTGAACACTTGCTACTATTTTAATCTTATTAACCTGAATTGGTGCCCGACCCGCCGAAGAACCTTATATCCTTACAGGCCAAATCTTAACAGTCCTTTACTTTTCTTATTTTATTATTAACCCCATCCTATTAAAACTATGAGATAAAATTGTCTAG
Triatoma_pseudomaculata            --------------------------------------------------------------------------------------------------------------------------------------------------------------------------------------------------------------------------------------------------------------------------------------------------------------------------------------------------------------------TATACTATTCGTAATTATAGGAACTGCCTTCCTAGGCTACGTTCTCCCTTGAGGACAAATATCCCTATGAGGAGCCACAGTCATCACTAATCTTTTATCCGCTATCCCATATTTAGGTAACGAACTTGTAAAATGATTATGAGGGGGATTCTCTGTAGATAATGCTACTTTGACACGATTCTTCGCTCTCCACTTCCTCCTTCCTTTCATTATTGCTGCCCTTACAATAATCCACTTATTATTCCTACACCAAACAGGCTCTAGAAACCCACTAGGATTAACAAGAAACTTTGACAAAATCCCATTCCACCCCTATTTCTCAATTAAAGATTTAATAGGAGTATCAATCACATTAATATTATTTATCTTATTAAACCTATGAGAACCCCGCATTCTGGGAGACCCAGAAAACTTTATCCCAGCAAATCCGTTAGTAACCCCAGTTCACATTCAACCTGAATGATACTTCTTATTCGCATACGCTATCCTCCGATCAATTCCTAATAAACTA---------------------------------------------------------------------------------------------------------------------------------------------------------------------------------------------------------------------------------------------------------------------------
Triatoma_platensis                 -----------------------------------------------------------------------------------------------------------------------------------------------------------------------------------------------------------------------------------------------------------------------------------------------------------ACGAGGTATTTATTATGGACCTTATAAACTCATTATAACATGAATAATAGGAATTATTATACTATTCGTAATTATAGGAACCGCATTCTTAGGGTATGTTCTTCCCTGAGGACAAATATCCTTATGAGGGGCTACAGTCATTACTAACCTCCTATCTGCCATCCCATACCTAGGAAACGAGCTCGTAAAATGATTATGAGGAGGATTCTCCGTAGATAACGCCACATTAACACGGTTCTTTGCCCTCCACTTCCTCCTTCCATTCATTATCGCCGCACTAACAATAATTCATCTCTTATTTTTACATCAAACAGGATCAAGTAACCCTTTAGGATTAACAAGAAACTTTGACAAAATCCCATTCCACCCTTACTACTCAATTAAAGATTTAATAGGAGTATCAATTACATTAATATTTTTCATCCTCCTCAACCTATGGGAACCACGTATTTTAGGAGACCCAGAAAACTTCATCCCAGCAAATCCATTAGTTACCCCAGTTCACATTCAACCTGAATGATATTTCCTGTTCGCATATGCTATCCTACGATCAATTCCTAATAAACTAGGAGGAGTAA-----------------------------------------------------------------------------------------------------------------------------------------------------------------------------------------------------------------------------------------------------------------
Triatoma_picturata                 --------------------------------------------------------------------------------------------------------------------------------------------------------------------------------------------------------------------------------------------------------------------------------------------------------------------------------CTACAAACTGTTCATAACATGAGCAGTAGGAGTTATTATTCTCTTTATTACTATAGGAGCTGCATTCCTAGGGTATGTTCTTCCTTGAGGACAAATATCCTTATGAGGAGCCACAGTCATTACCAACTTGATATCTGCTATTCCTTATCTAGGAAATGATCTAGTCAAATGATTATGAGGAGGATTTTCCGTAGACAACGCCACATTAACCCGATTTTTTGCCCTTCACTTTCTTTTACCCTTTATTATTGCAGCTATAGTAATAATTCACCTCTTATTTTTACATCAAACAGGATCAAGAAACCCCTTAGGGTTAAACAGAAATTTTGACAAAATTCCATTCCACCCATACTTCTCCATTAAAGACCTCATGGGAGTATCCCTAACTTTAATATTTCTAATCTTATTAAGCTTATGAGAAGCCCCAATTTTAATAGACCCAGAAAACTTCATTCCTGCAAATCCATTAGTTACACCAGTACATATTCAACCAGAATGATACTTTCTATTTGCATATGCAATCCTACGATCTATCCCCAATAAACTGGGAGGAGTCATTGCAATAATCTCATCCATCGCTATCATTTTGATTTTACCAATCACTAACAAGAGAAAGTTCCAAGGTTTGAACTTCTACCCAGTTAGACAAGTTCTTTTCTGAACACTTACTACTATCCTAATT------------------------------------------------------------------------------------------------------------------------------------
Triatoma_maculata                  --------------------------------------------------------------------------------------------------------------------------------------------------------------------------------------------------------------------------------------------------------------------------------------------------------------------------------------------------------------------------------------------------------------------------------------------------------------------------------------------------------------------GGGATTCTCTGTAGATAATGCTACTTTGACACGATTCTTCGCTCTCCACTTCCTCCTTCCTTTCATTATTGCTGCCCTTACAATAATCCACTTATTATTCCTACACCAAACAGGCTCTAGAAACCCACTAGGATTAACAAGAAACTTTGACAAAATCCCATTCCACCCCTATTTCTCAATTAAAGATTTAATAGGAGTATCAATCACATTAATATTATTTATCTTATTAAACCTATGAGAACCCCGCATTCTGGGAGACCCAGAAAACTTTATCCCCACAAATCCGTTAGTAACCCCAGTTCACATTCAACCT---------------------------------------------------------------------------------------------------------------------------------------------------------------------------------------------------------------------------------------------------------------------------------------------------------------------------------
Triatoma_longipennis               ATGAACAAATCACTACGAAAAACCCACCCCCTCATTAAAATTATTAACAACTCACTAATTGACCTTCCTGCCCCATCTAGAATCTCTCTATGATGAAATTTTGGCTCCCTATTAAGTATGTGCCTGATGATTCAAATCATTACAGGAATTTTCTTAGCCATACACTACACAGGAAGAATTGAACTTGCATTCAGAAGAGTTGTCCACATTTGTCGAGACGTTAATTATGGCTGGCTCCTCCGAAGCTTACATGCAAATGGAGCTTCATTATTCTTTATTTGTTTGTATCTTCATATCGGACGTGGTATTTACTATGGATCCTATAAACTCTTTATAACATGAGCAGTAGGGGTTATTATCCTATTTATCACTATAGGAGCCGCATTTCTTGGTTATGTTCTTCCTTGAGGACAAATATCCTTATGAGGAGCTACAGTTATTACTAATCTAATATCTGCTATCCCCTACTTAGGAAATGATCTAGTTAAATGACTATGAGGGGGATTCTCTGTAGATAACGCTACCTTAACTCGATTCTTTGCTCTCCATTTTCTTTTACCCTTTATTATTGCAGCCATAGTAATAATTCATCTTTTATTCCTACATCAAACAGGATCAAGAAATCCCTTAGGATTAAATAGAAATTTTGATAAAATTCCATTTCACCCCTATTTTTCTATTAAAGATCTAATAGGAGTATCCCTAACCTTAATGTTTTTTATCTTATTAAGTCTTTGAGAAGCTCCTATTCTCATGGATCCAGAAAACTTCATTCCCGCAAACCCTTTAGTTACACCAGTGCATATTCAACCAGAATGATACTTCCTATTTGCATACGCAATTTTACGATCTATCCCCAATAAACTTGGAGGAGTTATTGCAATAATTTCGTCTATTGCTATTATTTTAATTCTCCCAATCACTAACAAAAGAAAATTTCAAGGACTTATCTTTTACCCAATTAGACAAGTACTATTTTGAACACTTGCTACCATCTTAATCTTATTAACCTGAATCGGTGCTCGGCCCGCTGAAGAACCTTATATTCTAACAGGACAAATCTTAACAGTCCTTTACTTTTCTTATTTTATTATTAACCCTATCTTATTAAAACTATGAGATAAAATTGTCTAG
Triatoma_juazeirensis              -------------------------------------------------------------------------------------------------------------------------------------------------------------------------------------------------------------------------------------------------------------------------------------------------------------------------------------------------------------------------------------------------------------------CCTGAGGTCAAATATCCCTATGAGGAGCTACAGTCATTACTAACCTTCTATCTGCCATTCCCTACCTAGGTAATGAACTCGTAAAATGACTATGAGGAGGATTCTCCGTTGACAATGCTACTTTAACACGATTCTTTGCCCTCCACTTCCTCCTACCATTTATCATCGCTGCTCTCACAATAATCCATCTACTTTTCCTACACCAAACAGGATCCAATAACCCACTAGGATTAACTAGAAACTTCGATAAAATCCCATTCCATCCTTATTTCTCAATTAAAGACTTAATAGGAGTATCAATTACATTAATATTATTTATTATACTTAACCTGTGAGAACCACGAATCCTAGGAGACCCAGAAAACTTTATCCCAGCAAATCCTCTAGTAACCCCAGTTCACATTCAACCTGAATGATACTTCCTATTTGCATATGCTATTCTACGATCAATTCCTAATAAA------------------------------------------------------------------------------------------------------------------------------------------------------------------------------------------------------------------------------------------------------------------------------
Triatoma_melanocephala             ----------------------------------------------------------------------------------------------------------------------------------------------------------------------------------------------------------------------------------------------------------------------------------------------------------------------------------------------------------------------------------TCATAGGAACAGCATTCTTAGGCTATGTTCTCCCATGAGGACAAATATCCTTATGGGGAGCCACAGTTATTACTAATTTACTATCAGCTGTTCCATATTTAGGTAATGAACTTGTAAAATGATTATGAGGAGGATTCTCAGTTGATAATGCTACTCTAACACGATTCTTCGCCTTACACTTTCTTTTACCTTTTATTATTGCTGCACTTACTATAATTCACCTTTTATTCCTACACCAAACAGGTTCAAGATATCCACTTGGACTGACCAGAAACTTCGATAAAATTCCATTCCACCCATACTTCTCTATTAAAGACTTAATAGGGGTATCAGTTACTTTAATACTATTTATTCTCTTAAACCTCTGAGAGCCTCGCATCTTAGGGGATCCAGAAAACTTTATTCCTGCTAATCCCCTAGTTACACCAGTCCATATTCAACC----------------------------------------------------------------------------------------------------------------------------------------------------------------------------------------------------------------------------------------------------------------------------------------------------------------------------------
Triatoma_costalimai                -------------------------------------------------------------------------------------------------------------------------------------------------------------------------------------------------------------------------------------------------------------------------------------------------------------------------ATGGACCTTATAAACTTATTGTAACTTGAATAATAGGAGTTATTATACTATTCGTCATTATACGAACCGCCTTCCTAGGTTATGTCCTCCTCTGAGGACAAATATCCTTATGAGGAGCCACAATTATTACTAATCTCCTATCTGCTATTCCATATCTAGGAAACGAACTCGTAAAATGATTATGAGGAGGATTCTTTGTGGATAATGCGACCTTAACACGATTCTTCGCCCTCCACTTTCTCCTCCCATTCATCATTGCTGCTCTAACAATAATCCACCTTCTATTCCTACATCAGACAGGTTCAAGAAACCCATTAAGATTAACAAGAAACTTTGACAAAATCCCATTCCACCCTTATTTTTCAATTA--------------------------------------------------------------------------------------------------------------------------------------------------------------------------------------------------------------------------------------------------------------------------------------------------------------------------------------------------------------------------------------------------------------------------------------------------------------------
Triatoma_eratyrusiformis           ---------------------------------------------------------------------------------------------------------------------------------------------------------------------------------------------------------------------------------------------------------------------------------------------------------------------------------------------------------------------------------------------------------------TTACCATGAGGACAAATATCCTTATGAGGAGCAACAGTTATCACCAACTTATTATCTGCAATCCCTTACTTAGGAAACGAACTGGTCAAGTGATTATGAGGAGGATTCTCAGTAGATAACGCCACCCTGACTCGTTTCTTTGCCTTACACTTCCTACTCCCATTCATTATTGCAGCTTTAACTATAATTCATCTATTATTTCTTCACCAAACAGGATCAAGCAACCCGCTAGGACTAACAAGAAACTTTGATAAAATCCCATTCCACCCCTACTTCTCTATTAAGGACTTAATAGGAGTATCAATTACTCTTATACTATTTATTCTCTTAAACCTTTGAGAACCACGAATCCTAGGAGACCCAGAAAACTTTATCCCAGCAAACCCATTAGTTACCCCAGTGCATATTCAGCCTGAATGATACTTCTTGTTTGCCTATGCCATCTTACGATCAATTCCTAACAAACTAGGAGGAGTGATTGCAATAGTAACATCTATTGCAATTATTATAATTC-----------------------------------------------------------------------------------------------------------------------------------------------------------------------------------------------------------------------------
Triatoma_barberi                   ATGAATAAACCACTACGTAAAACACATCCTTTATTCAAAATTATAAATAATTCATTAGTAGACCTACCTGCCCCATCAAATATTTCACTATGATGGAACTTTGGCTCTCTTTTAAGATTATGCCTTATAATCCAGATTATTACTGGAATCTTTTTAGCAATACATTACACTGGAAGAATCGAATTAGCATTTAACAGAGTTGTACATATCTGCCGAGATGTCAATTATGGTTGACTCCTTCGTAATTTACATGCTAACGGTGCCTCTCTCTTTTTCATTTGTTTATACCTCCATATTGGACGAGGCATATATTATGGATCATATAAACTTCTTATAACTTGAATAGTAGGGATTATACTACTATTTATTATTATAGGAACCGCTTTTCTAGGGTATGTTCTCCCCTGAGGGCAAATATCATTATGAGGAGCAACAGTAATTACTAATTTATTATCCGCCATTCCTTATCTAGGTAATGAACTAGTTAAATGATTATGAGGAGGATTTTCTGTTGATAACGCTACCTTAACCCGATTCTTCGCTCTGCATTTTCTACTACCCTTTATCGTCGCAGCCTTGGTAATAATTCATTTACTATTCCTTCATCAGTCAGGATCCAATAACCCATTAGGGTTAAATAGAAACTTTGACAAAATTCCATTCCACCCTTACTTCTCTATTAAAGACCTAATAGGAGTGTCAATAACCCTTATATTTTTTATTATACTTAATTTATGAGAGCCTCGGATCCTGGGAGACCCAGAAAACTTCATTCCTGCAAATCCTTTAGTCACACCAGTACACATTCAACCAGAATGATATTTTCTATTTGCATACGCAATTCTCCGATCCATTCCTAATAAACTAGGAGGAGTAATTGCAATAGTATCTTCCATTGCCATCATTTTTATTTTACCGTTCTCCAATAAAAGAAAATTCCAAGGAATATCCTTTTACCCATTAAGACAAGTAATATTTTGATCGCTAACAGCCATTTTAATCCTTTTAACATGAATTGGTGCTCGACCAGCTGAAGAGCCATATATCTTAACAGGACAAATCCTCACAATTATATATTTTTCCTACTTTATTATTAATCCTATCATACTAAAGATATGAGATAAAATCACTTAG
Rhodnius_pallescens                -----------------------------------------------------------------------------------------------------------------------------------------------------------------------------------------------------------------------------------------------------------------------------------------------------------------------------------------------------------------------------TGTAATTATAGGAACAGCCTTCCTAGGATATGTTTTACCGTGAGGACAAATATCATTATGAGGAGCAACTGTTATTACAAACTTATTATCTGCAATTCCTTATTTAGGAAATGAACTAGTTAAATGATTATGAGGAGGGTTTTCTGTAGATAATGCCACACTAACCCGATTCTTCGCTTTACATTTTTTATTGCCCTTTATTATCGCCGCCTTGACCATGGTACACCTATTATTTTTACACCAAACAGGATCCAGTAATCCTATCGGATTAAAAAGAGATTTAGATAAAATCCCCTTCCATCCATACTTTTCAATTAAAGATCTAATAGGAGTTATTATTACTATAATATTTTTTATTCTTTTAAATTTATGGGAGCCCCGAATTCTAGGAGACCCAGAAAATTTCATTCCAGCAAATCCCCTTGTTACTCCAGTCCATATTCAACCAGAATGATACTTTTTATTTGCCTATGCTATTTTACGATCAATTCCTAATAAATTAGGAGGAGTTATTGCCATAGTATTTTCAATTCTAATTATTGTTATTCTGCCATTTACTAATAAATGTAAATTCCAAGGACTAAAATTTTACCCTGTAAACCAAGTATTATTTTGAAGACTAGCTTCTATTTTACT-------------------------------------------------------------------------------------------------------------------------------------
Rhodnius_nasutus                   ---------------------------------------------------------------------------------------------------------------------------------------------------------------------------------------------------------------------------------------------------------------------------------------------------------------------------------------------------TGAATAATAGGAGTTATAATACTTTTCATAATTATAGGAACAGCATTCCTTGGCTATGTATTGCCATGAGGACAAATATCCTTATGAGGAGCAACAGTTATTACTAATTTACTTTCAGCCGTCCCGTACTTAGGAAATGAATTAGTTAAATGATTATGAGGAGGGTTCTCCGTTGATAACGCAACATTAACTCGATTCTTTACCCTTCATTTCCTCCTTCCCTTCATCATCGCTGCATTAACCATAATACATTTATTATTCTTACACCAAACAGGCTCCAGAAACCCCCTAGGATTAAAAAGAAACTTAGACAAAATTCCCTTCCACCCATACTTTTCAATTAAGGATATAATAGGAGTAATTATTACCATAATACTTTTCATTATATTAAATCTCTGAGAACCACGAATCCTAGGAGACCCAGAAAACTTTATCCCGGCAAACCCGCTTGTAACTCCTGTACACATTCAACCAGAATGATACTTCTTATTCGCTTATGCTATTTTACGATCAATCCCTAATAAATTAGGAGGAGTTGCTGCAATGGTCTCCTCAATTATAATCATTATAACTCTTCCATGAACAAACTTATGTAAATTTCAAGGATTAAGGTTTTACCCCATAAATCAAATATTATTCTGATCCTTAACGGTAATTTTATTA------------------------------------------------------------------------------------------------------------------------------------
Rhodnius_ecuadoriensis             ------------------------------------------------------------------------------------------------------------------------------------------------------------------------------------------------------------------------------------------------------------------------------------------------------------------------------------------------------------------------------------------------------------------------------------------------------ATCACAAATTTATTATCTGCAATCCCCTATCTAGGAAATGAACTAGTTAAATGATTATGAGGAGGATTCTCCGTTGATAATGCCACATTGACTCGATTCTTCGCCCTACACTTTTTATTACCTTTTATTATTGCTGCCCTAACTATAGTACACCTCTTATTTTTACACCAAACAGGTTCTAATAACCCCCTGGGATTAAAAAGAAATTTAGACAAAATCCCCTTTCACCCATATTTTTCAATTAAGGATCTAATAGGTGTTACTATTACTATAATATTCTTTATTCTTTTAAATTTATGAGAACCACGAATTTTAGGTGATCCAGAAAATTTTATTCCAGCAAACCCTCTCGTTACTCCAGTTCATATCCAACCAGAATGATATTTCTTATTTGCTTAT---------------------------------------------------------------------------------------------------------------------------------------------------------------------------------------------------------------------------------------------------------------------------------------------------------
Triatoma_petrocchiae               ---------------------------------------------------------------------------------------------------------------------------------------------------------------------------------------------------------------------------------------------------------------------------------------------------------------------------------------------------------------------------------------------------------------------TGAGGTCAGATATCTTTATGAGGAGCTACAGTTATTACCAACCTTCTATCTGCCATCCCTTACTTAGGCAATGATCTTGTAAAATGACTATGAGGAGGATTCTCCGTAGATAACGCCACCTTAACACGATTCTTTGCCCTCCATTTCCTACTCCCATTTATTATTGCTGCCCTCACAATAATCCATCTATTATTTTTACACCAAACAGGCTCAAGAAACCCATTAGGATTAATAAAAAACTTCGATAAAATCCCATTCCATCCTTATTTTTCAATTAAAGATTTAATAGGAGTATCAATTACATTAATACTATTTATCTTACTCAACTTATGAGAACCGCGCATTCTAGGAGACCCAGAAAATTTTATCCCAGCAAACCCTTTAGTTACTCCAGTTCACATTCAACCCGAATGATACTTCCTATTCGCATATGCTATCTTACGATCAATCCCTAACAAACTCGGAGGAGTTATTGCGATAGTATCCTCAATCGCAATCATTATAATTCT----------------------------------------------------------------------------------------------------------------------------------------------------------------------------------------------------------------------------
