# Supplementary material for: Range size positively correlates with temperature and precipitation niche breadths but not with dietary niche breadth in triatomine insects, vectors of Chagas disease
Source: PLoS Negl Trop Dis. 2024 Aug 16;18(8):e0012430. doi: 10.1371/journal.pntd.0012430 (PMC11357105; doi:10.1371/journal.pntd.0012430)
Supplement: S1 Table — (XLSX) [file pntd.0012430.s003.xlsx]

## Sheet: S1_Table
S1 Table. Publications used as references to retrieved triatomines diet data.
KBGenus	KBGenus_Sp	Country	Habitat	Method	Class	Order	Family	Host_genus	Host_Genus_sp	N_feeds	Source_PDF	Reference	Doubts.Comments
Belminus	Belminus ferroae	Colombia	Domiciliary	ELISA_IMM	Insecta	Blattodea				113	95834	[1]	The five sampling localities had their own coordinates but the data were presented as a pool
Belminus	Belminus ferroae	Colombia	Domiciliary	ELISA_IMM	Mammalia	Carnivora	Canidae	Canis	Canis familiaris	4	95834	[1]	The five sampling localities had their own coordinates but the data were presented as a pool
Belminus	Belminus ferroae	Colombia	Domiciliary	ELISA_IMM	Mammalia	Primates	Human Hominidae	Homo	Homo sapiens	1	95834	[1]	The five sampling localities had their own coordinates but the data were presented as a pool
Belminus	Belminus ferroae	Colombia	Domiciliary	ELISA_IMM	Mammalia	Rodentia	Muridae	Rattus	Rattus rattus	6	95834	[1]	The five sampling localities had their own coordinates but the data were presented as a pool
Belminus	Belminus herreri	Colombia	Domiciliary	ELISA_IMM	Insecta	Blattodea	Blattidae			76	75005	[2]	The two sampling localities had their own coordinates but the data were presented as a pool
Belminus	Belminus herreri	Peru	Domiciliary	ELISA_IMM	Mammalia	Rodentia	Caviidae	Cavia	Cavia porcellus	16	94945	[3]
Belminus	Belminus herreri	Peru	Domiciliary	ELISA_IMM	Aves	Galliformes	Phasianidae	Gallus	Gallus gallus	5	94945	[3]
Belminus	Belminus herreri	Peru	Domiciliary	ELISA_IMM	Mammalia	Primates	Human Hominidae	Homo	Homo sapiens	7	94945	[3]
Belminus	Belminus herreri	Peru	Domiciliary	ELISA_IMM	Mammalia	Carnivora	Canidae	Canis	Canis familiaris	6	94945	[3]
Belminus	Belminus herreri	Peru	Domiciliary	ELISA_IMM	Mammalia	Rodentia	Caviidae	Cavia	Cavia porcellus	12	94945	[3]
Belminus	Belminus herreri	Peru	Domiciliary	ELISA_IMM	Aves	Galliformes	Phasianidae	Gallus	Gallus gallus	6	94945	[3]
Belminus	Belminus herreri	Peru	Domiciliary	ELISA_IMM	Mammalia	Primates	Human Hominidae	Homo	Homo sapiens	2	94945	[3]
Belminus	Belminus herreri	Peru	Domiciliary	ELISA_IMM	Mammalia	Carnivora	Canidae	Canis	Canis familiaris	2	94945	[3]
Belminus	Belminus herreri	Peru	Domiciliary	ELISA_IMM	Mammalia	Carnivora	Felidae	Felis	Felis catus	1	94945	[3]
Cavernicola	Cavernicola pilosa	Brazil	Sylvatic	ELISA_IMM	Mammalia	Chiroptera		Rattus	Rattus rattus	17	13131	[4]
Eratyrus	Eratyrus cuspidatus	Colombia	Sylvatic	DNA_PCR	Mammalia	Primates	Human Hominidae	Homo	Homo sapiens	2	204220	[5]
Eratyrus	Eratyrus cuspidatus	Colombia	Sylvatic	DNA_PCR	Aves	Galliformes	Phasianidae	Gallus	Gallus gallus	1	204220	[5]
Mepraia	Mepraia parapatrica	Chile	Sylvatic	DNA_PCR	Reptilia	Squamata	Tropiduridae	Microlophus	Microlophus atacamensis	3	227438	[6]
Mepraia	Mepraia parapatrica	Chile	Sylvatic	DNA_PCR	Aves	Accipitriformes	Cathartidae	Cathartes	Cathartes aura	2	227438	[6]
Mepraia	Mepraia parapatrica	Chile	Sylvatic	DNA_PCR	Mammalia	Primates	Human Hominidae	Homo	Homo sapiens	3	227438	[6]
Mepraia	Mepraia parapatrica	Chile	Sylvatic	DNA_PCR	Mammalia	Rodentia	Muridae	Mus	Mus musculus	3	227438	[6]
Mepraia	Mepraia parapatrica	Chile	Sylvatic	DNA_PCR	Mammalia	Rodentia	Cricetidae	Abrothrix	Abrothrix olivaceus	2	227438	[6]
Mepraia	Mepraia parapatrica	Chile	Sylvatic	DNA_PCR	Mammalia	Rodentia	Cricetidae	Abrothrix	Abrothrix olivaceus	1	227438	[6]
Mepraia	Mepraia parapatrica	Chile	Sylvatic	DNA_PCR	Reptilia	Squamata	Phyllodactylidae	Garthia	Garthia gaudichaudii	1	227438	[6]
Mepraia	Mepraia parapatrica	Chile	Sylvatic	DNA_PCR	Reptilia	Squamata	Tropiduridae	Microlophus	Microlophus atacamensis	15	227438	[6]
Mepraia	Mepraia parapatrica	Chile	Sylvatic	DNA_PCR	Mammalia	Primates	Human Hominidae	Homo	Homo sapiens	5	227438	[6]
Mepraia	Mepraia spinolai	Chile	Domiciliary_Peridomiciliary_Sylvatic	ELISA_IMM	Aves	Galliformes	Phasianidae	Gallus	Gallus gallus	3	215906	[7]
Mepraia	Mepraia spinolai	Chile	Domiciliary_Peridomiciliary_Sylvatic	ELISA_IMM	Mammalia	Artiodactyla	Bovidae	Capra	Capra hircus	1	215906	[7]
Mepraia	Mepraia spinolai	Chile	Domiciliary_Peridomiciliary_Sylvatic	ELISA_IMM	Mammalia	Carnivora	Canidae	Canis	Canis familiaris	1	215906	[7]
Mepraia	Mepraia spinolai	Chile	Domiciliary_Peridomiciliary_Sylvatic	ELISA_IMM	Mammalia	Carnivora	Felidae	Felis	Felis catus	1	215906	[7]
Mepraia	Mepraia spinolai	Chile	Domiciliary_Peridomiciliary_Sylvatic	ELISA_IMM	Mammalia	Didelphimorphia	Didelphidae	Thylamys	Thylamys elegans	2	215906	[7]
Mepraia	Mepraia spinolai	Chile	Domiciliary_Peridomiciliary_Sylvatic	ELISA_IMM	Mammalia	Lagomorpha	Leporidae	Oryctolagus	Oryctolagus cuniculus	7	215906	[7]
Mepraia	Mepraia spinolai	Chile	Domiciliary_Peridomiciliary_Sylvatic	ELISA_IMM	Mammalia	Rodentia	Muridae	Mus	Mus musculus	3	215906	[7]
Mepraia	Mepraia spinolai	Chile	Domiciliary_Peridomiciliary_Sylvatic	ELISA_IMM	Mammalia	Rodentia	Octodontidae	Octodon	Octodon degus	9	215906	[7]
Mepraia	Mepraia spinolai	Chile	Domiciliary_Peridomiciliary_Sylvatic	ELISA_IMM	Mammalia	Rodentia	Muridae	Phyllotis	Phyllotis darwini	14	215906	[7]
Mepraia	Mepraia spinolai	Chile	Sylvatic	ELISA_IMM	Aves	Galliformes	Phasianidae	Gallus	Gallus gallus	3	216884	[8]
Mepraia	Mepraia spinolai	Chile	Sylvatic	ELISA_IMM	Mammalia	Artiodactyla	Bovidae	Capra	Capra hircus	1	216884	[8]
Mepraia	Mepraia spinolai	Chile	Sylvatic	ELISA_IMM	Mammalia	Carnivora	Canidae	Canis	Canis familiaris	1	216884	[8]
Mepraia	Mepraia spinolai	Chile	Sylvatic	ELISA_IMM	Mammalia	Carnivora	Felidae	Felis	Felis catus	1	216884	[8]
Mepraia	Mepraia spinolai	Chile	Sylvatic	ELISA_IMM	Mammalia	Didelphimorphia	Didelphidae	Thylamys	Thylamys elegans	2	216884	[8]
Mepraia	Mepraia spinolai	Chile	Sylvatic	ELISA_IMM	Mammalia	Lagomorpha	Leporidae	Oryctolagus	Oryctolagus cuniculus	7	216884	[8]
Mepraia	Mepraia spinolai	Chile	Sylvatic	ELISA_IMM	Mammalia	Rodentia	Muridae	Phyllotis	Phyllotis darwini	14	216884	[8]
Mepraia	Mepraia spinolai	Chile	Sylvatic	ELISA_IMM	Mammalia	Rodentia	Octodontidae	Octodon	Octodon degus	9	216884	[8]
Mepraia	Mepraia spinolai	Chile	Sylvatic	ELISA_IMM	Mammalia	Rodentia	Muridae	Mus	Mus musculus	3	216884	[8]
Mepraia	Mepraia spinolai	Chile	Sylvatic	ELISA_IMM	Mammalia	Artiodactyla	Bovidae	Capra	Capra hircus	10	88947	[9]
Mepraia	Mepraia spinolai	Chile	Sylvatic	ELISA_IMM	Mammalia	Carnivora	Canidae	Canis	Canis familiaris	14	88947	[9]
Mepraia	Mepraia spinolai	Chile	Sylvatic	ELISA_IMM	Mammalia	Carnivora	Felidae	Felis	Felis catus	3	88947	[9]
Mepraia	Mepraia spinolai	Chile	Sylvatic	ELISA_IMM	Mammalia	Lagomorpha	Leporidae	Oryctolagus	Oryctolagus cuniculus	43	88947	[9]
Mepraia	Mepraia spinolai	Chile	Sylvatic	ELISA_IMM	Mammalia	Primates	Human Hominidae	Homo	Homo sapiens	7	88947	[9]
Mepraia	Mepraia spinolai	Chile	Sylvatic	ELISA_IMM	Mammalia	Rodentia	Muridae	Mus	Mus musculus	13	88947	[9]
Mepraia	Mepraia spinolai	Chile	Sylvatic	ELISA_IMM	Aves	Charadriiformes	Laridae	Larus	Larus dominicanus,	43	72617	[10]
Mepraia	Mepraia spinolai	Chile	Sylvatic	ELISA_IMM	Mammalia	Carnivora	Otariidae	Otaria	Otaria flavescens	8	72617	[10]
Mepraia	Mepraia spinolai	Chile	Sylvatic	ELISA_IMM	Reptilia	Squamata	Colubridae	Tachymenis	Tachymenis peruviana	4	72617	[10]
Mepraia	Mepraia spinolai	Chile	Sylvatic	ELISA_IMM	Mammalia	Artiodactyla	Bovidae	Capra	Capra hircus	7	10726	[11]
Mepraia	Mepraia spinolai	Chile	Sylvatic	ELISA_IMM	Mammalia	Rodentia	Caviidae	Cavia	Cavia porcellus	12	10726	[11]
Mepraia	Mepraia spinolai	Chile	Sylvatic	ELISA_IMM	Mammalia	Rodentia	Muridae	Rattus	Rattus NA	11	10726	[11]
Mepraia	Mepraia spinolai	Chile	Sylvatic	ELISA_IMM	Mammalia	Rodentia	Muridae	Mus	Mus NA	23	10726	[11]
Mepraia	Mepraia spinolai	Chile	Peridomiciliary	ELISA_IMM	Aves	Galliformes	Phasianidae	Gallus	Gallus gallus	1	73434	[12]
Mepraia	Mepraia spinolai	Chile	Peridomiciliary	ELISA_IMM	Mammalia	Artiodactyla	Bovidae	Capra	Capra hircus	10	73434	[12]
Mepraia	Mepraia spinolai	Chile	Peridomiciliary	ELISA_IMM	Mammalia	Carnivora	Felidae	Felis	Felis catus	3	73434	[12]
Mepraia	Mepraia spinolai	Chile	Peridomiciliary	ELISA_IMM	Mammalia	Carnivora	Canidae	Canis	Canis familiaris	10	73434	[12]
Mepraia	Mepraia spinolai	Chile	Peridomiciliary	ELISA_IMM	Mammalia	Lagomorpha	Leporidae	Oryctolagus	Oryctolagus cuniculus	43	73434	[12]
Mepraia	Mepraia spinolai	Chile	Peridomiciliary	ELISA_IMM	Mammalia	Primates	Human Hominidae	Homo	Homo sapiens	6	73434	[12]
Mepraia	Mepraia spinolai	Chile	Peridomiciliary	ELISA_IMM	Mammalia	Rodentia				8	73434	[12]
Mepraia	Mepraia spinolai	Chile	Domiciliary	ELISA_IMM	Mammalia	Primates	Human Hominidae	Homo	Homo sapiens	10	97413	[13]
Mepraia	Mepraia spinolai	Chile	Sylvatic	DNA_PCR	Mammalia	Rodentia	Cricetidae	Abrothrix	Abrothrix olivaceus	104	226222	[14]
Mepraia	Mepraia spinolai	Chile	Sylvatic	DNA_PCR	Mammalia	Rodentia	Octodontidae	Octodon	Octodon degus	95	226222	[14]
Mepraia	Mepraia spinolai	Chile	Sylvatic	DNA_PCR	Mammalia	Lagomorpha	Leporidae	Oryctolagus	Oryctolagus cuniculus	71	226222	[14]
Mepraia	Mepraia spinolai	Chile	Sylvatic	DNA_PCR	Mammalia	Rodentia	Cricetidae	Abrothrix	Abrothrix longipilis	54	226222	[14]
Mepraia	Mepraia spinolai	Chile	Sylvatic	DNA_PCR	Mammalia	Primates	Human Hominidae	Homo	Homo sapiens	63	226222	[14]
Mepraia	Mepraia spinolai	Chile	Sylvatic	DNA_PCR	Mammalia	Artiodactyla	Bovidae	Capra	Capra hircus	26	226222	[14]
Mepraia	Mepraia spinolai	Chile	Sylvatic	DNA_PCR	Mammalia	Carnivora	Felidae	Felis	Felis catus	27	226222	[14]
Mepraia	Mepraia spinolai	Chile	Sylvatic	DNA_PCR	Mammalia	Rodentia	Muridae	Rattus	Rattus rattus	25	226222	[14]
Mepraia	Mepraia spinolai	Chile	Sylvatic	DNA_PCR	Mammalia	Artiodactyla	Bovidae	Ovis	Ovis aries	23	226222	[14]
Mepraia	Mepraia spinolai	Chile	Sylvatic	DNA_PCR	Mammalia	Perissodactyla	Equidae	Equus	Equus caballus	20	226222	[14]
Mepraia	Mepraia spinolai	Chile	Sylvatic	DNA_PCR	Aves	Galliformes	Phasianidae	Gallus	Gallus gallus	23	226222	[14]
Mepraia	Mepraia spinolai	Chile	Sylvatic	DNA_PCR	Mammalia	Rodentia	Muridae	Phyllotis	Phyllotis darwini	14	226222	[14]
Mepraia	Mepraia spinolai	Chile	Sylvatic	DNA_PCR	Mammalia	Rodentia	Cricetidae	Oligoryzomys	Oligoryzomys longicaudatus	13	226222	[14]
Mepraia	Mepraia spinolai	Chile	Sylvatic	DNA_PCR	Mammalia	Carnivora	Canidae	Lycalopex	Lycalopex culpaeus	7	226222	[14]
Mepraia	Mepraia spinolai	Chile	Sylvatic	DNA_PCR	Mammalia	Rodentia	Muridae	Mus	Mus musculus	7	226222	[14]
Mepraia	Mepraia spinolai	Chile	Sylvatic	DNA_PCR	Mammalia	Perissodactyla	Equidae	Equus	Equus asinus	8	226222	[14]
Mepraia	Mepraia spinolai	Chile	Sylvatic	DNA_PCR	Mammalia	Carnivora	Canidae	Canis	Canis familiaris	8	226222	[14]
Panstrongylus	Panstrongylus chinai	Ecuador	Domiciliary	DNA_PCR	Mammalia	Artiodactyla	Bovidae	Capra	Capra hircus	8	213793	[15]
Panstrongylus	Panstrongylus chinai	Ecuador	Domiciliary_Peridomiciliary_Sylvatic	DNA_PCR	Aves	Galliformes	Phasianidae	Gallus	Gallus gallus	2	213793	[15]
Panstrongylus	Panstrongylus chinai	Ecuador	Domiciliary_Peridomiciliary_Sylvatic	DNA_PCR	Mammalia	Carnivora	Canidae	Canis	Canis familiaris	2	213793	[15]
Panstrongylus	Panstrongylus chinai	Ecuador	Domiciliary_Peridomiciliary_Sylvatic	DNA_PCR	Mammalia	Primates	Human Hominidae	Homo	Homo sapiens	24	213793	[15]
Panstrongylus	Panstrongylus chinai	Ecuador	Domiciliary_Peridomiciliary_Sylvatic	DNA_PCR	Mammalia	Rodentia	Muridae	Rattus	Rattus rattus	15	213793	[15]
Panstrongylus	Panstrongylus chinai	Ecuador	Domiciliary_Peridomiciliary	DNA_PCR	Mammalia	Primates	Human Hominidae	Homo	Homo sapiens	24	229397	[16]
Panstrongylus	Panstrongylus geniculatus	Brazil	Domiciliary_Peridomiciliary	DNA_PCR	Mammalia	Carnivora	Felidae	Felis	Felis catus	1	215355	[17]	Only Tc positive bugs were analyzed for blood feeding
Panstrongylus	Panstrongylus geniculatus	Brazil	Domiciliary_Peridomiciliary	DNA_PCR	Mammalia	Primates	Human Hominidae	Homo	Homo sapiens	1	215355	[17]	Only Tc positive bugs were analyzed for blood feeding
Panstrongylus	Panstrongylus geniculatus	Brazil	Domiciliary_Peridomiciliary	DNA_PCR	Mammalia	Rodentia	Cricetidae	Necromys	Necromys NA	1	215355	[17]	Only Tc positive bugs were analyzed for blood feeding
Panstrongylus	Panstrongylus geniculatus	Brazil	Peridomiciliary	DNA_PCR	Aves	Galliformes	Phasianidae	Gallus	Gallus gallus	1	215355	[17]
Panstrongylus	Panstrongylus geniculatus	Colombia	Domiciliary	ELISA_IMM	Mammalia	Artiodactyla	Bovidae	Bos	Bos taurus	1	204201	[18]
Panstrongylus	Panstrongylus geniculatus	Colombia	Domiciliary	ELISA_IMM	Mammalia	Carnivora	Felidae	Felis	Felis catus	1	204201	[18]
Panstrongylus	Panstrongylus geniculatus	Colombia	Domiciliary	ELISA_IMM	Mammalia	Didelphimorphia	Didelphidae	Didelphis	Didelphis marsupialis	1	204201	[18]
Panstrongylus	Panstrongylus geniculatus	Brazil	Domiciliary_Peridomiciliary	ELISA_IMM	Aves	Galliformes	Phasianidae	Gallus	Gallus gallus	1	215252	[19]
Panstrongylus	Panstrongylus geniculatus	Colombia	Domiciliary	DNA_PCR	Aves	Galliformes	Phasianidae	Gallus	Gallus gallus	1.2828459999999999	222409	[20]
Panstrongylus	Panstrongylus geniculatus	Colombia	Domiciliary	DNA_PCR	Mammalia	Artiodactyla	Bovidae	Bos	Bos primigenius	1.3959729999999999	222409	[20]
Panstrongylus	Panstrongylus geniculatus	Colombia	Domiciliary	DNA_PCR	Mammalia	Carnivora	Procyonidae	Potos	Potos flavus	1.2E-2	222409	[20]
Panstrongylus	Panstrongylus geniculatus	Colombia	Domiciliary	DNA_PCR	Mammalia	Carnivora	Felidae	Felis	Felis catus	0.24161099999999999	222409	[20]
Panstrongylus	Panstrongylus geniculatus	Colombia	Domiciliary	DNA_PCR	Mammalia	Carnivora	Canidae	Canis	Canis familiaris	1.6375839999999999	222409	[20]
Panstrongylus	Panstrongylus geniculatus	Colombia	Domiciliary	DNA_PCR	Mammalia	Chiroptera	Phyllostomidae	Desmodus	Desmodus rotundus	0.72	222409	[20]
Panstrongylus	Panstrongylus geniculatus	Colombia	Domiciliary	DNA_PCR	Mammalia	Didelphimorphia	Didelphidae	Didelphis	Didelphis marsupialis	1.3422999999999999E-2	222409	[20]
Panstrongylus	Panstrongylus geniculatus	Colombia	Domiciliary	DNA_PCR	Mammalia	Perissodactyla	Equidae	Equus	Equus caballus	0.454953	222409	[20]
Panstrongylus	Panstrongylus geniculatus	Colombia	Domiciliary	DNA_PCR	Mammalia	Pilosa	Myrmecophagidae	Myrmecophaga	Myrmecophaga tridactyla	0.10853699999999999	222409	[20]
Panstrongylus	Panstrongylus geniculatus	Colombia	Domiciliary	DNA_PCR	Mammalia	Primates	Cebidae	Cebus	Cebus albifrons	0.79194600000000004	222409	[20]
Panstrongylus	Panstrongylus geniculatus	Colombia	Domiciliary	DNA_PCR	Mammalia	Rodentia	Muridae	Rattus	Rattus rattus	1.3411280000000001	222409	[20]
Panstrongylus	Panstrongylus geniculatus	Venezuela	Domiciliary	ELISA_IMM	Aves	Galliformes	Phasianidae	Gallus	Gallus gallus	1	84361	[21]
Panstrongylus	Panstrongylus geniculatus	Venezuela	Domiciliary	ELISA_IMM	Mammalia	Artiodactyla	Suidae	Sus	Sus scrofa	1	84361	[21]
Panstrongylus	Panstrongylus geniculatus	Venezuela	Domiciliary	ELISA_IMM	Mammalia	Artiodactyla	Bovidae	Bos	Bos primigenius	1	84361	[21]
Panstrongylus	Panstrongylus geniculatus	Venezuela	Domiciliary	ELISA_IMM	Mammalia	Carnivora	Canidae	Canis	Canis familiaris	3	84361	[21]
Panstrongylus	Panstrongylus geniculatus	Venezuela	Domiciliary	ELISA_IMM	Mammalia	Primates	Human Hominidae	Homo	Homo sapiens	53	84361	[21]
Panstrongylus	Panstrongylus geniculatus	Venezuela	Domiciliary	ELISA_IMM	Mammalia	Rodentia	Muridae	Mus	Mus musculus	2	84361	[21]
Panstrongylus	Panstrongylus geniculatus	Brazil	Sylvatic	ELISA_IMM	Mammalia	Cingulata	Dasypodidae			55	13123	[22]
Panstrongylus	Panstrongylus geniculatus	Brazil	Sylvatic	ELISA_IMM	Mammalia	Didelphimorphia	Didelphidae	Didelphis	Didelphis NA	9	13123	[22]
Panstrongylus	Panstrongylus geniculatus	Brazil	Sylvatic	ELISA_IMM	Mammalia	Rodentia	Muridae	Mus	Mus NA	6	13123	[22]
Panstrongylus	Panstrongylus geniculatus	Brazil	Sylvatic	ELISA_IMM	Mammalia	Cingulata	Dasypodidae			25	13131	[4]
Panstrongylus	Panstrongylus geniculatus	Brazil	Sylvatic	ELISA_IMM	Mammalia	Didelphimorphia	Didelphidae	Didelphis	Didelphis NA	1	13131	[4]
Panstrongylus	Panstrongylus geniculatus	Brazil	Sylvatic	ELISA_IMM	Mammalia	Rodentia	Muridae	Mus	Mus NA	1	13131	[4]
Panstrongylus	Panstrongylus geniculatus	Brazil	Sylvatic	ELISA_IMM	Mammalia	Cingulata	Dasypodidae			64	89808	[23]
Panstrongylus	Panstrongylus geniculatus	Brazil	Sylvatic	ELISA_IMM	Mammalia	Didelphimorphia	Didelphidae	Didelphis	Didelphis NA	9	89808	[23]
Panstrongylus	Panstrongylus geniculatus	Brazil	Sylvatic	ELISA_IMM	Mammalia	Rodentia	Muridae	Mus	Mus NA	6	89808	[23]
Panstrongylus	Panstrongylus geniculatus	Peru	Domiciliary_Peridomiciliary	ELISA_IMM	Aves	Galliformes	Phasianidae	Gallus	Gallus gallus	2	94944	[24]
Panstrongylus	Panstrongylus geniculatus	Peru	Domiciliary_Peridomiciliary	ELISA_IMM	Mammalia	Carnivora	Felidae	Felis	Felis catus	2	94944	[24]
Panstrongylus	Panstrongylus geniculatus	Peru	Domiciliary_Peridomiciliary	ELISA_IMM	Mammalia	Carnivora	Canidae	Canis	Canis familiaris	2	94944	[24]
Panstrongylus	Panstrongylus geniculatus	French Guiana	Sylvatic	DNA_PCR	Mammalia	Pilosa	Choloepodidae	Choloepus	Choloepus didactylus	3	223680	[25]
Panstrongylus	Panstrongylus geniculatus	French Guiana	Sylvatic	DNA_PCR	Mammalia	Primates	Callitrichidae	Saguinus	Saguinus NA	4	223680	[25]
Panstrongylus	Panstrongylus geniculatus	French Guiana	Sylvatic	DNA_PCR	Mammalia	Rodentia	Dasyproctidae	Dasyprocta	Dasyprocta NA	1	223680	[25]
Panstrongylus	Panstrongylus geniculatus	Peru	Sylvatic	DNA_PCR	Mammalia	Carnivora	Mustelidae	Eira	Eira barbara	3	223680	[25]
Panstrongylus	Panstrongylus geniculatus	Peru	Sylvatic	DNA_PCR	Mammalia	Primates	Atelidae	Lagothrix	Lagothrix NA	4	223680	[25]
Panstrongylus	Panstrongylus geniculatus	Nicaragua	Sylvatic	DNA_PCR	Mammalia	Rodentia	Dasyproctidae	Dasyprocta	Dasyprocta NA	3	223680	[25]
Panstrongylus	Panstrongylus geniculatus	Costa Rica	Sylvatic	DNA_PCR	Mammalia	Carnivora	Mustelidae	Mustela	Mustela kathiah	2	223680	[25]
Panstrongylus	Panstrongylus geniculatus	Trinidad and Tobago	Domiciliary_Peridomiciliary	DNA_PCR	Aves	Galliformes	Phasianidae	Gallus	Gallus gallus	10	223683	[26]
Panstrongylus	Panstrongylus geniculatus	Trinidad and Tobago	Domiciliary_Peridomiciliary	DNA_PCR	Aves	Piciformes	Picidae	Dryocopus	Dryocopus lineatus	1	223683	[26]
Panstrongylus	Panstrongylus geniculatus	Trinidad and Tobago	Domiciliary_Peridomiciliary	DNA_PCR	Aves	Psittaciformes	Psittacidae	Pionus	Pionus menstruus	2	223683	[26]
Panstrongylus	Panstrongylus geniculatus	Trinidad and Tobago	Domiciliary_Peridomiciliary	DNA_PCR	Aves	Strigiformes	Strigidae	Pulsatrix	Pulsatrix perspicillata	1	223683	[26]
Panstrongylus	Panstrongylus geniculatus	Trinidad and Tobago	Domiciliary_Peridomiciliary	DNA_PCR	Mammalia	Carnivora	Herpestidae	Herpestes	Herpestes javanicus	1	223683	[26]
Panstrongylus	Panstrongylus geniculatus	Trinidad and Tobago	Domiciliary_Peridomiciliary	DNA_PCR	Mammalia	Didelphimorphia	Didelphidae	Metachirus	Metachirus nudicaudatus	1	223683	[26]
Panstrongylus	Panstrongylus geniculatus	Trinidad and Tobago	Domiciliary_Peridomiciliary	DNA_PCR	Mammalia	Primates	Human Hominidae	Homo	Homo sapiens	23	223683	[26]
Panstrongylus	Panstrongylus geniculatus	Trinidad and Tobago	Domiciliary_Peridomiciliary	DNA_PCR	Mammalia	Primates	Atelidae	Alouatta	Alouatta seniculus	1	223683	[26]
Panstrongylus	Panstrongylus geniculatus	Trinidad and Tobago	Domiciliary_Peridomiciliary	DNA_PCR	Mammalia	Rodentia	Cricetidae	Nectomys	Nectomys rattus	1	223683	[26]
Panstrongylus	Panstrongylus geniculatus	Trinidad and Tobago	Domiciliary_Peridomiciliary	DNA_PCR	Mammalia	Rodentia	Erethizontidae	Coendou	Coendou prehensilis	1	223683	[26]
Panstrongylus	Panstrongylus geniculatus	Trinidad and Tobago	Domiciliary_Peridomiciliary	DNA_PCR	Mammalia	Rodentia	Dasyproctidae	Dasyprocta	Dasyprocta leporine	1	223683	[26]
Panstrongylus	Panstrongylus geniculatus	Trinidad and Tobago	Domiciliary_Peridomiciliary	DNA_PCR	Mammalia	Primates	Human Hominidae	Homo	Homo sapiens	1	223683	[26]
Panstrongylus	Panstrongylus geniculatus	Trinidad and Tobago	Domiciliary_Peridomiciliary	DNA_PCR	Mammalia	Rodentia	Dasyproctidae	Dasyprocta	Dasyprocta leporine	1	223683	[26]
Panstrongylus	Panstrongylus geniculatus	Trinidad and Tobago	Domiciliary_Peridomiciliary	DNA_PCR	Mammalia	Primates	Human Hominidae	Homo	Homo sapiens	3	223683	[26]
Panstrongylus	Panstrongylus geniculatus	Trinidad and Tobago	Domiciliary_Peridomiciliary	DNA_PCR	Mammalia	Primates	Atelidae	Alouatta	Alouatta seniculus	1	223683	[26]
Panstrongylus	Panstrongylus geniculatus	Trinidad and Tobago	Domiciliary_Peridomiciliary	DNA_PCR	Mammalia	Rodentia	Echimyidae	Proechimys	Proechimys trinitatis	1	223683	[26]
Panstrongylus	Panstrongylus geniculatus	Trinidad and Tobago	Domiciliary_Peridomiciliary	DNA_PCR	Mammalia	Primates	Human Hominidae	Homo	Homo sapiens	1	223683	[26]
Panstrongylus	Panstrongylus geniculatus	Trinidad and Tobago	Domiciliary_Peridomiciliary	DNA_PCR	Mammalia	Primates	Human Hominidae	Homo	Homo sapiens	1	223683	[26]
Panstrongylus	Panstrongylus geniculatus	Colombia	Domiciliary	DNA_PCR	Mammalia	Chiroptera				1	215630	[27]
Panstrongylus	Panstrongylus geniculatus	Colombia	Domiciliary	DNA_PCR	Mammalia	Carnivora	Canidae	Canis	Canis familiaris	2	215630	[27]
Panstrongylus	Panstrongylus geniculatus	Colombia	Domiciliary	DNA_PCR	Mammalia	Primates	Human Hominidae	Homo	Homo sapiens	16	215630	[27]
Panstrongylus	Panstrongylus geniculatus	Colombia	Domiciliary	DNA_PCR	Mammalia	Didelphimorphia	Didelphidae	Didelphis	Didelphis NA	6	215630	[27]
Panstrongylus	Panstrongylus geniculatus	Colombia	Domiciliary	DNA_PCR	Mammalia	Rodentia				5	215630	[27]
Panstrongylus	Panstrongylus geniculatus	Colombia	Peridomiciliary	DNA_PCR	Mammalia	Cingulata	Dasypodidae			2	215630	[27]
Panstrongylus	Panstrongylus geniculatus	Colombia	Peridomiciliary	DNA_PCR	Mammalia	Chiroptera				4	215630	[27]
Panstrongylus	Panstrongylus geniculatus	Colombia	Peridomiciliary	DNA_PCR	Mammalia	Carnivora	Canidae	Canis	Canis familiaris	3	215630	[27]
Panstrongylus	Panstrongylus geniculatus	Colombia	Peridomiciliary	DNA_PCR	Mammalia	Primates	Human Hominidae	Homo	Homo sapiens	20	215630	[27]
Panstrongylus	Panstrongylus geniculatus	Colombia	Peridomiciliary	DNA_PCR	Mammalia	Didelphimorphia	Didelphidae	Didelphis	Didelphis NA	3	215630	[27]
Panstrongylus	Panstrongylus geniculatus	Colombia	Peridomiciliary	DNA_PCR	Mammalia	Rodentia				1	215630	[27]
Panstrongylus	Panstrongylus howardi	Ecuador	Domiciliary_Peridomiciliary_Sylvatic	DNA_PCR	Mammalia	Primates	Human Hominidae	Homo	Homo sapiens	4	213793	[15]
Panstrongylus	Panstrongylus howardi	Ecuador	Domiciliary_Peridomiciliary_Sylvatic	DNA_PCR	Mammalia	Rodentia	Muridae	Rattus	Rattus rattus	4	213793	[15]
Panstrongylus	Panstrongylus howardi	Ecuador	Peridomiciliary	DNA_PCR	Amphibia	Anura	Bufonidae	Rhinella	Rhinella marina	2	213793	[15]
Panstrongylus	Panstrongylus howardi	Ecuador	Peridomiciliary	DNA_PCR	Mammalia	Artiodactyla	Suidae	Sus	Sus scrofa	1	213793	[15]
Panstrongylus	Panstrongylus howardi	Ecuador	Peridomiciliary	DNA_PCR	Reptilia	Squamata	Boidae	Boa	Boa constrictor imperator	2	213793	[15]
Panstrongylus	Panstrongylus howardi	Ecuador	Domiciliary_Peridomiciliary	DNA_PCR	Mammalia	Primates	Human Hominidae	Homo	Homo sapiens	4	229397	[16]
Panstrongylus	Panstrongylus lignarius	Peru	Domiciliary	ELISA_IMM	Aves	Galliformes	Phasianidae	Gallus	Gallus gallus	18	94947	[28]
Panstrongylus	Panstrongylus lignarius	Peru	Domiciliary	ELISA_IMM	Mammalia	Carnivora	Felidae	Felis	Felis catus	4	94947	[28]
Panstrongylus	Panstrongylus lignarius	Peru	Domiciliary	ELISA_IMM	Mammalia	Carnivora	Canidae	Canis	Canis familiaris	9	94947	[28]
Panstrongylus	Panstrongylus lignarius	Peru	Domiciliary	ELISA_IMM	Mammalia	Primates	Human Hominidae	Homo	Homo sapiens	21	94947	[28]
Panstrongylus	Panstrongylus lignarius	Peru	Domiciliary	ELISA_IMM	Mammalia	Rodentia	Caviidae	Cavia	Cavia porcellus	44	94947	[28]
Panstrongylus	Panstrongylus lignarius	Brazil	Domiciliary_Sylvatic	ELISA_IMM	Aves	Galliformes	Phasianidae	Gallus	Gallus gallus	6	97432	[29]
Panstrongylus	Panstrongylus lutzi	Brazil	Domiciliary_Peridomiciliary	ELISA_IMM	Aves	Galliformes	Phasianidae	Gallus	Gallus gallus	41	215252	[19]
Panstrongylus	Panstrongylus lutzi	Brazil	Domiciliary_Peridomiciliary	ELISA_IMM	Insecta	Blattodea	Blattidae	Periplaneta	Periplaneta americana	2	215252	[19]
Panstrongylus	Panstrongylus lutzi	Brazil	Domiciliary_Peridomiciliary	ELISA_IMM	Mammalia	Artiodactyla	Bovidae	Capra	Capra hircus	17	215252	[19]
Panstrongylus	Panstrongylus lutzi	Brazil	Domiciliary_Peridomiciliary	ELISA_IMM	Mammalia	Carnivora	Canidae	Canis	Canis familiaris	16	215252	[19]
Panstrongylus	Panstrongylus lutzi	Brazil	Domiciliary_Peridomiciliary	ELISA_IMM	Mammalia	Carnivora	Mephitidae	Conepatus	Conepatus chinga	15	215252	[19]
Panstrongylus	Panstrongylus lutzi	Brazil	Domiciliary_Peridomiciliary	ELISA_IMM	Mammalia	Primates	Human Hominidae	Homo	Homo sapiens	10	215252	[19]
Panstrongylus	Panstrongylus lutzi	Brazil	Domiciliary_Peridomiciliary	ELISA_IMM	Mammalia	Rodentia	Muridae	Rattus	Rattus rattus	36	215252	[19]
Panstrongylus	Panstrongylus lutzi	Brazil	Domiciliary	DNA_PCR	Aves	Galliformes	Phasianidae	Gallus	Gallus gallus	1	221561	[30]
Panstrongylus	Panstrongylus lutzi	Brazil	Domiciliary	DNA_PCR	Mammalia	Carnivora	Canidae	Canis	Canis familiaris	1	221561	[30]
Panstrongylus	Panstrongylus lutzi	Brazil	Peridomiciliary	DNA_PCR	Aves	Galliformes	Phasianidae	Gallus	Gallus gallus	2	221561	[30]
Panstrongylus	Panstrongylus lutzi	Brazil	Domiciliary	ELISA_IMM	Aves					25	88935	[31]
Panstrongylus	Panstrongylus lutzi	Brazil	Domiciliary	ELISA_IMM	Mammalia	Artiodactyla	Bovidae			13	88935	[31]
Panstrongylus	Panstrongylus lutzi	Brazil	Domiciliary	ELISA_IMM	Mammalia	Carnivora	Felidae	Felis	Felis catus	3	88935	[31]
Panstrongylus	Panstrongylus lutzi	Brazil	Domiciliary	ELISA_IMM	Mammalia	Cingulata	Dasypodidae			10	88935	[31]
Panstrongylus	Panstrongylus lutzi	Brazil	Domiciliary	ELISA_IMM	Mammalia	Didelphimorphia	Didelphidae	Didelphis	Didelphis NA	15	88935	[31]
Panstrongylus	Panstrongylus lutzi	Brazil	Domiciliary	ELISA_IMM	Mammalia	Perissodactyla	Equidae	Equus	Equus caballus	3	88935	[31]
Panstrongylus	Panstrongylus lutzi	Brazil	Domiciliary	ELISA_IMM	Mammalia	Primates	Human Hominidae	Homo	Homo sapiens	4	88935	[31]
Panstrongylus	Panstrongylus lutzi	Brazil	Domiciliary	ELISA_IMM	Mammalia	Rodentia				21	88935	[31]
Panstrongylus	Panstrongylus megistus	Brazil	Domiciliary	DNA_PCR	Aves	Galliformes	Phasianidae	Gallus	Gallus gallus	3	215355	[17]
Panstrongylus	Panstrongylus megistus	Brazil	Domiciliary	DNA_PCR	Mammalia	Primates	Human Hominidae	Homo	Homo sapiens	6	215355	[17]
Panstrongylus	Panstrongylus megistus	Brazil	Peridomiciliary	DNA_PCR	Aves	Galliformes	Phasianidae	Gallus	Gallus gallus	11	215355	[17]
Panstrongylus	Panstrongylus megistus	Brazil	Peridomiciliary	DNA_PCR	Mammalia	Primates	Human Hominidae	Homo	Homo sapiens	4	215355	[17]
Panstrongylus	Panstrongylus megistus	Brazil	Domiciliary_Peridomiciliary	ELISA_IMM	Aves	Galliformes	Phasianidae	Gallus	Gallus gallus	12	215252	[19]
Panstrongylus	Panstrongylus megistus	Brazil	Domiciliary_Peridomiciliary	ELISA_IMM	Mammalia	Artiodactyla	Bovidae	Capra	Capra hircus	3	215252	[19]
Panstrongylus	Panstrongylus megistus	Brazil	Domiciliary_Peridomiciliary	ELISA_IMM	Mammalia	Carnivora	Canidae	Canis	Canis familiaris	3	215252	[19]
Panstrongylus	Panstrongylus megistus	Brazil	Domiciliary_Peridomiciliary	ELISA_IMM	Mammalia	Carnivora	Mephitidae	Conepatus	Conepatus chinga	1	215252	[19]
Panstrongylus	Panstrongylus megistus	Brazil	Domiciliary_Peridomiciliary	ELISA_IMM	Mammalia	Carnivora	Felidae	Felis	Felis catus	2	215252	[19]
Panstrongylus	Panstrongylus megistus	Brazil	Domiciliary_Peridomiciliary	ELISA_IMM	Mammalia	Primates	Human Hominidae	Homo	Homo sapiens	2	215252	[19]
Panstrongylus	Panstrongylus megistus	Brazil	Domiciliary_Peridomiciliary	ELISA_IMM	Mammalia	Rodentia	Muridae	Rattus	Rattus rattus	12	215252	[19]
Panstrongylus	Panstrongylus megistus	Brazil	Peridomiciliary	DNA_PCR	Aves	Galliformes	Phasianidae	Gallus	Gallus gallus	4	221561	[30]
Panstrongylus	Panstrongylus megistus	Brazil	Domiciliary_Peridomiciliary	ELISA_IMM	Aves	Galliformes	Phasianidae	Gallus	Gallus gallus	8	215243	[32]
Panstrongylus	Panstrongylus megistus	Brazil	Domiciliary_Peridomiciliary	ELISA_IMM	Mammalia	Artiodactyla	Bovidae	Capra	Capra hircus	7	215243	[32]
Panstrongylus	Panstrongylus megistus	Brazil	Domiciliary_Peridomiciliary	ELISA_IMM	Mammalia	Carnivora	Canidae	Canis	Canis familiaris	3	215243	[32]
Panstrongylus	Panstrongylus megistus	Brazil	Domiciliary_Peridomiciliary	ELISA_IMM	Mammalia	Carnivora	Felidae	Felis	Felis catus	3	215243	[32]
Panstrongylus	Panstrongylus megistus	Brazil	Domiciliary_Peridomiciliary	ELISA_IMM	Mammalia	Primates	Human Hominidae	Homo	Homo sapiens	3	215243	[32]
Panstrongylus	Panstrongylus megistus	Brazil	Domiciliary_Peridomiciliary	ELISA_IMM	Mammalia	Rodentia	Muridae	Mus	Mus musculus	1	215243	[32]
Panstrongylus	Panstrongylus megistus	Brazil	Domiciliary_Peridomiciliary_Sylvatic	ELISA_IMM	Aves	Galliformes	Phasianidae	Gallus	Gallus gallus	14	72610	[33]
Panstrongylus	Panstrongylus megistus	Brazil	Domiciliary_Peridomiciliary_Sylvatic	ELISA_IMM	Mammalia	Carnivora	Canidae	Canis	Canis familiaris	10	72610	[33]
Panstrongylus	Panstrongylus megistus	Brazil	Domiciliary_Peridomiciliary_Sylvatic	ELISA_IMM	Mammalia	Perissodactyla	Equidae	Equus	Equus caballus	7	72610	[33]
Panstrongylus	Panstrongylus megistus	Brazil	Domiciliary_Peridomiciliary_Sylvatic	ELISA_IMM	Mammalia	Primates	Human Hominidae	Homo	Homo sapiens	10	72610	[33]	page 19
Panstrongylus	Panstrongylus megistus	Brazil	Domiciliary_Peridomiciliary_Sylvatic	ELISA_IMM	Mammalia	Rodentia	Muridae	Mus	Mus musculus	2	72610	[33]
Panstrongylus	Panstrongylus megistus	Brazil	Sylvatic	ELISA_IMM	Aves					6	4484	[34]
Panstrongylus	Panstrongylus megistus	Brazil	Sylvatic	ELISA_IMM	Mammalia	Didelphimorphia	Didelphidae	Didelphis	Didelphis NA	13	4484	[34]
Panstrongylus	Panstrongylus megistus	Brazil	Sylvatic	ELISA_IMM	Mammalia	Primates	Human Hominidae	Homo	Homo sapiens	2	4484	[34]
Panstrongylus	Panstrongylus megistus	Brazil	Sylvatic	ELISA_IMM	Mammalia	Rodentia	Muridae	Mus	Mus NA	6	4484	[34]
Panstrongylus	Panstrongylus megistus	Brazil	Domiciliary_Peridomiciliary	ELISA_IMM	Aves	Galliformes	Phasianidae	Gallus	Gallus gallus	29	4501	[35]
Panstrongylus	Panstrongylus megistus	Brazil	Domiciliary_Peridomiciliary	ELISA_IMM	Mammalia	Artiodactyla	Bovidae			1	4501	[35]
Panstrongylus	Panstrongylus megistus	Brazil	Domiciliary_Peridomiciliary	ELISA_IMM	Mammalia	Artiodactyla	Suidae	Sus	Sus scrofa	13	4501	[35]
Panstrongylus	Panstrongylus megistus	Brazil	Domiciliary_Peridomiciliary	ELISA_IMM	Mammalia	Carnivora	Canidae	Canis	Canis familiaris	5	4501	[35]
Panstrongylus	Panstrongylus megistus	Brazil	Domiciliary_Peridomiciliary	ELISA_IMM	Mammalia	Chiroptera				3	4501	[35]
Panstrongylus	Panstrongylus megistus	Brazil	Domiciliary_Peridomiciliary	ELISA_IMM	Mammalia	Didelphimorphia	Didelphidae	Didelphis	Didelphis NA	3	4501	[35]
Panstrongylus	Panstrongylus megistus	Brazil	Domiciliary_Peridomiciliary	ELISA_IMM	Mammalia	Primates	Human Hominidae	Homo	Homo sapiens	3	4501	[35]
Panstrongylus	Panstrongylus megistus	Brazil	Domiciliary_Peridomiciliary	ELISA_IMM	Mammalia	Rodentia	Muridae	Mus	Mus NA	8	4501	[35]
Panstrongylus	Panstrongylus megistus	Brazil	Domiciliary_Peridomiciliary	ELISA_IMM	Aves	Galliformes	Phasianidae	Gallus	Gallus gallus	4	4501	[35]
Panstrongylus	Panstrongylus megistus	Brazil	Sylvatic	ELISA_IMM	Aves					3	13120	[36]
Panstrongylus	Panstrongylus megistus	Brazil	Sylvatic	ELISA_IMM	Mammalia	Didelphimorphia	Didelphidae	Didelphis	Didelphis NA	9	13120	[36]
Panstrongylus	Panstrongylus megistus	Brazil	Sylvatic	ELISA_IMM	Mammalia	Rodentia	Muridae	Mus	Mus NA	1	13120	[36]
Panstrongylus	Panstrongylus megistus	Brazil	Sylvatic	ELISA_IMM	Aves					82	13127	[37]
Panstrongylus	Panstrongylus megistus	Brazil	Sylvatic	ELISA_IMM	Mammalia	Chiroptera				2	13127	[37]
Panstrongylus	Panstrongylus megistus	Brazil	Sylvatic	ELISA_IMM	Mammalia	Didelphimorphia	Didelphidae	Didelphis	Didelphis NA	47	13127	[37]
Panstrongylus	Panstrongylus megistus	Brazil	Sylvatic	ELISA_IMM	Mammalia	Rodentia	Muridae	Mus	Mus NA	10	13127	[37]
Panstrongylus	Panstrongylus megistus	Brazil	Sylvatic	ELISA_IMM	Aves					31	13131	[4]
Panstrongylus	Panstrongylus megistus	Brazil	Sylvatic	ELISA_IMM	Mammalia	Chiroptera				5	13131	[4]
Panstrongylus	Panstrongylus megistus	Brazil	Sylvatic	ELISA_IMM	Mammalia	Cingulata	Dasypodidae			2	13131	[4]
Panstrongylus	Panstrongylus megistus	Brazil	Sylvatic	ELISA_IMM	Mammalia	Didelphimorphia	Didelphidae	Didelphis	Didelphis NA	121	13131	[4]
Panstrongylus	Panstrongylus megistus	Brazil	Sylvatic	ELISA_IMM	Mammalia	Rodentia	Muridae	Mus	Mus NA	17	13131	[4]
Panstrongylus	Panstrongylus megistus	Brazil	Domiciliary	ELISA_IMM	Aves	Galliformes	Phasianidae	Gallus	Gallus gallus	179	60066	[38]
Panstrongylus	Panstrongylus megistus	Brazil	Domiciliary	ELISA_IMM	Mammalia	Carnivora	Felidae	Felis	Felis catus	1	60066	[38]
Panstrongylus	Panstrongylus megistus	Brazil	Domiciliary	ELISA_IMM	Mammalia	Carnivora	Canidae	Canis	Canis familiaris	34	60066	[38]
Panstrongylus	Panstrongylus megistus	Brazil	Domiciliary	ELISA_IMM	Mammalia					26	60066	[38]
Panstrongylus	Panstrongylus megistus	Brazil	Domiciliary	ELISA_IMM	Mammalia	Primates	Human Hominidae	Homo	Homo sapiens	1116	60066	[38]
Panstrongylus	Panstrongylus megistus	Brazil	Domiciliary	ELISA_IMM	Mammalia	Rodentia	Muridae			1	60066	[38]
Panstrongylus	Panstrongylus megistus	Brazil	Domiciliary_Peridomiciliary_Sylvatic	ELISA_IMM	Aves	Galliformes	Phasianidae	Gallus	Gallus gallus	25	60222	[39]
Panstrongylus	Panstrongylus megistus	Brazil	Domiciliary_Peridomiciliary_Sylvatic	ELISA_IMM	Mammalia	Artiodactyla	Bovidae			3	60222	[39]
Panstrongylus	Panstrongylus megistus	Brazil	Domiciliary_Peridomiciliary_Sylvatic	ELISA_IMM	Mammalia	Artiodactyla	Suidae	Sus	Sus scrofa	2	60222	[39]
Panstrongylus	Panstrongylus megistus	Brazil	Domiciliary_Peridomiciliary_Sylvatic	ELISA_IMM	Mammalia	Carnivora	Canidae	Canis	Canis familiaris	17	60222	[39]
Panstrongylus	Panstrongylus megistus	Brazil	Domiciliary_Peridomiciliary_Sylvatic	ELISA_IMM	Mammalia	Didelphimorphia	Didelphidae	Didelphis	Didelphis NA	3	60222	[39]
Panstrongylus	Panstrongylus megistus	Brazil	Domiciliary_Peridomiciliary_Sylvatic	ELISA_IMM	Mammalia	Perissodactyla	Equidae	Equus	Equus caballus	13	60222	[39]
Panstrongylus	Panstrongylus megistus	Brazil	Domiciliary_Peridomiciliary_Sylvatic	ELISA_IMM	Mammalia	Primates	Human Hominidae	Homo	Homo sapiens	17	60222	[39]
Panstrongylus	Panstrongylus megistus	Brazil	Domiciliary_Peridomiciliary_Sylvatic	ELISA_IMM	Mammalia	Rodentia				18	60222	[39]
Panstrongylus	Panstrongylus megistus	Brazil	Sylvatic	ELISA_IMM	Aves					173	89808	[23]
Panstrongylus	Panstrongylus megistus	Brazil	Sylvatic	ELISA_IMM	Mammalia	Carnivora	Felidae	Felis	Felis catus	1	89808	[23]
Panstrongylus	Panstrongylus megistus	Brazil	Sylvatic	ELISA_IMM	Mammalia	Carnivora	Canidae	Canis	Canis familiaris	1	89808	[23]
Panstrongylus	Panstrongylus megistus	Brazil	Sylvatic	ELISA_IMM	Mammalia	Chiroptera				26	89808	[23]
Panstrongylus	Panstrongylus megistus	Brazil	Sylvatic	ELISA_IMM	Mammalia	Cingulata	Dasypodidae			10	89808	[23]
Panstrongylus	Panstrongylus megistus	Brazil	Sylvatic	ELISA_IMM	Mammalia	Didelphimorphia	Didelphidae	Didelphis	Didelphis NA	338	89808	[23]
Panstrongylus	Panstrongylus megistus	Brazil	Sylvatic	ELISA_IMM	Mammalia	Primates	Human Hominidae	Homo	Homo sapiens	5	89808	[23]
Panstrongylus	Panstrongylus megistus	Brazil	Sylvatic	ELISA_IMM	Mammalia	Rodentia	Muridae	Mus	Mus NA	172	89808	[23]
Panstrongylus	Panstrongylus megistus	Brazil	Domiciliary_Peridomiciliary	ELISA_IMM	Aves					384	89808	[23]
Panstrongylus	Panstrongylus megistus	Brazil	Domiciliary_Peridomiciliary	ELISA_IMM	Mammalia	Artiodactyla	Bovidae			5	89808	[23]
Panstrongylus	Panstrongylus megistus	Brazil	Domiciliary_Peridomiciliary	ELISA_IMM	Mammalia	Artiodactyla	Suidae	Sus	Sus scrofa	92	89808	[23]
Panstrongylus	Panstrongylus megistus	Brazil	Domiciliary_Peridomiciliary	ELISA_IMM	Mammalia	Carnivora	Felidae	Felis	Felis catus	9	89808	[23]
Panstrongylus	Panstrongylus megistus	Brazil	Domiciliary_Peridomiciliary	ELISA_IMM	Mammalia	Carnivora	Canidae	Canis	Canis familiaris	44	89808	[23]
Panstrongylus	Panstrongylus megistus	Brazil	Domiciliary_Peridomiciliary	ELISA_IMM	Mammalia	Cingulata	Dasypodidae			1	89808	[23]
Panstrongylus	Panstrongylus megistus	Brazil	Domiciliary_Peridomiciliary	ELISA_IMM	Mammalia	Didelphimorphia	Didelphidae	Didelphis	Didelphis NA	126	89808	[23]
Panstrongylus	Panstrongylus megistus	Brazil	Domiciliary_Peridomiciliary	ELISA_IMM	Mammalia	Primates	Human Hominidae	Homo	Homo sapiens	26	89808	[23]
Panstrongylus	Panstrongylus megistus	Brazil	Domiciliary_Peridomiciliary	ELISA_IMM	Mammalia	Rodentia	Muridae	Mus	Mus NA	128	89808	[23]
Panstrongylus	Panstrongylus megistus	Brazil	Domiciliary_Peridomiciliary	ELISA_IMM	Aves					21	91606	[40]
Panstrongylus	Panstrongylus megistus	Brazil	Domiciliary_Peridomiciliary	ELISA_IMM	Mammalia	Carnivora	Felidae	Felis	Felis catus	2	91606	[40]
Panstrongylus	Panstrongylus megistus	Brazil	Domiciliary_Peridomiciliary	ELISA_IMM	Mammalia	Carnivora	Canidae	Canis	Canis familiaris	12	91606	[40]
Panstrongylus	Panstrongylus megistus	Brazil	Domiciliary_Peridomiciliary	ELISA_IMM	Mammalia	Didelphimorphia	Didelphidae	Didelphis	Didelphis NA	114	91606	[40]
Panstrongylus	Panstrongylus megistus	Brazil	Domiciliary_Peridomiciliary	ELISA_IMM	Mammalia	Primates	Human Hominidae	Homo	Homo sapiens	34	91606	[40]
Panstrongylus	Panstrongylus megistus	Brazil	Domiciliary_Peridomiciliary	ELISA_IMM	Mammalia	Rodentia				9	91606	[40]
Panstrongylus	Panstrongylus megistus	Brazil	Domiciliary	ELISA_IMM	Aves	Accipitriformes	Accipitridae			2	91632	[41]
Panstrongylus	Panstrongylus megistus	Brazil	Domiciliary	ELISA_IMM	Aves	Galliformes	Phasianidae	Gallus	Gallus gallus	97	91632	[41]
Panstrongylus	Panstrongylus megistus	Brazil	Domiciliary	ELISA_IMM	Aves					5	91632	[41]
Panstrongylus	Panstrongylus megistus	Brazil	Domiciliary	ELISA_IMM	Mammalia	Artiodactyla	Bovidae	Bos	Bos primigenius	2	91632	[41]
Panstrongylus	Panstrongylus megistus	Brazil	Domiciliary	ELISA_IMM	Mammalia	Carnivora	Felidae	Felis	Felis catus	9	91632	[41]
Panstrongylus	Panstrongylus megistus	Brazil	Domiciliary	ELISA_IMM	Mammalia	Carnivora	Canidae	Canis	Canis familiaris	20	91632	[41]
Panstrongylus	Panstrongylus megistus	Brazil	Domiciliary	ELISA_IMM	Mammalia	Carnivora				3	91632	[41]
Panstrongylus	Panstrongylus megistus	Brazil	Domiciliary	ELISA_IMM	Mammalia					17	91632	[41]
Panstrongylus	Panstrongylus megistus	Brazil	Domiciliary	ELISA_IMM	Mammalia	Primates	Human Hominidae	Homo	Homo sapiens	298	91632	[41]
Panstrongylus	Panstrongylus megistus	Brazil	Domiciliary_Peridomiciliary	ELISA_IMM	Aves	Galliformes	Phasianidae	Gallus	Gallus gallus	262	92121	[42]
Panstrongylus	Panstrongylus megistus	Brazil	Domiciliary_Peridomiciliary	ELISA_IMM	Mammalia	Carnivora	Felidae	Felis	Felis catus	23	92121	[42]
Panstrongylus	Panstrongylus megistus	Brazil	Domiciliary_Peridomiciliary	ELISA_IMM	Mammalia	Carnivora	Canidae	Canis	Canis familiaris	20	92121	[42]
Panstrongylus	Panstrongylus megistus	Brazil	Domiciliary_Peridomiciliary	ELISA_IMM	Mammalia	Primates	Human Hominidae	Homo	Homo sapiens	105	92121	[42]
Panstrongylus	Panstrongylus megistus	Brazil	Domiciliary_Peridomiciliary	ELISA_IMM	Mammalia	Rodentia				13	92121	[42]
Panstrongylus	Panstrongylus megistus	Brazil	Domiciliary_Peridomiciliary	ELISA_IMM	Aves	Galliformes	Phasianidae	Gallus	Gallus gallus	366	92122	[43]
Panstrongylus	Panstrongylus megistus	Brazil	Domiciliary_Peridomiciliary	ELISA_IMM	Mammalia	Carnivora	Felidae	Felis	Felis catus	432	92122	[43]
Panstrongylus	Panstrongylus megistus	Brazil	Domiciliary_Peridomiciliary	ELISA_IMM	Mammalia	Carnivora	Canidae	Canis	Canis familiaris	77	92122	[43]
Panstrongylus	Panstrongylus megistus	Brazil	Domiciliary_Peridomiciliary	ELISA_IMM	Mammalia	Didelphimorphia	Didelphidae	Didelphis	Didelphis NA	200	92122	[43]
Panstrongylus	Panstrongylus megistus	Brazil	Domiciliary_Peridomiciliary	ELISA_IMM	Mammalia	Primates	Human Hominidae	Homo	Homo sapiens	1314	92122	[43]
Panstrongylus	Panstrongylus megistus	Brazil	Domiciliary_Peridomiciliary	ELISA_IMM	Mammalia	Rodentia				60	92122	[43]
Panstrongylus	Panstrongylus megistus	Brazil	Sylvatic	ELISA_IMM	Aves					12	95799	[44]
Panstrongylus	Panstrongylus megistus	Brazil	Sylvatic	ELISA_IMM	Mammalia	Artiodactyla	Bovidae			1	95799	[44]
Panstrongylus	Panstrongylus megistus	Brazil	Sylvatic	ELISA_IMM	Mammalia	Cingulata	Dasypodidae			1	95799	[44]
Panstrongylus	Panstrongylus megistus	Brazil	Sylvatic	ELISA_IMM	Mammalia	Didelphimorphia	Didelphidae	Didelphis	Didelphis albiventris	7	95799	[44]
Panstrongylus	Panstrongylus megistus	Brazil	Sylvatic	ELISA_IMM	Mammalia	Perissodactyla	Equidae	Equus	Equus caballus	1	95799	[44]
Panstrongylus	Panstrongylus megistus	Brazil	Sylvatic	ELISA_IMM	Mammalia	Rodentia				9	95799	[44]
Panstrongylus	Panstrongylus megistus	Brazil	Peridomiciliary	ELISA_IMM	Aves	Galliformes	Phasianidae	Gallus	Gallus gallus	13	95799	[44]
Panstrongylus	Panstrongylus megistus	Brazil	Peridomiciliary	ELISA_IMM	Mammalia	Carnivora	Felidae	Felis	Felis catus	3	95799	[44]
Panstrongylus	Panstrongylus megistus	Brazil	Peridomiciliary	ELISA_IMM	Mammalia	Carnivora	Canidae	Canis	Canis familiaris	3	95799	[44]
Panstrongylus	Panstrongylus megistus	Brazil	Peridomiciliary	ELISA_IMM	Mammalia	Cingulata	Dasypodidae			3	95799	[44]
Panstrongylus	Panstrongylus megistus	Brazil	Peridomiciliary	ELISA_IMM	Mammalia	Didelphimorphia	Didelphidae	Didelphis	Didelphis albiventris	4	95799	[44]
Panstrongylus	Panstrongylus megistus	Brazil	Peridomiciliary	ELISA_IMM	Mammalia	Rodentia				8	95799	[44]
Panstrongylus	Panstrongylus megistus	Brazil	Peridomiciliary	ELISA_IMM	Reptilia	Squamata				2	95799	[44]
Panstrongylus	Panstrongylus megistus	Brazil	Domiciliary	ELISA_IMM	Aves					49	11671	[45]
Panstrongylus	Panstrongylus megistus	Brazil	Domiciliary	ELISA_IMM	Mammalia	Carnivora	Canidae	Canis	Canis familiaris	32	11671	[45]
Panstrongylus	Panstrongylus megistus	Brazil	Domiciliary	ELISA_IMM	Mammalia	Didelphimorphia	Didelphidae	Didelphis	Didelphis albiventris	28	11671	[45]
Panstrongylus	Panstrongylus megistus	Brazil	Domiciliary	ELISA_IMM	Mammalia	Primates	Human Hominidae	Homo	Homo sapiens	49	11671	[45]
Panstrongylus	Panstrongylus megistus	Brazil	Domiciliary	ELISA_IMM	Mammalia	Rodentia	Muridae	Rattus	Rattus rattus	97	11671	[45]
Panstrongylus	Panstrongylus megistus	Brazil	Peridomiciliary	ELISA_IMM	Aves					38	11671	[45]
Panstrongylus	Panstrongylus megistus	Brazil	Peridomiciliary	ELISA_IMM	Mammalia	Carnivora	Canidae	Canis	Canis familiaris	14	11671	[45]
Panstrongylus	Panstrongylus megistus	Brazil	Peridomiciliary	ELISA_IMM	Mammalia	Didelphimorphia	Didelphidae	Didelphis	Didelphis albiventris	29	11671	[45]
Panstrongylus	Panstrongylus megistus	Brazil	Peridomiciliary	ELISA_IMM	Mammalia	Primates	Human Hominidae	Homo	Homo sapiens	3	11671	[45]
Panstrongylus	Panstrongylus megistus	Brazil	Peridomiciliary	ELISA_IMM	Mammalia	Rodentia	Muridae	Rattus	Rattus rattus	73	11671	[45]
Panstrongylus	Panstrongylus megistus	Brazil	Domiciliary	ELISA_IMM	Aves					57	200180	[46]
Panstrongylus	Panstrongylus megistus	Brazil	Domiciliary	ELISA_IMM	Mammalia	Carnivora	Canidae	Canis	Canis familiaris	4	200180	[46]
Panstrongylus	Panstrongylus megistus	Brazil	Domiciliary	ELISA_IMM	Mammalia	Carnivora	Felidae	Felis	Felis catus	4	200180	[46]
Panstrongylus	Panstrongylus megistus	Brazil	Domiciliary	ELISA_IMM	Mammalia	Didelphimorphia	Didelphidae	Didelphis	Didelphis NA	10	200180	[46]
Panstrongylus	Panstrongylus megistus	Brazil	Domiciliary	ELISA_IMM	Mammalia	Primates	Human Hominidae	Homo	Homo sapiens	84	200180	[46]
Panstrongylus	Panstrongylus megistus	Brazil	Domiciliary	ELISA_IMM	Mammalia	Rodentia				2	200180	[46]
Panstrongylus	Panstrongylus megistus	Brazil	Peridomiciliary	ELISA_IMM	Aves					234	200180	[46]
Panstrongylus	Panstrongylus megistus	Brazil	Peridomiciliary	ELISA_IMM	Mammalia	Artiodactyla	Suidae	Sus	Sus scrofa	3	200180	[46]
Panstrongylus	Panstrongylus megistus	Brazil	Peridomiciliary	ELISA_IMM	Mammalia	Carnivora	Canidae	Canis	Canis familiaris	13	200180	[46]
Panstrongylus	Panstrongylus megistus	Brazil	Peridomiciliary	ELISA_IMM	Mammalia	Carnivora	Felidae	Felis	Felis catus	16	200180	[46]
Panstrongylus	Panstrongylus megistus	Brazil	Peridomiciliary	ELISA_IMM	Mammalia	Didelphimorphia	Didelphidae	Didelphis	Didelphis NA	20	200180	[46]
Panstrongylus	Panstrongylus megistus	Brazil	Peridomiciliary	ELISA_IMM	Mammalia	Primates	Human Hominidae	Homo	Homo sapiens	10	200180	[46]
Panstrongylus	Panstrongylus megistus	Brazil	Peridomiciliary	ELISA_IMM	Mammalia	Rodentia				3	200180	[46]
Panstrongylus	Panstrongylus megistus	Brazil	Sylvatic	ELISA_IMM	Aves					13	206645	[47]
Panstrongylus	Panstrongylus megistus	Brazil	Sylvatic	ELISA_IMM	Mammalia	Rodentia				9	206645	[47]
Panstrongylus	Panstrongylus megistus	Brazil	Sylvatic	ELISA_IMM	Mammalia	Didelphimorphia	Didelphidae	Didelphis	Didelphis NA	7	206645	[47]
Panstrongylus	Panstrongylus megistus	Brazil	Sylvatic	ELISA_IMM	Mammalia	Cingulata	Dasypodidae	Dasypus	Dasypus novemcinctus	1	206645	[47]
Panstrongylus	Panstrongylus megistus	Brazil	Peridomiciliary	ELISA_IMM	Aves					13	206645	[47]
Panstrongylus	Panstrongylus megistus	Brazil	Peridomiciliary	ELISA_IMM	Mammalia	Rodentia				8	206645	[47]
Panstrongylus	Panstrongylus megistus	Brazil	Peridomiciliary	ELISA_IMM	Mammalia	Didelphimorphia	Didelphidae	Didelphis	Didelphis NA	4	206645	[47]
Panstrongylus	Panstrongylus megistus	Brazil	Peridomiciliary	ELISA_IMM	Mammalia	Cingulata	Dasypodidae	Dasypus	Dasypus novemcinctus	3	206645	[47]
Panstrongylus	Panstrongylus megistus	Brazil	Peridomiciliary	ELISA_IMM	Mammalia	Carnivora	Felidae	Felis	Felis catus	3	206645	[47]
Panstrongylus	Panstrongylus megistus	Brazil	Peridomiciliary	ELISA_IMM	Mammalia	Carnivora	Canidae	Canis	Canis familiaris	3	206645	[47]
Panstrongylus	Panstrongylus megistus	Brazil	Peridomiciliary	ELISA_IMM	Reptilia	Squamata				2	206645	[47]
Panstrongylus	Panstrongylus megistus	Brazil	Domiciliary_Peridomiciliary	ELISA_IMM	Aves					291	224832	[48]
Panstrongylus	Panstrongylus megistus	Brazil	Domiciliary_Peridomiciliary	ELISA_IMM	Mammalia	Primates	Human Hominidae	Homo	Homo sapiens	94	224832	[48]
Panstrongylus	Panstrongylus megistus	Brazil	Domiciliary_Peridomiciliary	ELISA_IMM	Mammalia	Didelphimorphia	Didelphidae	Didelphis	Didelphis NA	30	224832	[48]
Panstrongylus	Panstrongylus megistus	Brazil	Domiciliary_Peridomiciliary	ELISA_IMM	Mammalia	Carnivora	Felidae	Felis	Felis catus	20	224832	[48]
Panstrongylus	Panstrongylus megistus	Brazil	Domiciliary_Peridomiciliary	ELISA_IMM	Mammalia	Carnivora	Canidae	Canis	Canis familiaris	16	224832	[48]
Panstrongylus	Panstrongylus megistus	Brazil	Domiciliary_Peridomiciliary	ELISA_IMM	Mammalia	Rodentia				5	224832	[48]
Panstrongylus	Panstrongylus megistus	Brazil	Domiciliary_Peridomiciliary	ELISA_IMM	Mammalia	Artiodactyla	Suidae	Sus	Sus NA	3	224832	[48]
Panstrongylus	Panstrongylus megistus	Brazil	Domiciliary	ELISA_IMM	Mammalia	Primates	Human Hominidae	Homo	Homo sapiens	1127	227020	[49]
Panstrongylus	Panstrongylus megistus	Brazil	Domiciliary	ELISA_IMM	Aves					202	227020	[49]
Panstrongylus	Panstrongylus megistus	Brazil	Domiciliary	ELISA_IMM	Mammalia	Carnivora	Canidae	Canis	Canis familiaris	42	227020	[49]
Panstrongylus	Panstrongylus megistus	Brazil	Domiciliary	ELISA_IMM	Mammalia					30	227020	[49]
Panstrongylus	Panstrongylus megistus	Brazil	Domiciliary	ELISA_IMM	Mammalia	Carnivora	Felidae	Felis	Felis catus	1	227020	[49]
Panstrongylus	Panstrongylus megistus	Brazil	Domiciliary	ELISA_IMM	Mammalia	Rodentia				1	227020	[49]
Panstrongylus	Panstrongylus megistus	Brazil	Domiciliary	ELISA_IMM	Mammalia	Artiodactyla	Suidae	Sus	Sus scrofa	1	227020	[49]
Panstrongylus	Panstrongylus rufotuberculatus	Peru	Sylvatic	DNA_PCR	Mammalia	Primates	Atelidae	Ateles	Ateles NA	3	223680	[25]
Panstrongylus	Panstrongylus rufotuberculatus	Bolivia	Sylvatic	DNA_PCR	Mammalia	Primates	Human Hominidae	Homo	Homo sapiens	1	223680	[25]
Panstrongylus	Panstrongylus rufotuberculatus	Nicaragua	Sylvatic	DNA_PCR	Mammalia	Rodentia	Erethizontidae	Coendou	Coendou NA	3	223680	[25]
Panstrongylus	Panstrongylus rufotuberculatus	Ecuador	Domiciliary_Peridomiciliary_Sylvatic	DNA_PCR	Mammalia	Primates	Human Hominidae	Homo	Homo sapiens	1	213793	[15]
Panstrongylus	Panstrongylus rufotuberculatus	Ecuador	Domiciliary	DNA_PCR	Mammalia	Primates	Human Hominidae	Homo	Homo sapiens	1	229397	[16]
Panstrongylus	Panstrongylus tibiamaculatus	Brazil	Domiciliary	DNA_PCR	Aves	Galliformes	Phasianidae	Gallus	Gallus gallus	2	221561	[30]
Panstrongylus	Panstrongylus tibiamaculatus	Brazil	Domiciliary	DNA_PCR	Aves	Galliformes	Phasianidae	Gallus	Gallus gallus	1	221561	[30]
Panstrongylus	Panstrongylus tupynambai	Brazil	Domiciliary_Peridomiciliary_Sylvatic	ELISA_IMM	Aves	Galliformes	Phasianidae	Gallus	Gallus gallus	1	72610	[33]
Panstrongylus	Panstrongylus tupynambai	Brazil	Domiciliary_Peridomiciliary_Sylvatic	ELISA_IMM	Mammalia	Carnivora	Canidae	Canis	Canis familiaris	3	72610	[33]
Panstrongylus	Panstrongylus tupynambai	Brazil	Domiciliary_Peridomiciliary_Sylvatic	ELISA_IMM	Mammalia	Primates	Human Hominidae	Homo	Homo sapiens	2	72610	[33]	page 19
Panstrongylus	Panstrongylus tupynambai	Brazil	Domiciliary_Peridomiciliary_Sylvatic	ELISA_IMM	Mammalia	Rodentia	Muridae	Mus	Mus musculus	3	72610	[33]
Panstrongylus	Panstrongylus tupynambai	Brazil	Domiciliary_Peridomiciliary_Sylvatic	ELISA_IMM	Aves	Galliformes	Phasianidae	Gallus	Gallus gallus	2	60222	[39]
Panstrongylus	Panstrongylus tupynambai	Brazil	Domiciliary_Peridomiciliary_Sylvatic	ELISA_IMM	Mammalia	Carnivora	Canidae	Canis	Canis familiaris	4	60222	[39]
Panstrongylus	Panstrongylus tupynambai	Brazil	Domiciliary_Peridomiciliary_Sylvatic	ELISA_IMM	Mammalia	Primates	Human Hominidae	Homo	Homo sapiens	2	60222	[39]
Panstrongylus	Panstrongylus tupynambai	Brazil	Domiciliary_Peridomiciliary_Sylvatic	ELISA_IMM	Mammalia	Rodentia				4	60222	[39]
Paratriatoma	Paratriatoma hirsuta	Mexico	Sylvatic	DNA_PCR	Mammalia	Rodentia	Cricetidae	Neotoma	Neotoma lepida	2	223680	[25]
Paratriatoma	Paratriatoma lecticularia	United States	Sylvatic	DNA_PCR	Aves	Accipitriformes	Cathartidae	Cathartes	Cathartes aura	3	223680	[25]
Paratriatoma	Paratriatoma lecticularia	United States	Domiciliary	DNA_PCR	Mammalia	Primates	Human Hominidae	Homo	Homo sapiens	1	211889	[50]
Paratriatoma	Paratriatoma lecticularia	United States	Peridomiciliary	DNA_PCR	Mammalia	Carnivora	Procyonidae	Procyon	Procyon lotor	1	211889	[50]	Sometimes the collection place was referred as "Around a house", and it was considered as Peridom
Paratriatoma	Paratriatoma lecticularia	United States	Peridomiciliary	DNA_PCR	Mammalia	Rodentia	Sciuridae	Sciurus	Sciurus niger	1	211889	[50]	Sometimes the collection place was referred as "Around a house", and it was considered as Peridom
Paratriatoma	Paratriatoma lecticularia	United States	Domiciliary_Peridomiciliary	DNA_PCR	Aves	Galliformes	Phasianidae	Gallus	Gallus gallus	4	225728	[51]
Paratriatoma	Paratriatoma lecticularia	United States	Domiciliary_Peridomiciliary	DNA_PCR	Mammalia	Primates	Human Hominidae	sapiens	Homo	5	225728	[51]
Psammolestes	Psammolestes arthuri	Colombia	Domiciliary_Sylvatic	DNA_PCR	Aves	Galliformes	Phasianidae	Chrysolophus	Chrysolophus amherstiae	1	219340	[52]
Psammolestes	Psammolestes arthuri	Colombia	Domiciliary_Sylvatic	DNA_PCR	Aves	Galliformes	Phasianidae	Phasianus	Phasianus colchicus	1	219340	[52]
Psammolestes	Psammolestes arthuri	Colombia	Domiciliary_Sylvatic	DNA_PCR	Aves	Passeriformes	Passerellidae	Arremon	Arremon aurantiirostris	1	219340	[52]
Psammolestes	Psammolestes arthuri	Colombia	Domiciliary_Sylvatic	DNA_PCR	Aves	Passeriformes	Furnariidae	Cranioleuca	Cranioleuca baroni	19	219340	[52]
Psammolestes	Psammolestes arthuri	Colombia	Domiciliary_Sylvatic	DNA_PCR	Aves	Passeriformes	Thraupidae	Geospiza	Geospiza magnirostris	1	219340	[52]
Psammolestes	Psammolestes arthuri	Colombia	Domiciliary_Sylvatic	DNA_PCR	Aves	Passeriformes	Icteridae	Icterus	Icterus mesomelas	1	219340	[52]
Psammolestes	Psammolestes arthuri	Colombia	Domiciliary_Sylvatic	DNA_PCR	Aves	Passeriformes	Emberizidae	Melospiza	Melospiza melodia	1	219340	[52]
Psammolestes	Psammolestes arthuri	Colombia	Domiciliary_Sylvatic	DNA_PCR	Aves	Passeriformes	Passerellidae	Pipilo	Pipilo maculatus	1	219340	[52]
Psammolestes	Psammolestes arthuri	Colombia	Domiciliary_Sylvatic	DNA_PCR	Aves	Passeriformes	Fringillidae	Pyrrhula	Pyrrhula pyrrhula	1	219340	[52]
Psammolestes	Psammolestes arthuri	Colombia	Domiciliary_Sylvatic	DNA_PCR	Aves	Passeriformes	Fringillidae	Serinus	Serinus albogularis	2	219340	[52]
Psammolestes	Psammolestes arthuri	Colombia	Domiciliary_Sylvatic	DNA_PCR	Aves	Passeriformes	Fringillidae	Serinus	Serinus canaria	1	219340	[52]
Psammolestes	Psammolestes arthuri	Colombia	Domiciliary_Sylvatic	DNA_PCR	Aves	Passeriformes	Thraupidae	Thraupis	Thraupis episcopus	6	219340	[52]
Psammolestes	Psammolestes arthuri	Colombia	Domiciliary_Sylvatic	DNA_PCR	Mammalia	Primates	Human Hominidae	Homo	Homo sapiens	15	219340	[52]
Psammolestes	Psammolestes arthuri	Colombia	Domiciliary_Sylvatic	DNA_PCR	Mammalia	Primates	Non_human Hominidae	Pan	Pan paniscus	1	219340	[52]
Psammolestes	Psammolestes arthuri	Colombia	Domiciliary_Sylvatic	DNA_PCR	Reptilia	Squamata	Varanidae	Varanus	Varanus flavescens	1	219340	[52]
Psammolestes	Psammolestes arthuri	Colombia	Sylvatic	DNA_PCR	Aves	Galliformes	Phasianidae	Gallus	Gallus gallus	5.4966439999999999	222409	[20]
Psammolestes	Psammolestes arthuri	Colombia	Sylvatic	DNA_PCR	Mammalia	Artiodactyla	Bovidae	Bos	Bos primigenius	0.19892399999999999	222409	[20]
Psammolestes	Psammolestes arthuri	Colombia	Sylvatic	DNA_PCR	Mammalia	Carnivora	Procyonidae	Potos	Potos flavus	1.7999999999999999E-2	222409	[20]
Psammolestes	Psammolestes arthuri	Colombia	Sylvatic	DNA_PCR	Mammalia	Carnivora	Canidae	Canis	Canis familiaris	1.7999999999999999E-2	222409	[20]
Psammolestes	Psammolestes arthuri	Colombia	Sylvatic	DNA_PCR	Mammalia	Chiroptera	Phyllostomidae	Desmodus	Desmodus rotundus	3.9960000000000002E-2	222409	[20]
Psammolestes	Psammolestes arthuri	Colombia	Sylvatic	DNA_PCR	Mammalia	Pilosa	Myrmecophagidae	Myrmecophaga	Myrmecophaga tridactyla	1.9800000000000002E-2	222409	[20]
Psammolestes	Psammolestes arthuri	Colombia	Sylvatic	DNA_PCR	Mammalia	Primates	Cebidae	Cebus	Cebus albifrons	0.108	222409	[20]
Psammolestes	Psammolestes arthuri	Colombia	Sylvatic	DNA_PCR	Mammalia	Rodentia	Muridae	Rattus	Rattus rattus	0.100671	222409	[20]
Psammolestes	Psammolestes coreodes	Brazil	Sylvatic	ELISA_IMM	Aves					90	13120	[36]
Psammolestes	Psammolestes coreodes	Brazil	Sylvatic	ELISA_IMM	Aves					74	13131	[4]
Psammolestes	Psammolestes tertius	Brazil	Domiciliary_Peridomiciliary	ELISA_IMM	Mammalia	Carnivora	Canidae	Canis	Canis familiaris	1	215252	[19]
Psammolestes	Psammolestes tertius	Brazil	Peridomiciliary	DNA_PCR	Aves	Galliformes	Phasianidae	Gallus	Gallus gallus	5	221561	[30]
Psammolestes	Psammolestes tertius	Brazil	Sylvatic	ELISA_IMM	Aves	Passeriformes	Furnariidae	Anumbius	Anumbius annumbi	34	13121	[53]
Psammolestes	Psammolestes tertius	Brazil	Sylvatic	ELISA_IMM	Mammalia	Didelphimorphia	Didelphidae	Didelphis	Didelphis azarae	8	13121	[53]
Psammolestes	Psammolestes tertius	Brazil	Domiciliary_Peridomiciliary_Sylvatic	ELISA_IMM	Aves					51	60209	[54]
Psammolestes	Psammolestes tertius	Brazil	Domiciliary_Peridomiciliary_Sylvatic	ELISA_IMM	Mammalia	Didelphimorphia	Didelphidae	Didelphis	Didelphis NA	7	60209	[54]
Psammolestes	Psammolestes tertius	Brazil	Domiciliary_Peridomiciliary_Sylvatic	ELISA_IMM	Reptilia	Squamata				4	60209	[54]
Psammolestes	Psammolestes tertius	Brazil	Sylvatic	ELISA_IMM	Aves					204	215351	[55]
Psammolestes	Psammolestes tertius	Brazil	Sylvatic	ELISA_IMM	Mammalia	Primates	Human Hominidae	Homo	Homo sapiens	8	215351	[55]
Rhodnius	Rhodnius ecuadoriensis	Ecuador	Domiciliary_Peridomiciliary	ELISA_IMM	Aves	Galliformes	Phasianidae	Gallus	Gallus gallus	5	72725	[56]
Rhodnius	Rhodnius ecuadoriensis	Ecuador	Domiciliary_Peridomiciliary	ELISA_IMM	Mammalia	Didelphimorphia	Didelphidae	Didelphis	Didelphis NA	1	72725	[56]
Rhodnius	Rhodnius ecuadoriensis	Ecuador	Domiciliary_Peridomiciliary	ELISA_IMM	Mammalia	Primates	Human Hominidae	Homo	Homo sapiens	1	72725	[56]
Rhodnius	Rhodnius ecuadoriensis	Ecuador	Domiciliary_Peridomiciliary	ELISA_IMM	Mammalia	Rodentia				2	72725	[56]
Rhodnius	Rhodnius ecuadoriensis	Ecuador	Domiciliary_Peridomiciliary_Sylvatic	DNA_PCR	Aves	Galliformes	Phasianidae	Gallus	Gallus gallus	113	213793	[15]
Rhodnius	Rhodnius ecuadoriensis	Ecuador	Domiciliary_Peridomiciliary_Sylvatic	DNA_PCR	Mammalia	Carnivora	Canidae	Canis	Canis familiaris	3	213793	[15]
Rhodnius	Rhodnius ecuadoriensis	Ecuador	Domiciliary_Peridomiciliary_Sylvatic	DNA_PCR	Mammalia	Primates	Human Hominidae	Homo	Homo sapiens	139	213793	[15]
Rhodnius	Rhodnius ecuadoriensis	Ecuador	Domiciliary_Peridomiciliary_Sylvatic	DNA_PCR	Mammalia	Rodentia	Muridae	Rattus	Rattus rattus	22	213793	[15]
Rhodnius	Rhodnius ecuadoriensis	Ecuador	Peridomiciliary_Sylvatic	DNA_PCR	Aves	Passeriformes	Troglodytidae	Campylorhyncus	Campylorhyncus fasciatus	8	213793	[15]
Rhodnius	Rhodnius ecuadoriensis	Ecuador	Peridomiciliary_Sylvatic	DNA_PCR	Mammalia	Rodentia	Sciuridae	Simosciurus	Simosciurus nebouxii	48	213793	[15]
Rhodnius	Rhodnius ecuadoriensis	Ecuador	Peridomiciliary_Sylvatic	DNA_PCR	Mammalia	Rodentia	Cricetidae	Aegialomys	Aegialomys xanthaeolus	4	213793	[15]
Rhodnius	Rhodnius ecuadoriensis	Ecuador	Peridomiciliary	DNA_PCR	Mammalia	Rodentia	Muridae	Rattus	Rattus norvegicus	3	213793	[15]
Rhodnius	Rhodnius ecuadoriensis	Ecuador	Sylvatic	DNA_PCR	Aves	Columbiformes	Columbidae	Columba	Columba livia	4	213793	[15]
Rhodnius	Rhodnius ecuadoriensis	Ecuador	Sylvatic	DNA_PCR	Aves	Columbiformes	Columbidae	Leptotila	Leptotila verreauxi decolor	3	213793	[15]
Rhodnius	Rhodnius ecuadoriensis	Ecuador	Sylvatic	DNA_PCR	Mammalia	Didelphimorphia	Didelphidae	Didelphis	Didelphis marsupialis	1	213793	[15]
Rhodnius	Rhodnius ecuadoriensis	Ecuador	Sylvatic	DNA_PCR	Mammalia	Rodentia	Muridae	Mus	Mus musculus	1	213793	[15]
Rhodnius	Rhodnius ecuadoriensis	Ecuador	Domiciliary_Peridomiciliary_Sylvatic	DNA_PCR	Mammalia	Primates	Human Hominidae	Homo	Homo sapiens	63	229397	[16]
Rhodnius	Rhodnius ecuadoriensis	Ecuador	Domiciliary_Peridomiciliary_Sylvatic	DNA_PCR	Mammalia	Primates	Human Hominidae	Homo	Homo sapiens	76	229397	[16]
Rhodnius	Rhodnius montenegrensis	Brazil	Sylvatic	DNA_PCR	Mammalia	Rodentia	Erethizontidae	Coendou	Coendou prehensilis	20	227477	[57]
Rhodnius	Rhodnius montenegrensis	Brazil	Sylvatic	DNA_PCR	Mammalia	Didelphimorphia	Didelphidae	Didelphis	Didelphis marsupialis	5	227477	[57]
Rhodnius	Rhodnius montenegrensis	Brazil	Sylvatic	DNA_PCR	Mammalia	Pilosa	Myrmecophagidae	Tamandua	Tamandua tetradactyla	32	227477	[57]
Rhodnius	Rhodnius montenegrensis	Brazil	Sylvatic	DNA_PCR	Reptilia	Squamata	Scincidae	Mabuya	Mabuya nigropunctata	6	227477	[57]
Rhodnius	Rhodnius montenegrensis	Brazil	Sylvatic	DNA_PCR	Mammalia	Primates	Pitheciidae	Callicebus	Callicebus brunneus	1	227477	[57]
Rhodnius	Rhodnius montenegrensis	Brazil	Sylvatic	DNA_PCR	Aves	Passeriformes	Fringillidae	Euphonia	Euphonia laniirostris	1	227477	[57]
Rhodnius	Rhodnius montenegrensis	Brazil	Sylvatic	DNA_PCR	Aves	Falconiformes	Falconidae	Falco	Falco sparverius	6	227477	[57]
Rhodnius	Rhodnius montenegrensis	Brazil	Sylvatic	DNA_PCR	Aves	Galliformes	Cracidae	Pauxi	Pauxi pauxi	1	227477	[57]
Rhodnius	Rhodnius montenegrensis	Brazil	Sylvatic	DNA_PCR	Mammalia	Primates	Cebidae	Sapajus	Sapajus apella	2	227477	[57]
Rhodnius	Rhodnius montenegrensis	Brazil	Sylvatic	DNA_PCR	Mammalia	Primates	Pitheciidae	Pithecia	Pithecia irrorata	1	227477	[57]
Rhodnius	Rhodnius montenegrensis	Brazil	Sylvatic	DNA_PCR	Aves	Passeriformes	Tityridae	Tityra	Tityra semifasciata	1	227477	[57]
Rhodnius	Rhodnius montenegrensis	Brazil	Sylvatic	DNA_PCR	Mammalia	Didelphimorphia	Didelphidae	Caluromys	Caluromys philander	1	227477	[57]
Rhodnius	Rhodnius montenegrensis	Brazil	Sylvatic	DNA_PCR	Mammalia	Primates	Pitheciidae	Pithecia	Pithecia NA	1	227477	[57]
Rhodnius	Rhodnius NA	Brazil	Domiciliary_Peridomiciliary	ELISA_IMM	Mammalia	Artiodactyla	Bovidae	Capra	Capra hircus	1	215252	[19]
Rhodnius	Rhodnius NA	Brazil	Sylvatic	DNA_PCR	Aves	Passeriformes	Thraupidae	Thraupis	Thraupis episcopus	2	227477	[57]
Rhodnius	Rhodnius NA	Brazil	Sylvatic	DNA_PCR	Mammalia	Rodentia	Erethizontidae	Coendou	Coendou prehensilis	17	227477	[57]
Rhodnius	Rhodnius NA	Brazil	Sylvatic	DNA_PCR	Mammalia	Rodentia	Echimyidae	Mesomys	Mesomys hispidus	1	227477	[57]
Rhodnius	Rhodnius NA	Brazil	Sylvatic	DNA_PCR	Mammalia	Didelphimorphia	Didelphidae	Didelphis	Didelphis marsupialis	16	227477	[57]
Rhodnius	Rhodnius NA	Brazil	Sylvatic	DNA_PCR	Mammalia	Pilosa	Myrmecophagidae	Tamandua	Tamandua tetradactyla	24	227477	[57]
Rhodnius	Rhodnius NA	Brazil	Sylvatic	DNA_PCR	Aves	Falconiformes	Falconidae	Falco	Falco sparverius	4	227477	[57]
Rhodnius	Rhodnius NA	Brazil	Sylvatic	DNA_PCR	Reptilia	Squamata	Scincidae	Mabuya	Mabuya nigropunctata	9	227477	[57]
Rhodnius	Rhodnius NA	Brazil	Sylvatic	DNA_PCR	Mammalia	Rodentia	Muridae	Rattus	Rattus rattus	2	227477	[57]
Rhodnius	Rhodnius NA	Brazil	Sylvatic	DNA_PCR	Mammalia	Didelphimorphia	Didelphidae	Caluromys	Caluromys philander	2	227477	[57]
Rhodnius	Rhodnius NA	Brazil	Sylvatic	DNA_PCR	Mammalia	Didelphimorphia	Didelphidae	Micoureus	Micoureus constantiae	1	227477	[57]
Rhodnius	Rhodnius NA	Brazil	Sylvatic	DNA_PCR	Reptilia	Squamata	Boidae	Corallus	Corallus hortulanus	1	227477	[57]
Rhodnius	Rhodnius NA	Brazil	Sylvatic	DNA_PCR	Mammalia	Rodentia	Cricetidae	Oecomys	Oecomys cleberi	1	227477	[57]
Rhodnius	Rhodnius NA	Brazil	Sylvatic	DNA_PCR	Aves	Accipitriformes	Accipitridae	Rupornis	Rupornis magnirostris	2	227477	[57]
Rhodnius	Rhodnius NA	Brazil	Sylvatic	DNA_PCR	Mammalia	Rodentia	Cricetidae	Oecomys	Oecomys roberti	1	227477	[57]
Rhodnius	Rhodnius NA	Brazil	Sylvatic	DNA_PCR	Mammalia	Primates	Cebidae	Sapajus	Sapajus apella	5	227477	[57]
Rhodnius	Rhodnius NA	Brazil	Sylvatic	DNA_PCR	Mammalia	Rodentia	Echimyidae	Mesomys	Mesomys stimulax	1	227477	[57]
Rhodnius	Rhodnius nasutus	Brazil	Domiciliary_Peridomiciliary	ELISA_IMM	Aves	Galliformes	Phasianidae	Gallus	Gallus gallus	126	92122	[43]
Rhodnius	Rhodnius nasutus	Brazil	Domiciliary_Peridomiciliary	ELISA_IMM	Mammalia	Carnivora	Canidae	Canis	Canis familiaris	3	92122	[43]
Rhodnius	Rhodnius nasutus	Brazil	Domiciliary_Peridomiciliary	ELISA_IMM	Mammalia	Primates	Human Hominidae	Homo	Homo sapiens	6	92122	[43]
Rhodnius	Rhodnius nasutus	Brazil	Sylvatic	ELISA_IMM	Aves					20	92234	[58]
Rhodnius	Rhodnius nasutus	Brazil	Sylvatic	ELISA_IMM	Mammalia	Didelphimorphia	Didelphidae	Didelphis	Didelphis NA	53	92234	[58]
Rhodnius	Rhodnius nasutus	Brazil	Sylvatic	ELISA_IMM	Aves					20	95828	[59]	The five sampling localities had their own coordinates but the data were presented as a pool
Rhodnius	Rhodnius nasutus	Brazil	Sylvatic	ELISA_IMM	Mammalia	Didelphimorphia	Didelphidae	Didelphis	Didelphis NA	53	95828	[59]	The five sampling localities had their own coordinates but the data were presented as a pool
Rhodnius	Rhodnius nasutus	Brazil	Peridomiciliary	DNA_PCR	Aves	Galliformes	Phasianidae	Gallus	Gallus gallus	1	210427	[60]
Rhodnius	Rhodnius neglectus	Brazil	Domiciliary	DNA_PCR	Aves	Galliformes	Phasianidae	Gallus	Gallus gallus	6	215355	[17]
Rhodnius	Rhodnius neglectus	Brazil	Domiciliary	DNA_PCR	Mammalia	Primates	Human Hominidae	Homo	Homo sapiens	16	215355	[17]
Rhodnius	Rhodnius neglectus	Brazil	Peridomiciliary	DNA_PCR	Aves	Galliformes	Phasianidae	Gallus	Gallus gallus	5	215355	[17]
Rhodnius	Rhodnius neglectus	Brazil	Peridomiciliary	DNA_PCR	Mammalia	Primates	Human Hominidae	Homo	Homo sapiens	2	215355	[17]
Rhodnius	Rhodnius neglectus	Brazil	Domiciliary	ELISA_IMM	Aves	Galliformes	Phasianidae	Gallus	Gallus gallus	48	208133	[61]
Rhodnius	Rhodnius neglectus	Brazil	Domiciliary	ELISA_IMM	Mammalia	Primates	Human Hominidae	Homo	Homo sapiens	2	208133	[61]
Rhodnius	Rhodnius neglectus	Brazil	Domiciliary	ELISA_IMM	Mammalia	Rodentia	Muridae	Rattus	Rattus rattus	2	208133	[61]
Rhodnius	Rhodnius neglectus	Brazil	Peridomiciliary	ELISA_IMM	Aves	Galliformes	Phasianidae	Gallus	Gallus gallus	724	208133	[61]
Rhodnius	Rhodnius neglectus	Brazil	Peridomiciliary	ELISA_IMM	Mammalia	Didelphimorphia	Didelphidae	Didelphis	Didelphis marsupialis	96	208133	[61]
Rhodnius	Rhodnius neglectus	Brazil	Peridomiciliary	ELISA_IMM	Mammalia	Rodentia	Muridae	Rattus	Rattus rattus	18	208133	[61]
Rhodnius	Rhodnius neglectus	Brazil	Sylvatic	ELISA_IMM	Aves					37	4484	[34]
Rhodnius	Rhodnius neglectus	Brazil	Sylvatic	ELISA_IMM	Mammalia	Chiroptera				3	4484	[34]
Rhodnius	Rhodnius neglectus	Brazil	Sylvatic	ELISA_IMM	Mammalia	Didelphimorphia	Didelphidae	Didelphis	Didelphis NA	11	4484	[34]
Rhodnius	Rhodnius neglectus	Brazil	Sylvatic	ELISA_IMM	Mammalia	Primates	Human Hominidae	Homo	Homo sapiens	1	4484	[34]
Rhodnius	Rhodnius neglectus	Brazil	Sylvatic	ELISA_IMM	Aves					23	4501	[35]
Rhodnius	Rhodnius neglectus	Brazil	Sylvatic	ELISA_IMM	Mammalia	Chiroptera				1	4501	[35]
Rhodnius	Rhodnius neglectus	Brazil	Sylvatic	ELISA_IMM	Mammalia	Perissodactyla	Equidae	Equus	Equus caballus	1	4501	[35]
Rhodnius	Rhodnius neglectus	Brazil	Sylvatic	ELISA_IMM	Aves					39	4501	[35]
Rhodnius	Rhodnius neglectus	Brazil	Sylvatic	ELISA_IMM	Aves					53	4501	[35]
Rhodnius	Rhodnius neglectus	Brazil	Sylvatic	ELISA_IMM	Mammalia	Artiodactyla	Bovidae			1	4501	[35]
Rhodnius	Rhodnius neglectus	Brazil	Sylvatic	ELISA_IMM	Mammalia	Chiroptera				3	4501	[35]
Rhodnius	Rhodnius neglectus	Brazil	Sylvatic	ELISA_IMM	Mammalia	Didelphimorphia	Didelphidae	Didelphis	Didelphis NA	33	4501	[35]
Rhodnius	Rhodnius neglectus	Brazil	Sylvatic	ELISA_IMM	Aves					98	13120	[36]
Rhodnius	Rhodnius neglectus	Brazil	Sylvatic	ELISA_IMM	Mammalia	Artiodactyla	Bovidae			3	13120	[36]
Rhodnius	Rhodnius neglectus	Brazil	Sylvatic	ELISA_IMM	Mammalia	Carnivora	Felidae	Felis	Felis catus	7	13120	[36]
Rhodnius	Rhodnius neglectus	Brazil	Sylvatic	ELISA_IMM	Mammalia	Chiroptera				5	13120	[36]
Rhodnius	Rhodnius neglectus	Brazil	Sylvatic	ELISA_IMM	Mammalia	Didelphimorphia	Didelphidae	Didelphis	Didelphis NA	58	13120	[36]
Rhodnius	Rhodnius neglectus	Brazil	Sylvatic	ELISA_IMM	Mammalia	Rodentia	Muridae	Mus	Mus NA	30	13120	[36]
Rhodnius	Rhodnius neglectus	Brazil	Sylvatic	ELISA_IMM	Aves					572	13127	[37]
Rhodnius	Rhodnius neglectus	Brazil	Sylvatic	ELISA_IMM	Mammalia	Artiodactyla	Bovidae			12	13127	[37]
Rhodnius	Rhodnius neglectus	Brazil	Sylvatic	ELISA_IMM	Mammalia	Carnivora	Felidae	Felis	Felis catus	9	13127	[37]
Rhodnius	Rhodnius neglectus	Brazil	Sylvatic	ELISA_IMM	Mammalia	Chiroptera				50	13127	[37]
Rhodnius	Rhodnius neglectus	Brazil	Sylvatic	ELISA_IMM	Mammalia	Didelphimorphia	Didelphidae	Didelphis	Didelphis NA	284	13127	[37]
Rhodnius	Rhodnius neglectus	Brazil	Sylvatic	ELISA_IMM	Mammalia	Rodentia	Muridae			77	13127	[37]
Rhodnius	Rhodnius neglectus	Brazil	Sylvatic	ELISA_IMM	Aves					175	13131	[4]
Rhodnius	Rhodnius neglectus	Brazil	Sylvatic	ELISA_IMM	Mammalia	Chiroptera				52	13131	[4]
Rhodnius	Rhodnius neglectus	Brazil	Sylvatic	ELISA_IMM	Mammalia	Didelphimorphia	Didelphidae	Didelphis	Didelphis NA	54	13131	[4]
Rhodnius	Rhodnius neglectus	Brazil	Domiciliary_Peridomiciliary_Sylvatic	ELISA_IMM	Aves	Galliformes	Phasianidae	Gallus	Gallus gallus	9	60209	[54]
Rhodnius	Rhodnius neglectus	Brazil	Domiciliary_Peridomiciliary_Sylvatic	ELISA_IMM	Mammalia	Carnivora	Canidae	Canis	Canis familiaris	6	60209	[54]
Rhodnius	Rhodnius neglectus	Brazil	Domiciliary_Peridomiciliary_Sylvatic	ELISA_IMM	Mammalia	Didelphimorphia	Didelphidae	Didelphis	Didelphis NA	7	60209	[54]
Rhodnius	Rhodnius neglectus	Brazil	Domiciliary_Peridomiciliary_Sylvatic	ELISA_IMM	Mammalia	Primates	Human Hominidae	Homo	Homo sapiens	3	60209	[54]
Rhodnius	Rhodnius neglectus	Brazil	Domiciliary_Peridomiciliary_Sylvatic	ELISA_IMM	Mammalia	Rodentia				18	60209	[54]
Rhodnius	Rhodnius neglectus	Brazil	Sylvatic	ELISA_IMM	Aves					1493	89808	[23]
Rhodnius	Rhodnius neglectus	Brazil	Sylvatic	ELISA_IMM	Mammalia	Artiodactyla	Bovidae			5	89808	[23]
Rhodnius	Rhodnius neglectus	Brazil	Sylvatic	ELISA_IMM	Mammalia	Carnivora	Felidae	Felis	Felis catus	18	89808	[23]
Rhodnius	Rhodnius neglectus	Brazil	Sylvatic	ELISA_IMM	Mammalia	Carnivora	Canidae	Canis	Canis familiaris	1	89808	[23]
Rhodnius	Rhodnius neglectus	Brazil	Sylvatic	ELISA_IMM	Mammalia	Chiroptera				131	89808	[23]
Rhodnius	Rhodnius neglectus	Brazil	Sylvatic	ELISA_IMM	Mammalia	Didelphimorphia	Didelphidae	Didelphis	Didelphis NA	404	89808	[23]
Rhodnius	Rhodnius neglectus	Brazil	Sylvatic	ELISA_IMM	Mammalia	Primates	Human Hominidae	Homo	Homo sapiens	1	89808	[23]
Rhodnius	Rhodnius neglectus	Brazil	Sylvatic	ELISA_IMM	Mammalia	Rodentia	Muridae	Mus	Mus NA	198	89808	[23]
Rhodnius	Rhodnius neglectus	Brazil	Domiciliary_Peridomiciliary	ELISA_IMM	Aves					136	89808	[23]
Rhodnius	Rhodnius neglectus	Brazil	Domiciliary_Peridomiciliary	ELISA_IMM	Mammalia	Carnivora	Canidae	Canis	Canis familiaris	4	89808	[23]
Rhodnius	Rhodnius neglectus	Brazil	Domiciliary_Peridomiciliary	ELISA_IMM	Mammalia	Didelphimorphia	Didelphidae	Didelphis	Didelphis NA	20	89808	[23]
Rhodnius	Rhodnius neglectus	Brazil	Domiciliary_Peridomiciliary	ELISA_IMM	Mammalia	Primates	Human Hominidae	Homo	Homo sapiens	1	89808	[23]
Rhodnius	Rhodnius neglectus	Brazil	Domiciliary_Peridomiciliary	ELISA_IMM	Mammalia	Rodentia	Muridae	Mus	Mus NA	23	89808	[23]
Rhodnius	Rhodnius neglectus	Brazil	Sylvatic	ELISA_IMM	Aves					15	92234	[58]
Rhodnius	Rhodnius neglectus	Brazil	Sylvatic	ELISA_IMM	Mammalia	Didelphimorphia	Didelphidae	Didelphis	Didelphis NA	1	92234	[58]
Rhodnius	Rhodnius neglectus	Brazil	Sylvatic	ELISA_IMM	Aves					72	92234	[58]
Rhodnius	Rhodnius neglectus	Brazil	Sylvatic	ELISA_IMM	Mammalia	Carnivora	Felidae	Felis	Felis catus	1	92234	[58]
Rhodnius	Rhodnius neglectus	Brazil	Sylvatic	ELISA_IMM	Mammalia	Chiroptera				2	92234	[58]
Rhodnius	Rhodnius neglectus	Brazil	Sylvatic	ELISA_IMM	Aves					11	92234	[58]
Rhodnius	Rhodnius neglectus	Brazil	Domiciliary_Sylvatic	ELISA_IMM	Aves	Galliformes	Phasianidae	Gallus	Gallus gallus	4	97432	[29]
Rhodnius	Rhodnius neglectus	Brazil	Domiciliary_Sylvatic	ELISA_IMM	Mammalia	Carnivora	Canidae	Canis	Canis familiaris	2	97432	[29]
Rhodnius	Rhodnius neglectus	Brazil	Domiciliary_Sylvatic	ELISA_IMM	Mammalia	Didelphimorphia	Didelphidae	Didelphis	Didelphis NA	4	97432	[29]
Rhodnius	Rhodnius neglectus	Brazil	Domiciliary_Sylvatic	ELISA_IMM	Mammalia	Perissodactyla	Equidae	Equus	Equus caballus	2	97432	[29]
Rhodnius	Rhodnius neglectus	Brazil	Sylvatic	ELISA_IMM	Aves					24	215351	[55]
Rhodnius	Rhodnius neglectus	Brazil	Sylvatic	ELISA_IMM	Mammalia	Rodentia				2	215351	[55]
Rhodnius	Rhodnius neglectus	Brazil	Domiciliary_Peridomiciliary	ELISA_IMM	Mammalia	Rodentia				1	215246	[62]
Rhodnius	Rhodnius pallescens	Panama	Peridomiciliary_Sylvatic	DNA_PCR	Amphibia	Anura	Caudata	Plethodontidae	Plethodontidae spp.	4	204270	[63]
Rhodnius	Rhodnius pallescens	Panama	Peridomiciliary_Sylvatic	DNA_PCR	Aves	Accipitriformes	Cathartidae	Cathartes	Cathartes aura	1	204270	[63]
Rhodnius	Rhodnius pallescens	Panama	Peridomiciliary_Sylvatic	DNA_PCR	Aves	Ciconiiformes	Ardeidae	Nyctanassa	Nyctanassa violaceae	1	204270	[63]
Rhodnius	Rhodnius pallescens	Panama	Peridomiciliary_Sylvatic	DNA_PCR	Aves	Galliformes	Phasianidae	Gallus	Gallus gallus	5	204270	[63]
Rhodnius	Rhodnius pallescens	Panama	Peridomiciliary_Sylvatic	DNA_PCR	Aves	Galliformes	Phasianidae	Meleagris	Meleagris gallopavo	3	204270	[63]
Rhodnius	Rhodnius pallescens	Panama	Peridomiciliary_Sylvatic	DNA_PCR	Aves	Galliformes	Cracidae	Ortalis	Ortalis vetula	3	204270	[63]
Rhodnius	Rhodnius pallescens	Panama	Peridomiciliary_Sylvatic	DNA_PCR	Aves	Galliformes	Phasianidae	Pavo	Pavo cristatus	1	204270	[63]
Rhodnius	Rhodnius pallescens	Panama	Peridomiciliary_Sylvatic	DNA_PCR	Aves	Passeriformes	Furnariidae	Cranioleuca	Cranioleuca NA	1	204270	[63]
Rhodnius	Rhodnius pallescens	Panama	Peridomiciliary_Sylvatic	DNA_PCR	Aves	Passeriformes	Cardinalidae	Piranga	Piranga NA	1	204270	[63]
Rhodnius	Rhodnius pallescens	Panama	Peridomiciliary_Sylvatic	DNA_PCR	Aves	Passeriformes	Turdidae	Turdus	Turdus philomelus	1	204270	[63]
Rhodnius	Rhodnius pallescens	Panama	Peridomiciliary_Sylvatic	DNA_PCR	Mammalia	Artiodactyla	Bovidae	Bos	Bos taurus	18	204270	[63]
Rhodnius	Rhodnius pallescens	Panama	Peridomiciliary_Sylvatic	DNA_PCR	Mammalia	Artiodactyla	Suidae	Sus	Sus scrofa	4	204270	[63]
Rhodnius	Rhodnius pallescens	Panama	Peridomiciliary_Sylvatic	DNA_PCR	Mammalia	Carnivora	Canidae	Canis	Canis familiaris	8	204270	[63]
Rhodnius	Rhodnius pallescens	Panama	Peridomiciliary_Sylvatic	DNA_PCR	Mammalia	Carnivora	Mephitidae	Conepatus	Conepatus semistriatus	1	204270	[63]
Rhodnius	Rhodnius pallescens	Panama	Peridomiciliary_Sylvatic	DNA_PCR	Mammalia	Carnivora	Mustelidae	Mustela	Mustela NA	2	204270	[63]
Rhodnius	Rhodnius pallescens	Panama	Peridomiciliary_Sylvatic	DNA_PCR	Mammalia	Carnivora	Procyonidae	Potos	Potos flavus	5	204270	[63]
Rhodnius	Rhodnius pallescens	Panama	Peridomiciliary_Sylvatic	DNA_PCR	Mammalia	Chiroptera	Phyllostomidae	Carollia	Carollia NA	1	204270	[63]
Rhodnius	Rhodnius pallescens	Panama	Peridomiciliary_Sylvatic	DNA_PCR	Mammalia	Chiroptera	Phyllostomidae	Lonchophylla	Lonchophylla handleyi	1	204270	[63]
Rhodnius	Rhodnius pallescens	Panama	Peridomiciliary_Sylvatic	DNA_PCR	Mammalia	Chiroptera	Vespertilionidae	Myotis	Myotis elegans	2	204270	[63]
Rhodnius	Rhodnius pallescens	Panama	Peridomiciliary_Sylvatic	DNA_PCR	Mammalia	Chiroptera	Molossidae	Tadarida	Tadarida brasiliensis	1	204270	[63]
Rhodnius	Rhodnius pallescens	Panama	Peridomiciliary_Sylvatic	DNA_PCR	Mammalia	Chiroptera	Phyllostomidae			1	204270	[63]
Rhodnius	Rhodnius pallescens	Panama	Peridomiciliary_Sylvatic	DNA_PCR	Mammalia	Chiroptera	Mormoopidae	Pteronotus	Pteronotus gymnonotus	2	204270	[63]
Rhodnius	Rhodnius pallescens	Panama	Peridomiciliary_Sylvatic	DNA_PCR	Mammalia	Chiroptera	Mormoopidae	Pteronotus	Pteronotus personatus	1	204270	[63]
Rhodnius	Rhodnius pallescens	Panama	Peridomiciliary_Sylvatic	DNA_PCR	Mammalia	Didelphimorphia	Didelphidae	Didelphis	Didelphis marsupialis	11	204270	[63]
Rhodnius	Rhodnius pallescens	Panama	Peridomiciliary_Sylvatic	DNA_PCR	Mammalia	Didelphimorphia	Didelphidae	Marmosa	Marmosa NA	1	204270	[63]
Rhodnius	Rhodnius pallescens	Panama	Peridomiciliary_Sylvatic	DNA_PCR	Mammalia	Didelphimorphia	Didelphidae	Metachirus	Metachirus nudicaudatus	17	204270	[63]
Rhodnius	Rhodnius pallescens	Panama	Peridomiciliary_Sylvatic	DNA_PCR	Mammalia	Didelphimorphia	Didelphidae	Philander	Philander opossum	3	204270	[63]
Rhodnius	Rhodnius pallescens	Panama	Peridomiciliary_Sylvatic	DNA_PCR	Mammalia	Pilosa	Megalonychidae	Choloepus	Choloepus hoffmanni	82	204270	[63]
Rhodnius	Rhodnius pallescens	Panama	Peridomiciliary_Sylvatic	DNA_PCR	Mammalia	Pilosa	Cyclopedidae	Cyclopes	Cyclopes didactylus	1	204270	[63]
Rhodnius	Rhodnius pallescens	Panama	Peridomiciliary_Sylvatic	DNA_PCR	Mammalia	Pilosa	Myrmecophagidae	Tamandua	Tamandua mexicana	22	204270	[63]
Rhodnius	Rhodnius pallescens	Panama	Peridomiciliary_Sylvatic	DNA_PCR	Mammalia	Primates	Atelidae	Allouatta	Allouatta palliata	11	204270	[63]
Rhodnius	Rhodnius pallescens	Panama	Peridomiciliary_Sylvatic	DNA_PCR	Mammalia	Primates	Cebidae	Cebus	Cebus NA	22	204270	[63]
Rhodnius	Rhodnius pallescens	Panama	Peridomiciliary_Sylvatic	DNA_PCR	Mammalia	Rodentia	Erethizontidae	Coendou	Coendou bicolor	4	204270	[63]
Rhodnius	Rhodnius pallescens	Panama	Peridomiciliary_Sylvatic	DNA_PCR	Mammalia	Rodentia	Muridae	Mus	Mus musculus	3	204270	[63]
Rhodnius	Rhodnius pallescens	Panama	Peridomiciliary_Sylvatic	DNA_PCR	Mammalia	Rodentia	Heteromyidae	Chaetodipus	Chaetodipus spinatus	1	204270	[63]
Rhodnius	Rhodnius pallescens	Panama	Peridomiciliary_Sylvatic	DNA_PCR	Mammalia	Rodentia	Sciuridae	Sciurus	Sciurus NA	3	204270	[63]
Rhodnius	Rhodnius pallescens	Panama	Peridomiciliary_Sylvatic	DNA_PCR	Reptilia	Squamata	Phyllodactylidae	Lepidodactylus	Lepidodactylus NA	1	204270	[63]
Rhodnius	Rhodnius pallescens	Panama	Peridomiciliary_Sylvatic	DNA_PCR	Reptilia	Squamata	Scincidae	Mabuya	Mabuya NA	3	204270	[63]
Rhodnius	Rhodnius pallescens	Panama	Peridomiciliary_Sylvatic	DNA_PCR	Reptilia	Squamata	Sphaerodactylidae	Sphaerodactylus	Sphaerodactylus NA	4	204270	[63]
Rhodnius	Rhodnius pallescens	Colombia	Domiciliary	ELISA_IMM	Mammalia	Cingulata	Dasypodidae	Dasypus	Dasypus novemcinctus	1	204201	[18]
Rhodnius	Rhodnius pallescens	Colombia	Domiciliary_Sylvatic	DNA_PCR	Aves	Galliformes	Phasianidae	Gallus	Gallus gallus	0.87248300000000001	222409	[20]
Rhodnius	Rhodnius pallescens	Colombia	Domiciliary_Sylvatic	DNA_PCR	Mammalia	Artiodactyla	Bovidae	Bos	Bos primigenius	0.74496600000000002	222409	[20]
Rhodnius	Rhodnius pallescens	Colombia	Domiciliary_Sylvatic	DNA_PCR	Mammalia	Carnivora	Felidae	Felis	Felis catus	7.3826000000000003E-2	222409	[20]
Rhodnius	Rhodnius pallescens	Colombia	Domiciliary_Sylvatic	DNA_PCR	Mammalia	Carnivora	Canidae	Canis	Canis familiaris	0.13422799999999999	222409	[20]
Rhodnius	Rhodnius pallescens	Colombia	Domiciliary_Sylvatic	DNA_PCR	Mammalia	Chiroptera	Phyllostomidae	Desmodus	Desmodus rotundus	8.0536999999999997E-2	222409	[20]
Rhodnius	Rhodnius pallescens	Colombia	Domiciliary_Sylvatic	DNA_PCR	Mammalia	Pilosa	Myrmecophagidae	Myrmecophaga	Myrmecophaga tridactyla	2.6845999999999998E-2	222409	[20]
Rhodnius	Rhodnius pallescens	Colombia	Domiciliary_Sylvatic	DNA_PCR	Mammalia	Primates	Cebidae	Cebus	Cebus albifrons	2.0133999999999999E-2	222409	[20]
Rhodnius	Rhodnius pallescens	Colombia	Domiciliary_Sylvatic	DNA_PCR	Mammalia	Rodentia	Muridae	Rattus	Rattus rattus	4.6980000000000001E-2	222409	[20]
Rhodnius	Rhodnius pallescens	Colombia	Sylvatic	DNA_PCR	Aves	Galliformes	Phasianidae	Gallus	Gallus gallus	0.48657699999999998	222409	[20]
Rhodnius	Rhodnius pallescens	Colombia	Sylvatic	DNA_PCR	Mammalia	Artiodactyla	Bovidae	Bos	Bos primigenius	0.68791899999999995	222409	[20]
Rhodnius	Rhodnius pallescens	Colombia	Sylvatic	DNA_PCR	Mammalia	Carnivora	Felidae	Felis	Felis catus	0.100671	222409	[20]
Rhodnius	Rhodnius pallescens	Colombia	Sylvatic	DNA_PCR	Mammalia	Carnivora	Canidae	Canis	Canis familiaris	0.151007	222409	[20]
Rhodnius	Rhodnius pallescens	Colombia	Sylvatic	DNA_PCR	Mammalia	Chiroptera	Phyllostomidae	Desmodus	Desmodus rotundus	0.11745	222409	[20]
Rhodnius	Rhodnius pallescens	Colombia	Sylvatic	DNA_PCR	Mammalia	Pilosa	Myrmecophagidae	Myrmecophaga	Myrmecophaga tridactyla	1.6778999999999999E-2	222409	[20]
Rhodnius	Rhodnius pallescens	Colombia	Sylvatic	DNA_PCR	Mammalia	Primates	Cebidae	Cebus	Cebus albifrons	3.204698	222409	[20]
Rhodnius	Rhodnius pallescens	Colombia	Sylvatic	DNA_PCR	Mammalia	Rodentia	Muridae	Rattus	Rattus rattus	0.234899	222409	[20]
Rhodnius	Rhodnius pallescens	Panama	Sylvatic	ELISA_IMM	Aves	Galliformes	Cracidae			4	63038	[64]
Rhodnius	Rhodnius pallescens	Panama	Sylvatic	ELISA_IMM	Mammalia	Didelphimorphia	Didelphidae	Didelphis	Didelphis NA	91	63038	[64]
Rhodnius	Rhodnius pallescens	Panama	Sylvatic	ELISA_IMM	Mammalia	Pilosa	Myrmecophagidae			72	63038	[64]
Rhodnius	Rhodnius pallescens	Panama	Sylvatic	ELISA_IMM	Mammalia	Pilosa	Bradypodidae	Bradypus	Bradypus NA	15	63038	[64]
Rhodnius	Rhodnius pallescens	Panama	Sylvatic	ELISA_IMM	Mammalia	Rodentia	Echimyidae	Proechimys	Proechimys NA	9	63038	[64]
Rhodnius	Rhodnius pallescens	Panama	Sylvatic	ELISA_IMM	Mammalia	Rodentia	Sciuridae			7	63038	[64]
Rhodnius	Rhodnius pallescens	Panama	Sylvatic	ELISA_IMM	Reptilia	Squamata				2	63038	[64]
Rhodnius	Rhodnius pallescens	Panama	Domiciliary_Peridomiciliary	DNA_PCR	Aves					2	91626	[65]	The three sampling localities had their own coordinates but the data were presented as a pool
Rhodnius	Rhodnius pallescens	Panama	Domiciliary_Peridomiciliary	DNA_PCR	Mammalia	Carnivora	Canidae	Canis	Canis familiaris	2	91626	[65]	The three sampling localities had their own coordinates but the data were presented as a pool
Rhodnius	Rhodnius pallescens	Panama	Domiciliary_Peridomiciliary	DNA_PCR	Mammalia	Didelphimorphia	Didelphidae	Didelphis	Didelphis NA	21	91626	[65]	The three sampling localities had their own coordinates but the data were presented as a pool
Rhodnius	Rhodnius pallescens	Panama	Domiciliary_Peridomiciliary	DNA_PCR	Mammalia	Primates	Human Hominidae	Homo	Homo sapiens	24	91626	[65]	The three sampling localities had their own coordinates but the data were presented as a pool
Rhodnius	Rhodnius pallescens	Panama	Domiciliary_Peridomiciliary	DNA_PCR	Mammalia	Rodentia	Muridae			4	91626	[65]	The three sampling localities had their own coordinates but the data were presented as a pool
Rhodnius	Rhodnius pallescens	Panama	Domiciliary_Peridomiciliary	ELISA_IMM	Amphibia					2	92558	[66]
Rhodnius	Rhodnius pallescens	Panama	Domiciliary_Peridomiciliary	ELISA_IMM	Aves	Columbiformes	Columbidae			121	92558	[66]
Rhodnius	Rhodnius pallescens	Panama	Domiciliary_Peridomiciliary	ELISA_IMM	Aves	Galliformes	Phasianidae	Gallus	Gallus gallus	52	92558	[66]
Rhodnius	Rhodnius pallescens	Panama	Domiciliary_Peridomiciliary	ELISA_IMM	Aves	Galliformes	Cracidae			6	92558	[66]
Rhodnius	Rhodnius pallescens	Panama	Domiciliary_Peridomiciliary	ELISA_IMM	Aves	Gruiformes	Rallidae			1	92558	[66]
Rhodnius	Rhodnius pallescens	Panama	Domiciliary_Peridomiciliary	ELISA_IMM	Aves					1	92558	[66]
Rhodnius	Rhodnius pallescens	Panama	Domiciliary_Peridomiciliary	ELISA_IMM	Aves	Psittaciformes	Psittacidae			4	92558	[66]
Rhodnius	Rhodnius pallescens	Panama	Domiciliary_Peridomiciliary	ELISA_IMM	Aves	Strigiformes	Strigidae			2	92558	[66]
Rhodnius	Rhodnius pallescens	Panama	Domiciliary_Peridomiciliary	ELISA_IMM	Mammalia	Artiodactyla	Suidae	Sus	Sus scrofa	2	92558	[66]
Rhodnius	Rhodnius pallescens	Panama	Domiciliary_Peridomiciliary	ELISA_IMM	Mammalia	Carnivora	Felidae	Felis	Felis catus	11	92558	[66]
Rhodnius	Rhodnius pallescens	Panama	Domiciliary_Peridomiciliary	ELISA_IMM	Mammalia	Carnivora	Canidae	Canis	Canis familiaris	28	92558	[66]
Rhodnius	Rhodnius pallescens	Panama	Domiciliary_Peridomiciliary	ELISA_IMM	Mammalia	Didelphimorphia	Didelphidae	Didelphis	Didelphis NA	354	92558	[66]
Rhodnius	Rhodnius pallescens	Panama	Domiciliary_Peridomiciliary	ELISA_IMM	Mammalia	Lagomorpha	Leporidae			3	92558	[66]
Rhodnius	Rhodnius pallescens	Panama	Domiciliary_Peridomiciliary	ELISA_IMM	Mammalia					3	92558	[66]
Rhodnius	Rhodnius pallescens	Panama	Domiciliary_Peridomiciliary	ELISA_IMM	Mammalia	Primates	Human Hominidae	Homo	Homo sapiens	673	92558	[66]
Rhodnius	Rhodnius pallescens	Panama	Domiciliary_Peridomiciliary	ELISA_IMM	Mammalia	Primates	Cebidae			1	92558	[66]
Rhodnius	Rhodnius pallescens	Panama	Domiciliary_Peridomiciliary	ELISA_IMM	Mammalia	Rodentia	Muridae	Rattus	Rattus rattus	31	92558	[66]
Rhodnius	Rhodnius pallescens	Panama	Domiciliary_Peridomiciliary	ELISA_IMM	Mammalia	Rodentia	Echimyidae	Proechimys	Proechimys NA	3	92558	[66]
Rhodnius	Rhodnius pallescens	Panama	Domiciliary_Peridomiciliary	ELISA_IMM	Mammalia	Rodentia	Dasyproctidae	Dasyprocta	Dasyprocta NA	1	92558	[66]
Rhodnius	Rhodnius pallescens	Panama	Domiciliary_Peridomiciliary	ELISA_IMM	Mammalia	Rodentia	Cricetidae	Oryzomys	Oryzomys NA	1	92558	[66]
Rhodnius	Rhodnius pallescens	Panama	Domiciliary_Peridomiciliary	ELISA_IMM	Reptilia	Squamata				3	92558	[66]
Rhodnius	Rhodnius pallescens	Panama	Domiciliary	ELISA_IMM	Amphibia					1	92558	[66]
Rhodnius	Rhodnius pallescens	Panama	Domiciliary	ELISA_IMM	Aves	Columbiformes	Columbidae			19	92558	[66]
Rhodnius	Rhodnius pallescens	Panama	Domiciliary	ELISA_IMM	Aves	Galliformes	Phasianidae	Gallus	Gallus gallus	16	92558	[66]
Rhodnius	Rhodnius pallescens	Panama	Domiciliary	ELISA_IMM	Aves	Galliformes	Cracidae			5	92558	[66]
Rhodnius	Rhodnius pallescens	Panama	Domiciliary	ELISA_IMM	Aves					1	92558	[66]
Rhodnius	Rhodnius pallescens	Panama	Domiciliary	ELISA_IMM	Aves	Psittaciformes	Psittacidae			3	92558	[66]
Rhodnius	Rhodnius pallescens	Panama	Domiciliary	ELISA_IMM	Mammalia	Carnivora	Felidae	Felis	Felis catus	9	92558	[66]
Rhodnius	Rhodnius pallescens	Panama	Domiciliary	ELISA_IMM	Mammalia	Carnivora	Canidae	Canis	Canis familiaris	13	92558	[66]
Rhodnius	Rhodnius pallescens	Panama	Domiciliary	ELISA_IMM	Mammalia	Didelphimorphia	Didelphidae	Didelphis	Didelphis NA	58	92558	[66]
Rhodnius	Rhodnius pallescens	Panama	Domiciliary	ELISA_IMM	Mammalia	Lagomorpha	Leporidae			2	92558	[66]
Rhodnius	Rhodnius pallescens	Panama	Domiciliary	ELISA_IMM	Mammalia					1	92558	[66]
Rhodnius	Rhodnius pallescens	Panama	Domiciliary	ELISA_IMM	Mammalia	Primates	Human Hominidae	Homo	Homo sapiens	196	92558	[66]
Rhodnius	Rhodnius pallescens	Panama	Domiciliary	ELISA_IMM	Mammalia	Rodentia	Muridae	Rattus	Rattus rattus	6	92558	[66]
Rhodnius	Rhodnius pallescens	Panama	Domiciliary	ELISA_IMM	Mammalia	Rodentia	Echimyidae	Proechimys	Proechimys NA	2	92558	[66]
Rhodnius	Rhodnius pallescens	Panama	Domiciliary	ELISA_IMM	Mammalia	Rodentia	Dasyproctidae	Dasyprocta	Dasyprocta NA	1	92558	[66]
Rhodnius	Rhodnius pallescens	Panama	Sylvatic	ELISA_IMM	Amphibia					1	92558	[66]
Rhodnius	Rhodnius pallescens	Panama	Sylvatic	ELISA_IMM	Aves	Columbiformes	Columbidae			15	92558	[66]
Rhodnius	Rhodnius pallescens	Panama	Sylvatic	ELISA_IMM	Aves	Galliformes	Phasianidae	Gallus	Gallus gallus	14	92558	[66]
Rhodnius	Rhodnius pallescens	Panama	Sylvatic	ELISA_IMM	Aves	Galliformes	Cracidae			1	92558	[66]
Rhodnius	Rhodnius pallescens	Panama	Sylvatic	ELISA_IMM	Aves	Strigiformes	Strigidae			2	92558	[66]
Rhodnius	Rhodnius pallescens	Panama	Sylvatic	ELISA_IMM	Mammalia	Artiodactyla	Suidae	Sus	Sus scrofa	1	92558	[66]
Rhodnius	Rhodnius pallescens	Panama	Sylvatic	ELISA_IMM	Mammalia	Carnivora	Felidae	Felis	Felis catus	1	92558	[66]
Rhodnius	Rhodnius pallescens	Panama	Sylvatic	ELISA_IMM	Mammalia	Carnivora	Canidae	Canis	Canis familiaris	14	92558	[66]
Rhodnius	Rhodnius pallescens	Panama	Sylvatic	ELISA_IMM	Mammalia	Didelphimorphia	Didelphidae	Didelphis	Didelphis NA	227	92558	[66]
Rhodnius	Rhodnius pallescens	Panama	Sylvatic	ELISA_IMM	Mammalia	Lagomorpha	Leporidae			1	92558	[66]
Rhodnius	Rhodnius pallescens	Panama	Sylvatic	ELISA_IMM	Mammalia	Primates	Human Hominidae	Homo	Homo sapiens	355	92558	[66]
Rhodnius	Rhodnius pallescens	Panama	Sylvatic	ELISA_IMM	Mammalia	Rodentia	Muridae	Rattus	Rattus rattus	16	92558	[66]
Rhodnius	Rhodnius pallescens	Panama	Sylvatic	ELISA_IMM	Mammalia	Rodentia	Echimyidae	Proechimys	Proechimys NA	1	92558	[66]
Rhodnius	Rhodnius pallescens	Panama	Sylvatic	ELISA_IMM	Mammalia	Rodentia	Cricetidae	Oryzomys	Oryzomys NA	1	92558	[66]
Rhodnius	Rhodnius pallescens	Panama	Sylvatic	ELISA_IMM	Reptilia	Squamata	Sauria (no rank)			2	92558	[66]
Rhodnius	Rhodnius pallescens	Colombia	Domiciliary	DNA_PCR	Mammalia	Chiroptera				2	215630	[27]
Rhodnius	Rhodnius pallescens	Colombia	Domiciliary	DNA_PCR	Mammalia	Primates	Human Hominidae	Homo	Homo sapiens	3	215630	[27]
Rhodnius	Rhodnius pallescens	Colombia	Peridomiciliary	DNA_PCR	Mammalia	Primates	Human Hominidae	Homo	Homo sapiens	1	215630	[27]
Rhodnius	Rhodnius pallescens	Colombia	Peridomiciliary	DNA_PCR	Mammalia	Didelphimorphia	Didelphidae	Didelphis	Didelphis NA	1	215630	[27]
Rhodnius	Rhodnius pallescens	Colombia	Sylvatic	DNA_PCR	Mammalia	Chiroptera				9	215630	[27]
Rhodnius	Rhodnius pallescens	Colombia	Sylvatic	DNA_PCR	Mammalia	Carnivora	Canidae	Canis	Canis familiaris	1	215630	[27]
Rhodnius	Rhodnius pallescens	Colombia	Sylvatic	DNA_PCR	Mammalia	Rodentia	Muridae			3	215630	[27]
Rhodnius	Rhodnius pallescens	Colombia	Sylvatic	DNA_PCR	Mammalia	Primates	Human Hominidae	Homo	Homo sapiens	13	215630	[27]
Rhodnius	Rhodnius pallescens	Colombia	Sylvatic	DNA_PCR	Mammalia	Didelphimorphia	Didelphidae	Didelphis	Didelphis NA	1	215630	[27]
Rhodnius	Rhodnius pallescens	Colombia	Sylvatic	DNA_PCR	Aves	Galliformes	Phasianidae	Gallus	Gallus gallus	5	215630	[27]
Rhodnius	Rhodnius pallescens	Colombia	Sylvatic	DNA_PCR	Mammalia	Primates	Human Hominidae	Homo	Homo sapiens	2	204220	[5]
Rhodnius	Rhodnius pallescens	Colombia	Sylvatic	DNA_PCR	Aves	Galliformes	Phasianidae	Gallus	Gallus gallus	1	204220	[5]
Rhodnius	Rhodnius pallescens	Panama	Sylvatic	DNA_PCR	Mammalia	Chiroptera	Phyllostomidae	Artibeus	Artibeus NA	2	213538	[67]	R. pallescens individuals with multiple blood meals including dual (N = 27), triple (N = 13), and quadruple (N = 3) species detections, whereas 30 had a single blood meal (Fig. 1)
Rhodnius	Rhodnius pallescens	Panama	Sylvatic	DNA_PCR	Mammalia	Artiodactyla	Bovidae	Bos	Bos taurus	1	213538	[67]	R. pallescens individuals with multiple blood meals including dual (N = 27), triple (N = 13), and quadruple (N = 3) species detections, whereas 30 had a single blood meal (Fig. 1)
Rhodnius	Rhodnius pallescens	Panama	Sylvatic	DNA_PCR	Mammalia	Carnivora	Canidae	Canis	Canis familiaris	1	213538	[67]	R. pallescens individuals with multiple blood meals including dual (N = 27), triple (N = 13), and quadruple (N = 3) species detections, whereas 30 had a single blood meal (Fig. 1)
Rhodnius	Rhodnius pallescens	Panama	Sylvatic	DNA_PCR	Mammalia	Rodentia	Erethizontidae	Coendou	Coendou bicolor	7	213538	[67]	R. pallescens individuals with multiple blood meals including dual (N = 27), triple (N = 13), and quadruple (N = 3) species detections, whereas 30 had a single blood meal (Fig. 1)
Rhodnius	Rhodnius pallescens	Panama	Sylvatic	DNA_PCR	Mammalia	Didelphimorphia	Didelphidae	Didelphis	Didelphis marsupialis	18	213538	[67]	R. pallescens individuals with multiple blood meals including dual (N = 27), triple (N = 13), and quadruple (N = 3) species detections, whereas 30 had a single blood meal (Fig. 1)
Rhodnius	Rhodnius pallescens	Panama	Sylvatic	DNA_PCR	Mammalia	Primates	Human Hominidae	Homo	Homo sapiens	22	213538	[67]	R. pallescens individuals with multiple blood meals including dual (N = 27), triple (N = 13), and quadruple (N = 3) species detections, whereas 30 had a single blood meal (Fig. 1)
Rhodnius	Rhodnius pallescens	Panama	Sylvatic	DNA_PCR	Mammalia	Rodentia	Echimyidae	Hoplomys	Hoplomys gymnurus	1	213538	[67]	R. pallescens individuals with multiple blood meals including dual (N = 27), triple (N = 13), and quadruple (N = 3) species detections, whereas 30 had a single blood meal (Fig. 1)
Rhodnius	Rhodnius pallescens	Panama	Sylvatic	DNA_PCR	Reptilia	Squamata	Scincidae	Mabuya	Mabuya NA	1	213538	[67]	R. pallescens individuals with multiple blood meals including dual (N = 27), triple (N = 13), and quadruple (N = 3) species detections, whereas 30 had a single blood meal (Fig. 1)
Rhodnius	Rhodnius pallescens	Panama	Sylvatic	DNA_PCR	Mammalia	Didelphimorphia	Didelphidae	Metachirus	Metachirus nudicaudatus	5	213538	[67]	R. pallescens individuals with multiple blood meals including dual (N = 27), triple (N = 13), and quadruple (N = 3) species detections, whereas 30 had a single blood meal (Fig. 1)
Rhodnius	Rhodnius pallescens	Panama	Sylvatic	DNA_PCR	Mammalia	Rodentia	Muridae	Mus	Mus musculus	2	213538	[67]	R. pallescens individuals with multiple blood meals including dual (N = 27), triple (N = 13), and quadruple (N = 3) species detections, whereas 30 had a single blood meal (Fig. 1)
Rhodnius	Rhodnius pallescens	Panama	Sylvatic	DNA_PCR	Mammalia	Chiroptera	Vespertilionidae	Myotis	Myotis nigricans	16	213538	[67]	R. pallescens individuals with multiple blood meals including dual (N = 27), triple (N = 13), and quadruple (N = 3) species detections, whereas 30 had a single blood meal (Fig. 1)
Rhodnius	Rhodnius pallescens	Panama	Sylvatic	DNA_PCR	Aves	Passeriformes	Cardinalidae	Piranga	Piranga rubra	2	213538	[67]	R. pallescens individuals with multiple blood meals including dual (N = 27), triple (N = 13), and quadruple (N = 3) species detections, whereas 30 had a single blood meal (Fig. 1)
Rhodnius	Rhodnius pallescens	Panama	Sylvatic	DNA_PCR	Mammalia	Rodentia	Erethizontidae	Coendou	Coendou bicolor	19	213538	[67]	R. pallescens individuals with multiple blood meals including dual (N = 27), triple (N = 13), and quadruple (N = 3) species detections, whereas 30 had a single blood meal (Fig. 1)
Rhodnius	Rhodnius pallescens	Panama	Sylvatic	DNA_PCR	Mammalia	Didelphimorphia	Didelphidae	Didelphis	Didelphis marsupialis	26	213538	[67]	R. pallescens individuals with multiple blood meals including dual (N = 27), triple (N = 13), and quadruple (N = 3) species detections, whereas 30 had a single blood meal (Fig. 1)
Rhodnius	Rhodnius pallescens	Panama	Sylvatic	DNA_PCR	Mammalia	Primates	Human Hominidae	Homo	Homo sapiens	6	213538	[67]	R. pallescens individuals with multiple blood meals including dual (N = 27), triple (N = 13), and quadruple (N = 3) species detections, whereas 30 had a single blood meal (Fig. 1)
Rhodnius	Rhodnius pallescens	Panama	Sylvatic	DNA_PCR	Mammalia	Chiroptera	Vespertilionidae	Myotis	Myotis nigricans	7	213538	[67]	R. pallescens individuals with multiple blood meals including dual (N = 27), triple (N = 13), and quadruple (N = 3) species detections, whereas 30 had a single blood meal (Fig. 1)
Rhodnius	Rhodnius pallescens	Panama	Sylvatic	DNA_PCR	Mammalia	Pilosa	Myrmecophagidae	Tamandua	Tamandua mexicana	1	213538	[67]	R. pallescens individuals with multiple blood meals including dual (N = 27), triple (N = 13), and quadruple (N = 3) species detections, whereas 30 had a single blood meal (Fig. 1)
Rhodnius	Rhodnius pallescens	Panama	Peridomiciliary_Sylvatic	DNA_PCR	Mammalia	Didelphimorphia	Didelphidae	Didelphis	Didelphis NA	31	211812	[68]
Rhodnius	Rhodnius pallescens	Panama	Peridomiciliary_Sylvatic	DNA_PCR	Mammalia	Chiroptera				5	211812	[68]
Rhodnius	Rhodnius pallescens	Panama	Peridomiciliary_Sylvatic	DNA_PCR	Mammalia	Carnivora				2	211812	[68]
Rhodnius	Rhodnius pallescens	Panama	Peridomiciliary_Sylvatic	DNA_PCR	Mammalia	Rodentia				6	211812	[68]
Rhodnius	Rhodnius pallescens	Panama	Peridomiciliary_Sylvatic	DNA_PCR	Mammalia	Pilosa				1	211812	[68]
Rhodnius	Rhodnius pallescens	Panama	Peridomiciliary_Sylvatic	DNA_PCR	Aves	Passeriformes				14	211812	[68]
Rhodnius	Rhodnius pallescens	Panama	Peridomiciliary_Sylvatic	DNA_PCR	Mammalia	Didelphimorphia	Didelphidae	Didelphis	Didelphis NA	39	211812	[68]
Rhodnius	Rhodnius pallescens	Panama	Peridomiciliary_Sylvatic	DNA_PCR	Mammalia	Chiroptera				9	211812	[68]
Rhodnius	Rhodnius pallescens	Panama	Peridomiciliary_Sylvatic	DNA_PCR	Mammalia	Carnivora				2	211812	[68]
Rhodnius	Rhodnius pallescens	Panama	Peridomiciliary_Sylvatic	DNA_PCR	Reptilia	Squamata				2	211812	[68]
Rhodnius	Rhodnius pallescens	Panama	Peridomiciliary_Sylvatic	DNA_PCR	Aves	Passeriformes				4	211812	[68]
Rhodnius	Rhodnius pallescens	Panama	Peridomiciliary_Sylvatic	DNA_PCR	Mammalia	Didelphimorphia	Didelphidae	Didelphis	Didelphis NA	42	211812	[68]
Rhodnius	Rhodnius pallescens	Panama	Peridomiciliary_Sylvatic	DNA_PCR	Mammalia	Chiroptera				1	211812	[68]
Rhodnius	Rhodnius pallescens	Panama	Peridomiciliary_Sylvatic	DNA_PCR	Mammalia	Rodentia				15	211812	[68]
Rhodnius	Rhodnius pallescens	Panama	Peridomiciliary_Sylvatic	DNA_PCR	Reptilia	Squamata				1	211812	[68]
Rhodnius	Rhodnius pallescens	Panama	Peridomiciliary_Sylvatic	DNA_PCR	Aves	Passeriformes				1	211812	[68]
Rhodnius	Rhodnius pictipes	Venezuela	Sylvatic	ELISA_IMM	Mammalia	Didelphimorphia	Didelphidae	Didelphis	Didelphis marsupialis	25	974	[69]
Rhodnius	Rhodnius pictipes	Venezuela	Sylvatic	ELISA_IMM	Mammalia	Didelphimorphia	Didelphidae	Marmosa	Marmosa cinerea	5	974	[69]
Rhodnius	Rhodnius pictipes	Venezuela	Sylvatic	ELISA_IMM	Mammalia	Pilosa	Myrmecophagidae	Tamandua	Tamandua tetradactyla	1	974	[69]
Rhodnius	Rhodnius pictipes	Venezuela	Sylvatic	ELISA_IMM	Mammalia	Rodentia	Cricetidae	Sigmodon	Sigmodon NA	4	974	[69]
Rhodnius	Rhodnius pictipes	Brazil	Sylvatic	ELISA_IMM	Aves					27	13131	[4]
Rhodnius	Rhodnius pictipes	Brazil	Sylvatic	ELISA_IMM	Mammalia	Chiroptera				6	13131	[4]
Rhodnius	Rhodnius pictipes	Peru	Domiciliary_Peridomiciliary	ELISA_IMM	Aves	Galliformes	Phasianidae	Gallus	Gallus gallus	3	94944	[24]
Rhodnius	Rhodnius pictipes	Peru	Domiciliary_Peridomiciliary	ELISA_IMM	Mammalia	Carnivora	Felidae	Felis	Felis catus	1	94944	[24]
Rhodnius	Rhodnius pictipes	Peru	Domiciliary_Peridomiciliary	ELISA_IMM	Mammalia	Carnivora	Canidae	Canis	Canis familiaris	2	94944	[24]
Rhodnius	Rhodnius pictipes	Peru	Domiciliary_Peridomiciliary	ELISA_IMM	Mammalia	Primates	Human Hominidae	Homo	Homo sapiens	2	94944	[24]
Rhodnius	Rhodnius pictipes	Peru	Domiciliary_Peridomiciliary	ELISA_IMM	Mammalia	Rodentia	Caviidae	Cavia	Cavia porcellus	2	94944	[24]
Rhodnius	Rhodnius pictipes	Brazil	Domiciliary_Sylvatic	ELISA_IMM	Aves	Galliformes	Phasianidae	Gallus	Gallus gallus	14	97432	[29]
Rhodnius	Rhodnius pictipes	Brazil	Domiciliary_Sylvatic	ELISA_IMM	Mammalia	Didelphimorphia	Didelphidae	Didelphis	Didelphis NA	16	97432	[29]
Rhodnius	Rhodnius pictipes	Brazil	Domiciliary_Sylvatic	ELISA_IMM	Mammalia	Primates	Human Hominidae	Homo	Homo sapiens	2	97432	[29]
Rhodnius	Rhodnius pictipes	Brazil	Domiciliary_Sylvatic	ELISA_IMM	Mammalia	Rodentia	Muridae	Rattus	Rattus rattus	5	97432	[29]
Rhodnius	Rhodnius pictipes	Ecuador	Sylvatic	DNA_PCR	Mammalia	Primates	Human Hominidae	Homo	Homo sapiens	1	223680	[25]
Rhodnius	Rhodnius pictipes	Trinidad and Tobago	Peridomiciliary	DNA_PCR	Mammalia	Primates	Human Hominidae	Homo	Homo sapiens	1	223683	[26]
Rhodnius	Rhodnius pictipes	Colombia	Domiciliary	DNA_PCR	Mammalia	Primates	Human Hominidae	Homo	Homo sapiens	2	215630	[27]
Rhodnius	Rhodnius pictipes	Colombia	Peridomiciliary	DNA_PCR	Mammalia	Primates	Human Hominidae	Homo	Homo sapiens	1	215630	[27]
Rhodnius	Rhodnius prolixus	Venezuela	Domiciliary_Peridomiciliary	ELISA_IMM	Mammalia	Carnivora	Canidae	Canis	Canis familiaris	5	999999	[70]	from: Torrealba 1970 (Taken from 141936, Gurtler)
Rhodnius	Rhodnius prolixus	Venezuela	Domiciliary_Peridomiciliary	ELISA_IMM	Mammalia	Carnivora	Felidae	Felis	Felis catus	4	999999	[70]	from: Torrealba 1970 (Taken from 141936, Gurtler)
Rhodnius	Rhodnius prolixus	Venezuela	Domiciliary_Peridomiciliary	ELISA_IMM	Mammalia	Primates	Human Hominidae	Homo	Homo sapiens	24	999999	[70]	from: Torrealba 1970 (Taken from 141936, Gurtler)
Rhodnius	Rhodnius prolixus	Venezuela	Domiciliary	ELISA_IMM	Aves	Galliformes	Phasianidae	Gallus	Gallus gallus	15	9479	[71]
Rhodnius	Rhodnius prolixus	Venezuela	Domiciliary	ELISA_IMM	Mammalia	Carnivora	Canidae	Canis	Canis familiaris	2	9479	[71]
Rhodnius	Rhodnius prolixus	Venezuela	Domiciliary	ELISA_IMM	Mammalia	Carnivora	Felidae	Felis	Felis catus	3	9479	[71]
Rhodnius	Rhodnius prolixus	Venezuela	Domiciliary	ELISA_IMM	Mammalia	Primates	Human Hominidae	Homo	Homo sapiens	102	9479	[71]
Rhodnius	Rhodnius prolixus	Venezuela	Sylvatic	ELISA_IMM	Aves					16	13118	[72]	← Note on sensitivity to different bird species
Rhodnius	Rhodnius prolixus	Venezuela	Sylvatic	ELISA_IMM	Mammalia	Didelphimorphia	Didelphidae	Didelphis	Didelphis marsupialis	66	13118	[72]
Rhodnius	Rhodnius prolixus	Venezuela	Sylvatic	ELISA_IMM	Mammalia	Didelphimorphia	Didelphidae	Caluromys	Caluromys philander	68	13118	[72]
Rhodnius	Rhodnius prolixus	Venezuela	Sylvatic	ELISA_IMM	Mammalia	Rodentia	Cricetidae	Oecomys	Oecomys concolor	34	13118	[72]
Rhodnius	Rhodnius prolixus	Venezuela	Sylvatic	ELISA_IMM	Mammalia	Rodentia	Muridae	Rattus	Rattus rattus	12	13118	[72]
Rhodnius	Rhodnius prolixus	Venezuela	Sylvatic	ELISA_IMM	Reptilia	Squamata	Liolaemidae			22	13118	[72]
Rhodnius	Rhodnius prolixus	Venezuela	Sylvatic	ELISA_IMM	Aves					6	13118	[72]	← Note on sensitivity to different bird species
Rhodnius	Rhodnius prolixus	Venezuela	Sylvatic	ELISA_IMM	Mammalia	Didelphimorphia	Didelphidae	Didelphis	Didelphis marsupialis	11	13118	[72]
Rhodnius	Rhodnius prolixus	Venezuela	Sylvatic	ELISA_IMM	Mammalia	Didelphimorphia	Didelphidae	Caluromys	Caluromys philander	11	13118	[72]
Rhodnius	Rhodnius prolixus	Venezuela	Sylvatic	ELISA_IMM	Reptilia	Squamata	Liolaemidae			3	13118	[72]
Rhodnius	Rhodnius prolixus	Honduras	Domiciliary	ELISA_IMM	Aves	Galliformes	Phasianidae	Gallus	Gallus gallus	5	227024	[73]
Rhodnius	Rhodnius prolixus	Honduras	Domiciliary	ELISA_IMM	Mammalia	Carnivora	Canidae	Canis	Canis familiaris	2	227024	[73]
Rhodnius	Rhodnius prolixus	Honduras	Domiciliary	ELISA_IMM	Mammalia	Carnivora	Felidae	Felis	Felis catus	4	227024	[73]
Rhodnius	Rhodnius prolixus	Honduras	Domiciliary	ELISA_IMM	Mammalia	Didelphimorphia	Didelphidae	Didelphis	Didelphis marsupialis	1	227024	[73]
Rhodnius	Rhodnius prolixus	Honduras	Domiciliary	ELISA_IMM	Mammalia	Primates	Human Hominidae	Homo	Homo sapiens	48	227024	[73]
Rhodnius	Rhodnius prolixus	Honduras	Domiciliary	ELISA_IMM	Mammalia	Rodentia	Muridae	Mus	Mus musculus	1	227024	[73]
Rhodnius	Rhodnius prolixus	Colombia	Domiciliary	DNA_PCR	Aves	Galliformes	Phasianidae	Gallus	Gallus gallus	0.35234900000000002	222409	[20]
Rhodnius	Rhodnius prolixus	Colombia	Domiciliary	DNA_PCR	Mammalia	Artiodactyla	Bovidae	Bos	Bos primigenius	2.8212820000000001	222409	[20]
Rhodnius	Rhodnius prolixus	Colombia	Domiciliary	DNA_PCR	Mammalia	Carnivora	Felidae	Felis	Felis catus	0.21140900000000001	222409	[20]
Rhodnius	Rhodnius prolixus	Colombia	Domiciliary	DNA_PCR	Mammalia	Carnivora	Canidae	Canis	Canis familiaris	0.21140900000000001	222409	[20]
Rhodnius	Rhodnius prolixus	Colombia	Domiciliary	DNA_PCR	Mammalia	Chiroptera	Phyllostomidae	Desmodus	Desmodus rotundus	0.14094000000000001	222409	[20]
Rhodnius	Rhodnius prolixus	Colombia	Domiciliary	DNA_PCR	Mammalia	Didelphimorphia	Didelphidae	Didelphis	Didelphis marsupialis	7.0470000000000005E-2	222409	[20]
Rhodnius	Rhodnius prolixus	Colombia	Domiciliary	DNA_PCR	Mammalia					2.1000000000000001E-2	222409	[20]
Rhodnius	Rhodnius prolixus	Colombia	Domiciliary	DNA_PCR	Mammalia	Pilosa	Myrmecophagidae	Myrmecophaga	Myrmecophaga tridactyla	0.234899	222409	[20]
Rhodnius	Rhodnius prolixus	Colombia	Domiciliary	DNA_PCR	Mammalia	Primates	Cebidae	Cebus	Cebus albifrons	2.607383	222409	[20]
Rhodnius	Rhodnius prolixus	Colombia	Domiciliary	DNA_PCR	Mammalia	Rodentia	Muridae	Rattus	Rattus rattus	0.32885900000000001	222409	[20]
Rhodnius	Rhodnius prolixus	Colombia	Domiciliary	DNA_PCR	Aves	Galliformes	Phasianidae	Gallus	Gallus gallus	1.5033559999999999	222409	[20]
Rhodnius	Rhodnius prolixus	Colombia	Domiciliary	DNA_PCR	Mammalia	Artiodactyla	Bovidae	Bos	Bos primigenius	0.94101999999999997	222409	[20]
Rhodnius	Rhodnius prolixus	Colombia	Domiciliary	DNA_PCR	Mammalia	Carnivora	Felidae	Felis	Felis catus	0.26845599999999997	222409	[20]
Rhodnius	Rhodnius prolixus	Colombia	Domiciliary	DNA_PCR	Mammalia	Carnivora	Canidae	Canis	Canis familiaris	0.187919	222409	[20]
Rhodnius	Rhodnius prolixus	Colombia	Domiciliary	DNA_PCR	Mammalia	Perissodactyla	Equidae	Equus	Equus caballus	1.2E-2	222409	[20]
Rhodnius	Rhodnius prolixus	Colombia	Domiciliary	DNA_PCR	Mammalia	Pilosa	Myrmecophagidae	Myrmecophaga	Myrmecophaga tridactyla	1.3422999999999999E-2	222409	[20]
Rhodnius	Rhodnius prolixus	Colombia	Domiciliary	DNA_PCR	Mammalia	Primates	Cebidae	Cebus	Cebus albifrons	0.51006700000000005	222409	[20]
Rhodnius	Rhodnius prolixus	Colombia	Domiciliary	DNA_PCR	Mammalia	Rodentia	Muridae	Rattus	Rattus rattus	0.56375799999999998	222409	[20]
Rhodnius	Rhodnius prolixus	Colombia	Peridomiciliary	DNA_PCR	Aves	Galliformes	Phasianidae	Gallus	Gallus gallus	1.315436	222409	[20]
Rhodnius	Rhodnius prolixus	Colombia	Peridomiciliary	DNA_PCR	Mammalia	Artiodactyla	Bovidae	Bos	Bos primigenius	1.234899	222409	[20]
Rhodnius	Rhodnius prolixus	Colombia	Peridomiciliary	DNA_PCR	Mammalia	Carnivora	Felidae	Felis	Felis catus	0.120805	222409	[20]
Rhodnius	Rhodnius prolixus	Colombia	Peridomiciliary	DNA_PCR	Mammalia	Carnivora	Canidae	Canis	Canis familiaris	0.53691299999999997	222409	[20]
Rhodnius	Rhodnius prolixus	Colombia	Peridomiciliary	DNA_PCR	Mammalia	Chiroptera	Phyllostomidae	Desmodus	Desmodus rotundus	0.13422799999999999	222409	[20]
Rhodnius	Rhodnius prolixus	Colombia	Peridomiciliary	DNA_PCR	Mammalia	Didelphimorphia	Didelphidae	Didelphis	Didelphis marsupialis	5.3691000000000003E-2	222409	[20]
Rhodnius	Rhodnius prolixus	Colombia	Peridomiciliary	DNA_PCR	Mammalia					2.6845999999999998E-2	222409	[20]
Rhodnius	Rhodnius prolixus	Colombia	Peridomiciliary	DNA_PCR	Mammalia	Pilosa	Myrmecophagidae	Myrmecophaga	Myrmecophaga tridactyla	1.3336000000000001E-2	222409	[20]
Rhodnius	Rhodnius prolixus	Colombia	Peridomiciliary	DNA_PCR	Mammalia	Primates	Cebidae	Cebus	Cebus albifrons	0.42953000000000002	222409	[20]
Rhodnius	Rhodnius prolixus	Colombia	Peridomiciliary	DNA_PCR	Mammalia	Rodentia	Muridae	Rattus	Rattus rattus	0.13431499999999999	222409	[20]
Rhodnius	Rhodnius prolixus	Colombia	Sylvatic	DNA_PCR	Aves	Galliformes	Phasianidae	Gallus	Gallus gallus	9	215558	[74]
Rhodnius	Rhodnius prolixus	Colombia	Sylvatic	DNA_PCR	Mammalia	Carnivora	Canidae	Canis	Canis familiaris	2	215558	[74]
Rhodnius	Rhodnius prolixus	Colombia	Sylvatic	DNA_PCR	Mammalia	Primates	Human Hominidae	Homo	Homo sapiens	43	215558	[74]
Rhodnius	Rhodnius prolixus	Colombia	Sylvatic	DNA_PCR	Mammalia	Rodentia	Muridae	Rattus	Rattus norvegicus	4	215558	[74]
Rhodnius	Rhodnius prolixus	Venezuela	Sylvatic	ELISA_IMM	Aves	Columbiformes	Columbidae	Columba	Columba livia	1	974	[69]
Rhodnius	Rhodnius prolixus	Venezuela	Sylvatic	ELISA_IMM	Mammalia	Carnivora	Mephitidae	Conepatus	Conepatus semistriatus	4	974	[69]
Rhodnius	Rhodnius prolixus	Venezuela	Sylvatic	ELISA_IMM	Mammalia	Cingulata	Dasypodidae	Dasypus	Dasypus novemcinctus	20	974	[69]
Rhodnius	Rhodnius prolixus	Venezuela	Sylvatic	ELISA_IMM	Mammalia	Didelphimorphia	Didelphidae	Didelphis	Didelphis marsupialis	28	974	[69]
Rhodnius	Rhodnius prolixus	Venezuela	Sylvatic	ELISA_IMM	Mammalia	Didelphimorphia	Didelphidae	Marmosa	Marmosa cinerea	9	974	[69]
Rhodnius	Rhodnius prolixus	Venezuela	Sylvatic	ELISA_IMM	Mammalia	Pilosa	Myrmecophagidae	Tamandua	Tamandua tetradactyla	2	974	[69]
Rhodnius	Rhodnius prolixus	Venezuela	Sylvatic	ELISA_IMM	Mammalia	Rodentia	Cricetidae	Sigmodon	Sigmodon NA	4	974	[69]
Rhodnius	Rhodnius prolixus	Venezuela	Sylvatic	ELISA_IMM	Reptilia	Squamata	Teiidae	Ameiva	Ameiva NA	1	974	[69]
Rhodnius	Rhodnius prolixus	Venezuela	Domiciliary_Peridomiciliary	ELISA_IMM	Mammalia	Carnivora	Felidae	Felis	Felis catus	27	999999	[70]	Mayer, H.F. e I. L. Alcaraz. Estudios relacionados con las fuentes alimentarias de Triatoma infestans (Hemiptera, Reduviidae). An Inst Med Reg Tucumán 4:195-201,1955.
Rhodnius	Rhodnius prolixus	Venezuela	Domiciliary_Peridomiciliary	ELISA_IMM	Mammalia	Carnivora	Canidae	Canis	Canis familiaris	5	999999	[70]	Mayer, H.F. e I. L. Alcaraz. Estudios relacionados con las fuentes alimentarias de Triatoma infestans (Hemiptera, Reduviidae). An Inst Med Reg Tucumán 4:195-201,1955.
Rhodnius	Rhodnius prolixus	Venezuela	Domiciliary_Peridomiciliary	ELISA_IMM	Mammalia	Primates	Human Hominidae	Homo	Homo sapiens	24	999999	[70]	Mayer, H.F. e I. L. Alcaraz. Estudios relacionados con las fuentes alimentarias de Triatoma infestans (Hemiptera, Reduviidae). An Inst Med Reg Tucumán 4:195-201,1955.
Rhodnius	Rhodnius prolixus	Venezuela	Sylvatic	ELISA_IMM	Aves					16	11216	[75]
Rhodnius	Rhodnius prolixus	Venezuela	Sylvatic	ELISA_IMM	Mammalia	Didelphimorphia	Didelphidae	Caluromys	Caluromys philander	68	11216	[75]
Rhodnius	Rhodnius prolixus	Venezuela	Sylvatic	ELISA_IMM	Mammalia	Didelphimorphia	Didelphidae	Didelphis	Didelphis marsupialis	66	11216	[75]
Rhodnius	Rhodnius prolixus	Venezuela	Sylvatic	ELISA_IMM	Mammalia	Rodentia	Cricetidae	Oryzomys	Oryzomys NA	34	11216	[75]
Rhodnius	Rhodnius prolixus	Venezuela	Sylvatic	ELISA_IMM	Mammalia	Rodentia	Muridae	Rattus	Rattus rattus	12	11216	[75]
Rhodnius	Rhodnius prolixus	Venezuela	Sylvatic	ELISA_IMM	Reptilia	Squamata				22	11216	[75]
Rhodnius	Rhodnius prolixus	Venezuela	Domiciliary	ELISA_IMM	Mammalia	Carnivora	Canidae	Canis	Canis familiaris	16	11216	[75]
Rhodnius	Rhodnius prolixus	Venezuela	Domiciliary	ELISA_IMM	Mammalia	Didelphimorphia	Didelphidae	Caluromys	Caluromys philander	1	11216	[75]
Rhodnius	Rhodnius prolixus	Venezuela	Domiciliary	ELISA_IMM	Mammalia	Didelphimorphia	Didelphidae	Didelphis	Didelphis marsupialis	2	11216	[75]
Rhodnius	Rhodnius prolixus	Venezuela	Domiciliary	ELISA_IMM	Mammalia	Primates	Human Hominidae	Homo	Homo sapiens	87	11216	[75]
Rhodnius	Rhodnius prolixus	Venezuela	Domiciliary	ELISA_IMM	Mammalia	Carnivora	Canidae	Canis	Canis familiaris	4	13117	[76]
Rhodnius	Rhodnius prolixus	Venezuela	Domiciliary	ELISA_IMM	Mammalia	Didelphimorphia	Didelphidae	Caluromys	Caluromys philander	1	13117	[76]
Rhodnius	Rhodnius prolixus	Venezuela	Domiciliary	ELISA_IMM	Mammalia	Didelphimorphia	Didelphidae	Didelphis	Didelphys marsupialis	3	13117	[76]
Rhodnius	Rhodnius prolixus	Venezuela	Domiciliary	ELISA_IMM	Mammalia	Primates	Human Hominidae	Homo	Homo sapiens	82	13117	[76]
Rhodnius	Rhodnius prolixus	Guatemala	Domiciliary	ELISA_IMM	Aves	Galliformes	Phasianidae	Gallus	Gallus gallus	16	217565	[77]
Rhodnius	Rhodnius prolixus	Guatemala	Domiciliary	ELISA_IMM	Mammalia	Artiodactyla	Suidae	Sus	Sus scrofa	3	217565	[77]
Rhodnius	Rhodnius prolixus	Guatemala	Domiciliary	ELISA_IMM	Mammalia	Artiodactyla	Bovidae	Bos	Bos primigenius	8	217565	[77]
Rhodnius	Rhodnius prolixus	Guatemala	Domiciliary	ELISA_IMM	Mammalia	Carnivora	Canidae	Canis	Canis familiaris	2	217565	[77]
Rhodnius	Rhodnius prolixus	Guatemala	Domiciliary	ELISA_IMM	Mammalia	Carnivora	Felidae	Felis	Felis catus	1	217565	[77]
Rhodnius	Rhodnius prolixus	Guatemala	Domiciliary	ELISA_IMM	Mammalia	Didelphimorphia	Didelphidae	Didelphis	Didelphis NA	15	217565	[77]
Rhodnius	Rhodnius prolixus	Guatemala	Domiciliary	ELISA_IMM	Mammalia	Primates	Human Hominidae	Homo	Homo sapiens	57	217565	[77]
Rhodnius	Rhodnius prolixus	Guatemala	Domiciliary	ELISA_IMM	Mammalia	Rodentia	Muridae	Rattus	Rattus NA	6	217565	[77]
Rhodnius	Rhodnius prolixus	Guatemala	Domiciliary	ELISA_IMM	Mammalia	Rodentia	Muridae	Mus	Mus NA	2	217565	[77]
Rhodnius	Rhodnius prolixus	Colombia	Sylvatic	DNA_PCR	Amphibia	Anura	Hylidae	Osteocephalus	Osteocephalus taurinus	6	223336	[78]
Rhodnius	Rhodnius prolixus	Colombia	Sylvatic	DNA_PCR	Amphibia	Anura	Hylidae	Scinax	Scinax ruber	16	223336	[78]
Rhodnius	Rhodnius prolixus	Colombia	Sylvatic	DNA_PCR	Amphibia	Anura	Hylidae	Trachycephalus	Trachycephalus typhonius	4	223336	[78]
Rhodnius	Rhodnius prolixus	Colombia	Sylvatic	DNA_PCR	Aves	Accipitriformes	Accipitridae	Buteo	Buteo NA	1	223336	[78]
Rhodnius	Rhodnius prolixus	Colombia	Sylvatic	DNA_PCR	Aves	Accipitriformes	Cathartidae	Coragyps	Coragyps atratus	1	223336	[78]
Rhodnius	Rhodnius prolixus	Colombia	Sylvatic	DNA_PCR	Aves	Charadriiformes	Charadriidae	Vanellus	Vanellus NA	1	223336	[78]
Rhodnius	Rhodnius prolixus	Colombia	Sylvatic	DNA_PCR	Aves	Galliformes	Cracidae	Ortalis	Ortalis guttata	33	223336	[78]
Rhodnius	Rhodnius prolixus	Colombia	Sylvatic	DNA_PCR	Aves	Passeriformes	Tyrannidae	Cnemotriccus	Cnemotriccus fuscatus	2	223336	[78]
Rhodnius	Rhodnius prolixus	Colombia	Sylvatic	DNA_PCR	Aves	Passeriformes	Mimidae	Mimus	Mimus gilvus	1	223336	[78]
Rhodnius	Rhodnius prolixus	Colombia	Sylvatic	DNA_PCR	Aves	Passeriformes	Icteridae	Quiscalus	Quiscalus NA	7	223336	[78]
Rhodnius	Rhodnius prolixus	Colombia	Sylvatic	DNA_PCR	Mammalia	Artiodactyla	Bovidae	Bos	Bos taurus	10	223336	[78]
Rhodnius	Rhodnius prolixus	Colombia	Sylvatic	DNA_PCR	Mammalia	Artiodactyla	Suidae	Sus	Sus NA	252	223336	[78]
Rhodnius	Rhodnius prolixus	Colombia	Sylvatic	DNA_PCR	Mammalia	Carnivora	Canidae	Canis	Canis familiaris	4	223336	[78]
Rhodnius	Rhodnius prolixus	Colombia	Sylvatic	DNA_PCR	Mammalia	Carnivora	Mephitidae	Conepatus	Conepatus NA	10	223336	[78]
Rhodnius	Rhodnius prolixus	Colombia	Sylvatic	DNA_PCR	Mammalia	Carnivora	Felidae	Felis	Felis catus	2	223336	[78]
Rhodnius	Rhodnius prolixus	Colombia	Sylvatic	DNA_PCR	Mammalia	Carnivora	Procyonidae	Procyon	Procyon NA	12	223336	[78]
Rhodnius	Rhodnius prolixus	Colombia	Sylvatic	DNA_PCR	Mammalia	Chiroptera	Phyllostomidae	Artibeus	Artibeus NA	2	223336	[78]
Rhodnius	Rhodnius prolixus	Colombia	Sylvatic	DNA_PCR	Mammalia	Chiroptera	Vespertilionidae	Myotis	Myotis nigricans	10	223336	[78]
Rhodnius	Rhodnius prolixus	Colombia	Sylvatic	DNA_PCR	Mammalia	Cingulata	Dasypodidae	Dasypus	Dasypus kappleri	2	223336	[78]
Rhodnius	Rhodnius prolixus	Colombia	Sylvatic	DNA_PCR	Mammalia	Didelphimorphia	Didelphidae	Didelphis	Didelphys marsupialis	36	223336	[78]
Rhodnius	Rhodnius prolixus	Colombia	Sylvatic	DNA_PCR	Mammalia	Didelphimorphia	Didelphidae	Metachirus	Metachirus nudicaudatus	87	223336	[78]
Rhodnius	Rhodnius prolixus	Colombia	Sylvatic	DNA_PCR	Mammalia	Pilosa	Myrmecophagidae	Myrmecophaga	Myrmecophaga tridactyla	1	223336	[78]
Rhodnius	Rhodnius prolixus	Colombia	Sylvatic	DNA_PCR	Mammalia	Pilosa	Myrmecophagidae	Tamandua	Tamandua NA	35	223336	[78]
Rhodnius	Rhodnius prolixus	Colombia	Sylvatic	DNA_PCR	Mammalia	Primates	Cebidae	Cebus	Cebus NA	2	223336	[78]
Rhodnius	Rhodnius prolixus	Colombia	Sylvatic	DNA_PCR	Mammalia	Primates	Cebidae	Sapajus	Sapajus apella	17	223336	[78]
Rhodnius	Rhodnius prolixus	Colombia	Sylvatic	DNA_PCR	Mammalia	Rodentia	Erethizontidae	Coendou	Coendou NA	1	223336	[78]
Rhodnius	Rhodnius prolixus	Colombia	Sylvatic	DNA_PCR	Mammalia	Rodentia	Muridae	Mus	Mus musculus	96	223336	[78]
Rhodnius	Rhodnius prolixus	Colombia	Sylvatic	DNA_PCR	Mammalia	Rodentia	Cricetidae	Oecomys	Oecomys trinitatis	17	223336	[78]
Rhodnius	Rhodnius prolixus	Colombia	Sylvatic	DNA_PCR	Mammalia	Rodentia	Cricetidae	Oligoryzomys	Oligoryzomys fulvescens	3	223336	[78]
Rhodnius	Rhodnius prolixus	Colombia	Sylvatic	DNA_PCR	Mammalia	Rodentia	Echimyidae	Proechimys	Proechimys NA	4	223336	[78]
Rhodnius	Rhodnius prolixus	Colombia	Sylvatic	DNA_PCR	Mammalia	Rodentia	Cricetidae	Zygodontomys	Zygodontomys brevicauda	1	223336	[78]
Rhodnius	Rhodnius prolixus	Colombia	Sylvatic	DNA_PCR	Reptilia	Squamata	Gekkonidae	Hemidactylus	Hemidactylus frenatus	20	223336	[78]
Rhodnius	Rhodnius prolixus	Colombia	Sylvatic	DNA_PCR	Reptilia	Squamata	Phyllodactylidae	Lepidodactylus	Lepidodactylus lugubris	1	223336	[78]
Rhodnius	Rhodnius prolixus	Colombia	Sylvatic	DNA_PCR	Reptilia	Squamata	Anomalepididae	Liotyphlops	Liotyphlops albirostris	1	223336	[78]
Rhodnius	Rhodnius prolixus	Bolivia	Sylvatic	DNA_PCR	Mammalia	Carnivora	Procyonidae	Nasua	Nasua NA	4	223680	[25]
Rhodnius	Rhodnius prolixus	Colombia	Domiciliary	DNA_PCR	Mammalia	Chiroptera				1	215630	[27]
Rhodnius	Rhodnius prolixus	Colombia	Domiciliary	DNA_PCR	Mammalia	Carnivora	Canidae	Canis	Canis familiaris	1	215630	[27]
Rhodnius	Rhodnius prolixus	Colombia	Domiciliary	DNA_PCR	Mammalia	Artiodactyla	Bovidae			1	215630	[27]
Rhodnius	Rhodnius prolixus	Colombia	Domiciliary	DNA_PCR	Mammalia	Rodentia	Muridae			3	215630	[27]
Rhodnius	Rhodnius prolixus	Colombia	Domiciliary	DNA_PCR	Mammalia	Primates	Human Hominidae	Homo	Homo sapiens	19	215630	[27]
Rhodnius	Rhodnius prolixus	Colombia	Domiciliary	DNA_PCR	Aves	Galliformes	Phasianidae	Gallus	Gallus gallus	4	215630	[27]
Rhodnius	Rhodnius prolixus	Colombia	Peridomiciliary	DNA_PCR	Mammalia	Chiroptera				4	215630	[27]
Rhodnius	Rhodnius prolixus	Colombia	Peridomiciliary	DNA_PCR	Mammalia	Carnivora	Canidae	Canis	Canis familiaris	1	215630	[27]
Rhodnius	Rhodnius prolixus	Colombia	Peridomiciliary	DNA_PCR	Mammalia	Rodentia	Muridae			1	215630	[27]
Rhodnius	Rhodnius prolixus	Colombia	Peridomiciliary	DNA_PCR	Mammalia	Primates	Human Hominidae	Homo	Homo sapiens	18	215630	[27]
Rhodnius	Rhodnius prolixus	Colombia	Peridomiciliary	DNA_PCR	Aves	Galliformes	Phasianidae	Gallus	Gallus gallus	3	215630	[27]
Rhodnius	Rhodnius prolixus	Colombia	Sylvatic	DNA_PCR	Aves	Galliformes	Phasianidae	Gallus	Gallus gallus	2	215630	[27]
Rhodnius	Rhodnius prolixus	Colombia	Domiciliary	ELISA_IMM	Mammalia	Cingulata	Dasypodidae	Dasypus	Dasypus novemcinctus	1	220974	[79]
Rhodnius	Rhodnius prolixus	Colombia	Domiciliary	ELISA_IMM	Aves					5	220974	[79]
Rhodnius	Rhodnius prolixus	Colombia	Domiciliary	ELISA_IMM	Mammalia	Cingulata	Dasypodidae	Dasypus	Dasypus novemcinctus	1	220974	[79]
Rhodnius	Rhodnius prolixus	Colombia	Domiciliary	ELISA_IMM	Mammalia	Didelphimorphia	Didelphidae	Didelphis	Didelphis marsupialis	1	220974	[79]
Rhodnius	Rhodnius prolixus	Colombia	Domiciliary	ELISA_IMM	Mammalia	Rodentia	Muridae	Rattus	Rattus rattus	1	220974	[79]
Rhodnius	Rhodnius prolixus	Colombia	Domiciliary	ELISA_IMM	Mammalia	Primates	Human Hominidae	Homo	Homo sapiens	5	220974	[79]
Rhodnius	Rhodnius prolixus	Colombia	Domiciliary	ELISA_IMM	Mammalia	Carnivora	Canidae	Canis	Canis familiaris	3	220974	[79]
Rhodnius	Rhodnius prolixus	Colombia	Domiciliary	ELISA_IMM	Mammalia	Carnivora	Felidae	Felis	Felis catus	1	220974	[79]
Rhodnius	Rhodnius prolixus	Colombia	Domiciliary	ELISA_IMM	Mammalia	Perissodactyla	Equidae	Equus	Equus caballus	1	220974	[79]
Rhodnius	Rhodnius prolixus	Colombia	Domiciliary	ELISA_IMM	Mammalia	Artiodactyla	Bovidae	Ovis	Ovis aries	1	220974	[79]
Rhodnius	Rhodnius prolixus	Colombia	Domiciliary	ELISA_IMM	Mammalia	Artiodactyla	Suidae	Sus	Sus scrofa	4	220974	[79]
Rhodnius	Rhodnius prolixus	Colombia	Domiciliary	ELISA_IMM	Mammalia	Artiodactyla	Bovidae	Capra	Capra hircus	3	220974	[79]
Rhodnius	Rhodnius prolixus	Colombia	Domiciliary	ELISA_IMM	Aves					13	220974	[79]
Rhodnius	Rhodnius prolixus	Colombia	Domiciliary	ELISA_IMM	Mammalia	Primates	Human Hominidae	Homo	Homo sapiens	2	220974	[79]
Rhodnius	Rhodnius prolixus	Colombia	Domiciliary	ELISA_IMM	Mammalia	Perissodactyla	Equidae	Equus	Equus caballus	1	220974	[79]
Rhodnius	Rhodnius prolixus	Colombia	Domiciliary	ELISA_IMM	Mammalia	Carnivora	Felidae	Felis	Felis catus	2	220974	[79]
Rhodnius	Rhodnius prolixus	Colombia	Domiciliary	ELISA_IMM	Mammalia	Artiodactyla	Suidae	Sus	Sus scrofa	3	220974	[79]
Rhodnius	Rhodnius prolixus	Colombia	Domiciliary	ELISA_IMM	Mammalia	Artiodactyla	Bovidae	Capra	Capra hircus	3	220974	[79]
Rhodnius	Rhodnius prolixus	Colombia	Domiciliary	ELISA_IMM	Aves					18	220974	[79]
Rhodnius	Rhodnius prolixus	Colombia	Domiciliary	DNA_PCR	Mammalia	Primates	Human Hominidae	Homo	Homo sapiens	5	204220	[5]
Rhodnius	Rhodnius prolixus	Colombia	Domiciliary	DNA_PCR	Mammalia	Carnivora	Canidae	Canis	Canis familiaris	1	204220	[5]
Rhodnius	Rhodnius robustus	Peru	Sylvatic	DNA_PCR	Mammalia	Primates	Cebidae	Saimiri	Saimiri NA	5	223680	[25]
Rhodnius	Rhodnius robustus	Ecuador	Sylvatic	DNA_PCR	Mammalia	Primates	Cebidae	Saimiri	Saimiri NA	3	223680	[25]
Rhodnius	Rhodnius robustus	Peru	Sylvatic	DNA_PCR	Mammalia	Primates	Cebidae	Cebus	Cebus NA	4	223680	[25]
Triatoma	Triatoma barberi	Mexico	Domiciliary_Peridomiciliary	DNA_PCR	Mammalia	Primates	Human Hominidae	Homo	Homo sapiens	1	202481	[80]
Triatoma	Triatoma barberi	Mexico	Domiciliary_Peridomiciliary	ELISA_IMM	Amphibia	Anura				7	41821	[81]
Triatoma	Triatoma barberi	Mexico	Domiciliary_Peridomiciliary	ELISA_IMM	Aves	Columbiformes	Columbidae			8	41821	[81]
Triatoma	Triatoma barberi	Mexico	Domiciliary_Peridomiciliary	ELISA_IMM	Aves	Galliformes	Phasianidae	Gallus	Gallus gallus	38	41821	[81]
Triatoma	Triatoma barberi	Mexico	Domiciliary_Peridomiciliary	ELISA_IMM	Aves	Galliformes	Phasianidae	Meleagris	Meleagris gallopavo	27	41821	[81]
Triatoma	Triatoma barberi	Mexico	Domiciliary_Peridomiciliary	ELISA_IMM	Aves					14	41821	[81]
Triatoma	Triatoma barberi	Mexico	Domiciliary_Peridomiciliary	ELISA_IMM	Aves	Passeriformes				3	41821	[81]
Triatoma	Triatoma barberi	Mexico	Domiciliary_Peridomiciliary	ELISA_IMM	Mammalia	Artiodactyla	Bovidae	Capra	Capra hircus	47	41821	[81]
Triatoma	Triatoma barberi	Mexico	Domiciliary_Peridomiciliary	ELISA_IMM	Mammalia	Artiodactyla	Suidae	Sus	Sus scrofa	13	41821	[81]
Triatoma	Triatoma barberi	Mexico	Domiciliary_Peridomiciliary	ELISA_IMM	Mammalia	Carnivora	Felidae	Felis	Felis catus	56	41821	[81]
Triatoma	Triatoma barberi	Mexico	Domiciliary_Peridomiciliary	ELISA_IMM	Mammalia	Carnivora	Canidae	Canis	Canis familiaris	54	41821	[81]
Triatoma	Triatoma barberi	Mexico	Domiciliary_Peridomiciliary	ELISA_IMM	Mammalia	Chiroptera				2	41821	[81]
Triatoma	Triatoma barberi	Mexico	Domiciliary_Peridomiciliary	ELISA_IMM	Mammalia	Cingulata	Dasypodidae			1	41821	[81]
Triatoma	Triatoma barberi	Mexico	Domiciliary_Peridomiciliary	ELISA_IMM	Mammalia	Didelphimorphia	Didelphidae	Didelphis	Didelphis NA	9	41821	[81]
Triatoma	Triatoma barberi	Mexico	Domiciliary_Peridomiciliary	ELISA_IMM	Mammalia					8	41821	[81]
Triatoma	Triatoma barberi	Mexico	Domiciliary_Peridomiciliary	ELISA_IMM	Mammalia	Perissodactyla	Equidae			10	41821	[81]
Triatoma	Triatoma barberi	Mexico	Domiciliary_Peridomiciliary	ELISA_IMM	Mammalia	Primates	Human Hominidae	Homo	Homo sapiens	156	41821	[81]
Triatoma	Triatoma barberi	Mexico	Domiciliary_Peridomiciliary	ELISA_IMM	Mammalia	Rodentia	Muridae	Rattus	Rattus rattus	308	41821	[81]
Triatoma	Triatoma barberi	Mexico	Domiciliary_Peridomiciliary	ELISA_IMM	Mammalia	Rodentia	Heteromyidae			23	41821	[81]
Triatoma	Triatoma barberi	Mexico	Domiciliary_Peridomiciliary	ELISA_IMM	Aves	Galliformes	Phasianidae	Gallus	Gallus gallus	40	48670	[82]
Triatoma	Triatoma barberi	Mexico	Domiciliary_Peridomiciliary	ELISA_IMM	Aves	Galliformes	Phasianidae	Meleagris	Meleagris gallopavo	26	48670	[82]
Triatoma	Triatoma barberi	Mexico	Domiciliary_Peridomiciliary	ELISA_IMM	Mammalia	Artiodactyla	Bovidae	Capra	Capra hircus	48	48670	[82]
Triatoma	Triatoma barberi	Mexico	Domiciliary_Peridomiciliary	ELISA_IMM	Mammalia	Carnivora	Felidae	Felis	Felis catus	57	48670	[82]
Triatoma	Triatoma barberi	Mexico	Domiciliary_Peridomiciliary	ELISA_IMM	Mammalia	Carnivora	Canidae	Canis	Canis familiaris	53	48670	[82]
Triatoma	Triatoma barberi	Mexico	Domiciliary_Peridomiciliary	ELISA_IMM	Mammalia	Primates	Human Hominidae	Homo	Homo sapiens	159	48670	[82]
Triatoma	Triatoma barberi	Mexico	Domiciliary_Peridomiciliary	ELISA_IMM	Mammalia	Rodentia	Muridae			309	48670	[82]
Triatoma	Triatoma barberi	Mexico	Domiciliary_Peridomiciliary	DNA_PCR	Mammalia	Primates	Human Hominidae	Homo	Homo sapiens	3	91474	[83]
Triatoma	Triatoma barberi	Mexico	Domiciliary_Peridomiciliary	DNA_PCR	Mammalia	Rodentia	Muridae	Mus	Mus musculus	1	91474	[83]
Triatoma	Triatoma barberi	Mexico	Domiciliary_Peridomiciliary	DNA_PCR	Mammalia	Rodentia	Cricetidae	Baiomys	Baiomys musculus	2	91474	[83]
Triatoma	Triatoma barberi	Mexico	Domiciliary_Peridomiciliary	DNA_PCR	Mammalia	Rodentia	Cricetidae	Sigmodon	Sigmodon mascotensis	2	91474	[83]
Triatoma	Triatoma barberi	Mexico	Domiciliary_Peridomiciliary	DNA_PCR	Mammalia	Rodentia	Cricetidae	Peromyscus	Peromyscus levipes	1	91474	[83]
Triatoma	Triatoma brasiliensis	Brazil	Domiciliary	DNA_PCR	Amphibia	Anura	Odontophrynidae	Proceratophrys	Proceratophrys NA	1	211032	[84]
Triatoma	Triatoma brasiliensis	Brazil	Domiciliary	DNA_PCR	Aves	Galliformes	Phasianidae	Gallus	Gallus gallus	2	211032	[84]
Triatoma	Triatoma brasiliensis	Brazil	Domiciliary	DNA_PCR	Mammalia	Artiodactyla	Bovidae	Capra	Capra hircus	4	211032	[84]
Triatoma	Triatoma brasiliensis	Brazil	Peridomiciliary	DNA_PCR	Amphibia	Anura	Odontophrynidae	Proceratophrys	Proceratophrys NA	1	211032	[84]
Triatoma	Triatoma brasiliensis	Brazil	Peridomiciliary	DNA_PCR	Aves	Galliformes	Phasianidae	Gallus	Gallus gallus	9	211032	[84]
Triatoma	Triatoma brasiliensis	Brazil	Peridomiciliary	DNA_PCR	Mammalia	Rodentia	Caviidae	Galea	Galea spixii	8	211032	[84]
Triatoma	Triatoma brasiliensis	Brazil	Peridomiciliary	DNA_PCR	Reptilia	Squamata	Scincidae	Mabuya	Mabuya NA	1	211032	[84]
Triatoma	Triatoma brasiliensis	Brazil	Sylvatic	DNA_PCR	Amphibia	Anura	Odontophrynidae	Proceratophrys	Proceratophrys NA	1	211032	[84]
Triatoma	Triatoma brasiliensis	Brazil	Sylvatic	DNA_PCR	Mammalia	Artiodactyla	Bovidae	Capra	Capra hircus	2	211032	[84]
Triatoma	Triatoma brasiliensis	Brazil	Sylvatic	DNA_PCR	Mammalia	Carnivora	Felidae	Felis	Felis catus	6	211032	[84]
Triatoma	Triatoma brasiliensis	Brazil	Sylvatic	DNA_PCR	Mammalia	Primates	Human Hominidae	Homo	Homo sapiens	1	211032	[84]
Triatoma	Triatoma brasiliensis	Brazil	Sylvatic	DNA_PCR	Mammalia	Rodentia	Caviidae	Galea	Galea spixii	4	211032	[84]
Triatoma	Triatoma brasiliensis	Brazil	Sylvatic	DNA_PCR	Mammalia	Rodentia	Caviidae	Kerodon	Kerodon rupestris	19	211032	[84]
Triatoma	Triatoma brasiliensis	Brazil	Sylvatic	DNA_PCR	Mammalia	Rodentia	Echimyidae	Thrichomys	Thrichomys apereoides	1	211032	[84]
Triatoma	Triatoma brasiliensis	Brazil	Domiciliary	DNA_PCR	Mammalia	Perissodactyla	Equidae	Equus	Equus caballus	1	219284	[85]
Triatoma	Triatoma brasiliensis	Brazil	Domiciliary	DNA_PCR	Mammalia	Rodentia	Echimyidae	Proechimys	Proechimys cuvieri	2	219284	[85]
Triatoma	Triatoma brasiliensis	Brazil	Peridomiciliary	DNA_PCR	Mammalia	Artiodactyla	Bovidae	Capra	Capra hircus	11	219284	[85]
Triatoma	Triatoma brasiliensis	Brazil	Peridomiciliary	DNA_PCR	Mammalia	Rodentia	Caviidae	Galea	Galea spixii	3	219284	[85]
Triatoma	Triatoma brasiliensis	Brazil	Sylvatic	DNA_PCR	Aves	Galliformes	Phasianidae	Meleagris	Meleagris gallopavo	1	219284	[85]
Triatoma	Triatoma brasiliensis	Brazil	Sylvatic	DNA_PCR	Aves	Psittaciformes	Psittacidae	Pionus	Pionus menstruus	1	219284	[85]
Triatoma	Triatoma brasiliensis	Brazil	Sylvatic	DNA_PCR	Mammalia	Artiodactyla	Bovidae	Capra	Capra hircus	1	219284	[85]
Triatoma	Triatoma brasiliensis	Brazil	Sylvatic	DNA_PCR	Mammalia	Rodentia	Caviidae	Galea	Galea spixii	15	219284	[85]
Triatoma	Triatoma brasiliensis	Brazil	Sylvatic	DNA_PCR	Mammalia	Rodentia	Caviidae	Kerodon	Kerodon rupestris	1	219284	[85]
Triatoma	Triatoma brasiliensis	Brazil	Sylvatic	DNA_PCR	Mammalia	Rodentia	Muridae	Mus	Mus musculus	1	219284	[85]
Triatoma	Triatoma brasiliensis	Brazil	Sylvatic	DNA_PCR	Mammalia	Rodentia	Cricetidae	Oecomys	Oecomys bicolor	1	219284	[85]
Triatoma	Triatoma brasiliensis	Brazil	Sylvatic	DNA_PCR	Mammalia	Rodentia	Echimyidae	Proechimys	Proechimys cuvieri	2	219284	[85]
Triatoma	Triatoma brasiliensis	Brazil	Domiciliary	DNA_PCR	Mammalia	Artiodactyla	Bovidae	Bos	Bos taurus	1	219284	[85]
Triatoma	Triatoma brasiliensis	Brazil	Domiciliary	DNA_PCR	Mammalia	Carnivora	Felidae	Felis	Felis silvestris	1	219284	[85]
Triatoma	Triatoma brasiliensis	Brazil	Peridomiciliary	DNA_PCR	Aves	Galliformes	Phasianidae	Gallus	Gallus gallus	1	219284	[85]
Triatoma	Triatoma brasiliensis	Brazil	Peridomiciliary	DNA_PCR	Mammalia	Artiodactyla	Bovidae	Bos	Bos taurus	6	219284	[85]
Triatoma	Triatoma brasiliensis	Brazil	Peridomiciliary	DNA_PCR	Mammalia	Artiodactyla	Bovidae	Ovis	Ovis aries	1	219284	[85]
Triatoma	Triatoma brasiliensis	Brazil	Peridomiciliary	DNA_PCR	Mammalia	Rodentia	Caviidae	Galea	Galea spixii	11	219284	[85]
Triatoma	Triatoma brasiliensis	Brazil	Peridomiciliary	DNA_PCR	Mammalia	Rodentia	Echimyidae	Proechimys	Proechimys cuvieri	2	219284	[85]
Triatoma	Triatoma brasiliensis	Brazil	Peridomiciliary	DNA_PCR	Mammalia	Rodentia	Echimyidae	Proechimys	Proechimys roberti	1	219284	[85]
Triatoma	Triatoma brasiliensis	Brazil	Peridomiciliary	DNA_PCR	Mammalia	Rodentia	Muridae	Rattus	Rattus rattus	2	219284	[85]
Triatoma	Triatoma brasiliensis	Brazil	Domiciliary	DNA_PCR	Mammalia	Artiodactyla	Bovidae	Capra	Capra hircus	1	219284	[85]
Triatoma	Triatoma brasiliensis	Brazil	Domiciliary	DNA_PCR	Mammalia	Artiodactyla	Suidae	Sus	Sus scrofa	1	219284	[85]
Triatoma	Triatoma brasiliensis	Brazil	Domiciliary	DNA_PCR	Mammalia	Rodentia	Echimyidae	Proechimys	Proechimys cuvieri	3	219284	[85]
Triatoma	Triatoma brasiliensis	Brazil	Domiciliary	DNA_PCR	Mammalia	Rodentia	Echimyidae	Proechimys	Proechimys roberti	3	219284	[85]
Triatoma	Triatoma brasiliensis	Brazil	Peridomiciliary	DNA_PCR	Mammalia	Artiodactyla	Bovidae	Ovis	Ovis aries	1	219284	[85]
Triatoma	Triatoma brasiliensis	Brazil	Peridomiciliary	DNA_PCR	Mammalia	Rodentia	Echimyidae	Proechimys	Proechimys cuvieri	3	219284	[85]
Triatoma	Triatoma brasiliensis	Brazil	Sylvatic	DNA_PCR	Mammalia	Artiodactyla	Bovidae	Bos	Bos taurus	1	219284	[85]
Triatoma	Triatoma brasiliensis	Brazil	Sylvatic	DNA_PCR	Mammalia	Didelphimorphia	Didelphidae	Monodelphis	Monodelphis domestica	1	219284	[85]
Triatoma	Triatoma brasiliensis	Brazil	Sylvatic	DNA_PCR	Mammalia	Rodentia	Caviidae	Galea	Galea spixii	1	219284	[85]
Triatoma	Triatoma brasiliensis	Brazil	Sylvatic	DNA_PCR	Mammalia	Rodentia	Echimyidae	Thrichomys	Thrichomys apereoides	2	219284	[85]
Triatoma	Triatoma brasiliensis	Brazil	Sylvatic	DNA_PCR	Mammalia	Artiodactyla	Bovidae	Capra	Capra hircus	3	219284	[85]
Triatoma	Triatoma brasiliensis	Brazil	Sylvatic	DNA_PCR	Mammalia	Rodentia	Caviidae	Galea	Galea spixii	6	219284	[85]
Triatoma	Triatoma brasiliensis	Brazil	Sylvatic	DNA_PCR	Mammalia	Rodentia	Echimyidae	Proechimys	Proechimys cuvieri	2	219284	[85]
Triatoma	Triatoma brasiliensis	Brazil	Sylvatic	DNA_PCR	Mammalia	Rodentia	Cricetidae	Wiedomys	Wiedomys cerradensis	1	219284	[85]
Triatoma	Triatoma brasiliensis	Brazil	Sylvatic	DNA_PCR	Mammalia	Artiodactyla	Bovidae	Capra	Capra hircus	2	219284	[85]
Triatoma	Triatoma brasiliensis	Brazil	Sylvatic	DNA_PCR	Mammalia	Carnivora	Felidae	Felis	Felis silvestris	7	219284	[85]
Triatoma	Triatoma brasiliensis	Brazil	Sylvatic	DNA_PCR	Mammalia	Rodentia	Caviidae	Galea	Galea spixii	1	219284	[85]
Triatoma	Triatoma brasiliensis	Brazil	Sylvatic	DNA_PCR	Reptilia	Squamata	Phyllodactylidae	Phyllopezus	Phyllopezus pollicaris	1	219284	[85]
Triatoma	Triatoma brasiliensis	Brazil	Peridomiciliary	DNA_PCR	Mammalia	Artiodactyla	Suidae	Sus	Sus scrofa	1	219284	[85]
Triatoma	Triatoma brasiliensis	Brazil	Peridomiciliary	DNA_PCR	Mammalia	Carnivora	Felidae	Felis	Felis silvestris	1	219284	[85]
Triatoma	Triatoma brasiliensis	Brazil	Peridomiciliary	DNA_PCR	Mammalia	Rodentia	Caviidae	Galea	Galea spixii	2	219284	[85]
Triatoma	Triatoma brasiliensis	Brazil	Peridomiciliary	DNA_PCR	Mammalia	Rodentia	Echimyidae	Proechimys	Proechimys cuvieri	6	219284	[85]
Triatoma	Triatoma brasiliensis	Brazil	Sylvatic	DNA_PCR	Mammalia	Artiodactyla	Bovidae	Bos	Bos taurus	1	219284	[85]
Triatoma	Triatoma brasiliensis	Brazil	Sylvatic	DNA_PCR	Mammalia	Artiodactyla	Bovidae	Capra	Capra hircus	3	219284	[85]
Triatoma	Triatoma brasiliensis	Brazil	Sylvatic	DNA_PCR	Mammalia	Didelphimorphia	Didelphidae	Monodelphis	Monodelphis domestica	1	219284	[85]
Triatoma	Triatoma brasiliensis	Brazil	Sylvatic	DNA_PCR	Mammalia	Rodentia	Echimyidae	Proechimys	Proechimys cuvieri	1	219284	[85]
Triatoma	Triatoma brasiliensis	Brazil	Sylvatic	DNA_PCR	Mammalia	Rodentia	Cricetidae	Wiedomys	Wiedomys cerradensis	2	219284	[85]
Triatoma	Triatoma brasiliensis	Brazil	Sylvatic	DNA_PCR	Mammalia	Didelphimorphia	Didelphidae	Monodelphis	Monodelphis domestica	1	219284	[85]
Triatoma	Triatoma brasiliensis	Brazil	Sylvatic	DNA_PCR	Mammalia	Rodentia	Echimyidae	Proechimys	Proechimys cuvieri	6	219284	[85]
Triatoma	Triatoma brasiliensis	Brazil	Sylvatic	DNA_PCR	Mammalia	Rodentia	Echimyidae	Proechimys	Proechimys roberti	1	219284	[85]
Triatoma	Triatoma brasiliensis	Brazil	Sylvatic	DNA_PCR	Mammalia	Rodentia	Echimyidae	Thrichomys	Thrichomys apereoides	1	219284	[85]
Triatoma	Triatoma brasiliensis	Brazil	Peridomiciliary	DNA_PCR	Mammalia	Artiodactyla	Bovidae	Capra	Capra hircus	5	219284	[85]
Triatoma	Triatoma brasiliensis	Brazil	Peridomiciliary	DNA_PCR	Mammalia	Carnivora	Felidae	Felis	Felis silvestris	1	219284	[85]
Triatoma	Triatoma brasiliensis	Brazil	Peridomiciliary	DNA_PCR	Mammalia	Rodentia	Caviidae	Galea	Galea spixii	3	219284	[85]
Triatoma	Triatoma brasiliensis	Brazil	Sylvatic	DNA_PCR	Mammalia	Carnivora	Felidae	Felis	Felis silvestris	1	219284	[85]
Triatoma	Triatoma brasiliensis	Brazil	Sylvatic	DNA_PCR	Mammalia	Rodentia	Caviidae	Galea	Galea spixii	4	219284	[85]
Triatoma	Triatoma brasiliensis	Brazil	Sylvatic	DNA_PCR	Mammalia	Rodentia	Echimyidae	Proechimys	Proechimys cuvieri	2	219284	[85]
Triatoma	Triatoma brasiliensis	Brazil	Sylvatic	DNA_PCR	Mammalia	Rodentia	Echimyidae	Trinomys	Trinomys dimidiatus	1	219284	[85]
Triatoma	Triatoma brasiliensis	Brazil	Sylvatic	DNA_PCR	Mammalia	Artiodactyla	Bovidae	Capra	Capra hircus	5	219284	[85]
Triatoma	Triatoma brasiliensis	Brazil	Sylvatic	DNA_PCR	Mammalia	Rodentia	Caviidae	Galea	Galea spixii	1	219284	[85]
Triatoma	Triatoma brasiliensis	Brazil	Sylvatic	DNA_PCR	Mammalia	Rodentia	Caviidae	Kerodon	Kerodon rupestris	1	219284	[85]
Triatoma	Triatoma brasiliensis	Brazil	Domiciliary	DNA_PCR	Mammalia	Artiodactyla	Bovidae	Capra	Capra hircus	2	219284	[85]
Triatoma	Triatoma brasiliensis	Brazil	Domiciliary	DNA_PCR	Mammalia	Carnivora	Felidae	Felis	Felis silvestris	1	219284	[85]
Triatoma	Triatoma brasiliensis	Brazil	Peridomiciliary	DNA_PCR	Aves	Galliformes	Phasianidae	Gallus	Gallus gallus	1	219284	[85]
Triatoma	Triatoma brasiliensis	Brazil	Peridomiciliary	DNA_PCR	Mammalia	Artiodactyla	Bovidae	Bos	Bos taurus	1	219284	[85]
Triatoma	Triatoma brasiliensis	Brazil	Peridomiciliary	DNA_PCR	Mammalia	Rodentia	Caviidae	Galea	Galea spixii	1	219284	[85]
Triatoma	Triatoma brasiliensis	Brazil	Peridomiciliary	DNA_PCR	Mammalia	Rodentia	Echimyidae	Proechimys	Proechimys cuvieri	3	219284	[85]
Triatoma	Triatoma brasiliensis	Brazil	Peridomiciliary	DNA_PCR	Aves	Galliformes	Phasianidae	Gallus	Gallus gallus	1	219284	[85]
Triatoma	Triatoma brasiliensis	Brazil	Peridomiciliary	DNA_PCR	Mammalia	Artiodactyla	Bovidae	Capra	Capra hircus	1	219284	[85]
Triatoma	Triatoma brasiliensis	Brazil	Peridomiciliary	DNA_PCR	Mammalia	Rodentia	Caviidae	Galea	Galea spixii	3	219284	[85]
Triatoma	Triatoma brasiliensis	Brazil	Peridomiciliary	DNA_PCR	Mammalia	Rodentia	Echimyidae	Proechimys	Proechimys cuvieri	1	219284	[85]
Triatoma	Triatoma brasiliensis	Brazil	Domiciliary	DNA_PCR	Mammalia	Didelphimorphia	Didelphidae	Monodelphis	Monodelphis domestica	1	219284	[85]
Triatoma	Triatoma brasiliensis	Brazil	Domiciliary	DNA_PCR	Mammalia	Rodentia	Caviidae	Galea	Galea spixii	1	219284	[85]
Triatoma	Triatoma brasiliensis	Brazil	Peridomiciliary	DNA_PCR	Mammalia	Artiodactyla	Bovidae	Bos	Bos taurus	1	219284	[85]
Triatoma	Triatoma brasiliensis	Brazil	Peridomiciliary	DNA_PCR	Mammalia	Rodentia	Cricetidae	Wiedomys	Wiedomys cerradensis	1	219284	[85]
Triatoma	Triatoma brasiliensis	Brazil	Domiciliary	DNA_PCR	Mammalia	Rodentia	Caviidae	Galea	Galea spixii	1	219284	[85]
Triatoma	Triatoma brasiliensis	Brazil	Peridomiciliary	DNA_PCR	Mammalia	Artiodactyla	Bovidae	Capra	Capra hircus	4	219284	[85]
Triatoma	Triatoma brasiliensis	Brazil	Peridomiciliary	DNA_PCR	Mammalia	Rodentia	Caviidae	Galea	Galea spixii	1	219284	[85]
Triatoma	Triatoma brasiliensis	Brazil	Peridomiciliary	DNA_PCR	Mammalia	Rodentia	Echimyidae	Proechimys	Proechimys cuvieri	1	219284	[85]
Triatoma	Triatoma brasiliensis	Brazil	Peridomiciliary	DNA_PCR	Mammalia	Artiodactyla	Bovidae	Capra	Capra hircus	1	219284	[85]
Triatoma	Triatoma brasiliensis	Brazil	Peridomiciliary	DNA_PCR	Mammalia	Rodentia	Echimyidae	Proechimys	Proechimys cuvieri	1	219284	[85]
Triatoma	Triatoma brasiliensis	Brazil	Peridomiciliary	DNA_PCR	Mammalia	Rodentia	Echimyidae	Proechimys	Proechimys roberti	1	219284	[85]
Triatoma	Triatoma brasiliensis	Brazil	Domiciliary	DNA_PCR	Mammalia	Artiodactyla	Bovidae	Ovis	Ovis aries	2	219284	[85]
Triatoma	Triatoma brasiliensis	Brazil	Domiciliary	DNA_PCR	Mammalia	Rodentia	Echimyidae	Proechimys	Proechimys cuvieri	1	219284	[85]
Triatoma	Triatoma brasiliensis	Brazil	Peridomiciliary	DNA_PCR	Mammalia	Primates	Human Hominidae	Homo	Homo sapiens	1	219284	[85]
Triatoma	Triatoma brasiliensis	Brazil	Sylvatic	DNA_PCR	Mammalia	Artiodactyla	Bovidae	Ovis	Ovis aries	2	219284	[85]
Triatoma	Triatoma brasiliensis	Brazil	Sylvatic	DNA_PCR	Mammalia	Rodentia	Caviidae	Galea	Galea spixii	3	219284	[85]
Triatoma	Triatoma brasiliensis	Brazil	Domiciliary	DNA_PCR	Mammalia	Artiodactyla	Bovidae	Capra	Capra hircus	2	219284	[85]
Triatoma	Triatoma brasiliensis	Brazil	Domiciliary	DNA_PCR	Mammalia	Rodentia	Echimyidae	Proechimys	Proechimys cuvieri	1	219284	[85]
Triatoma	Triatoma brasiliensis	Brazil	Domiciliary	DNA_PCR	Mammalia	Rodentia	Echimyidae	Proechimys	Proechimys roberti	1	219284	[85]
Triatoma	Triatoma brasiliensis	Brazil	Peridomiciliary	DNA_PCR	Mammalia	Artiodactyla	Bovidae	Capra	Capra hircus	1	219284	[85]
Triatoma	Triatoma brasiliensis	Brazil	Peridomiciliary	DNA_PCR	Mammalia	Artiodactyla	Bovidae	Bos	Bos taurus	1	219284	[85]
Triatoma	Triatoma brasiliensis	Brazil	Peridomiciliary	DNA_PCR	Mammalia	Artiodactyla	Bovidae	Capra	Capra hircus	1	219284	[85]
Triatoma	Triatoma brasiliensis	Brazil	Peridomiciliary	DNA_PCR	Mammalia	Artiodactyla	Bovidae	Ovis	Ovis aries	1	219284	[85]
Triatoma	Triatoma brasiliensis	Brazil	Peridomiciliary	DNA_PCR	Mammalia	Rodentia	Caviidae	Galea	Galea spixii	1	219284	[85]
Triatoma	Triatoma brasiliensis	Brazil	Peridomiciliary	DNA_PCR	Aves	Psittaciformes	Psittacidae	Forpus	Forpus crassirostri	1	219284	[85]
Triatoma	Triatoma brasiliensis	Brazil	Peridomiciliary	DNA_PCR	Mammalia	Artiodactyla	Bovidae	Capra	Capra hircus	1	219284	[85]
Triatoma	Triatoma brasiliensis	Brazil	Peridomiciliary	DNA_PCR	Mammalia	Primates	Human Hominidae	Homo	Homo sapiens	1	219284	[85]
Triatoma	Triatoma brasiliensis	Brazil	Peridomiciliary	DNA_PCR	Mammalia	Rodentia	Caviidae	Galea	Galea spixii	1	219284	[85]
Triatoma	Triatoma brasiliensis	Brazil	Domiciliary	DNA_PCR	Mammalia	Rodentia	Echimyidae	Proechimys	Proechimys cuvieri	1	219284	[85]
Triatoma	Triatoma brasiliensis	Brazil	Peridomiciliary	DNA_PCR	Mammalia	Rodentia	Echimyidae	Proechimys	Proechimys cuvieri	1	219284	[85]
Triatoma	Triatoma brasiliensis	Brazil	Peridomiciliary	DNA_PCR	Mammalia	Artiodactyla	Bovidae	Capra	Capra hircus	1	219284	[85]
Triatoma	Triatoma brasiliensis	Brazil	Peridomiciliary	DNA_PCR	Mammalia	Rodentia	Echimyidae	Proechimys	Proechimys cuvieri	1	219284	[85]
Triatoma	Triatoma brasiliensis	Brazil	Peridomiciliary	DNA_PCR	Mammalia	Rodentia	Cricetidae	Wiedomys	Wiedomys cerradensis	1	219284	[85]
Triatoma	Triatoma brasiliensis	Brazil	Domiciliary_Peridomiciliary	ELISA_IMM	Aves	Galliformes	Phasianidae	Gallus	Gallus gallus	132	215252	[19]
Triatoma	Triatoma brasiliensis	Brazil	Domiciliary_Peridomiciliary	ELISA_IMM	Mammalia	Artiodactyla	Bovidae	Capra	Capra hircus	30	215252	[19]
Triatoma	Triatoma brasiliensis	Brazil	Domiciliary_Peridomiciliary	ELISA_IMM	Mammalia	Carnivora	Canidae	Canis	Canis familiaris	43	215252	[19]
Triatoma	Triatoma brasiliensis	Brazil	Domiciliary_Peridomiciliary	ELISA_IMM	Mammalia	Carnivora	Mephitidae	Conepatus	Conepatus chinga	46	215252	[19]
Triatoma	Triatoma brasiliensis	Brazil	Domiciliary_Peridomiciliary	ELISA_IMM	Mammalia	Primates	Human Hominidae	Homo	Homo sapiens	46	215252	[19]
Triatoma	Triatoma brasiliensis	Brazil	Domiciliary_Peridomiciliary	ELISA_IMM	Mammalia	Rodentia	Muridae	Rattus	Rattus rattus	91	215252	[19]
Triatoma	Triatoma brasiliensis	Brazil	Sylvatic	DNA_PCR	Aves	Galliformes	Phasianidae	Gallus	Gallus gallus	1	208402	[86]
Triatoma	Triatoma brasiliensis	Brazil	Sylvatic	DNA_PCR	Mammalia	Artiodactyla	Bovidae	Capra	Capra hircus	3	208402	[86]
Triatoma	Triatoma brasiliensis	Brazil	Sylvatic	DNA_PCR	Mammalia	Rodentia	Caviidae	Galea	Galea spixii	5	208402	[86]
Triatoma	Triatoma brasiliensis	Brazil	Sylvatic	DNA_PCR	Mammalia	Rodentia	Caviidae	Kerodon	Kerodon rupestris	4	208402	[86]
Triatoma	Triatoma brasiliensis	Brazil	Sylvatic	DNA_PCR	Reptilia	Squamata	Tropiduridae	Tropidurus	Tropidurus oreadicus	2	208402	[86]
Triatoma	Triatoma brasiliensis	Brazil	Sylvatic	DNA_PCR	Reptilia	Squamata	Teiidae	Tupinambis	Tupinambis merianae	1	208402	[86]
Triatoma	Triatoma brasiliensis	Brazil	Sylvatic	DNA_PCR	Amphibia	Anura	Odontophrynidae	Proceratophrys	Proceratophrys NA	1	211032	[84]
Triatoma	Triatoma brasiliensis	Brazil	Sylvatic	DNA_PCR	Mammalia	Carnivora	Felidae	Felis	Felis catus	3	211032	[84]
Triatoma	Triatoma brasiliensis	Brazil	Sylvatic	DNA_PCR	Mammalia	Rodentia	Caviidae	Kerodon	Kerodon rupestris	4	211032	[84]
Triatoma	Triatoma brasiliensis	Brazil	Sylvatic	DNA_PCR	Mammalia	Carnivora	Felidae	Felis	Felis catus	2	211032	[84]
Triatoma	Triatoma brasiliensis	Brazil	Sylvatic	DNA_PCR	Mammalia	Primates	Human Hominidae	Homo	Homo sapiens	1	211032	[84]
Triatoma	Triatoma brasiliensis	Brazil	Sylvatic	DNA_PCR	Mammalia	Rodentia	Caviidae	Galea	Galea spixii	1	211032	[84]
Triatoma	Triatoma brasiliensis	Brazil	Sylvatic	DNA_PCR	Mammalia	Rodentia	Caviidae	Kerodon	Kerodon rupestris	15	211032	[84]
Triatoma	Triatoma brasiliensis	Brazil	Sylvatic	DNA_PCR	Mammalia	Rodentia	Echimyidae	Thrichomys	Thrichomys apereoides	1	211032	[84]
Triatoma	Triatoma brasiliensis	Brazil	Sylvatic	DNA_PCR	Mammalia	Artiodactyla	Bovidae	Capra	Capra hircus	2	211032	[84]
Triatoma	Triatoma brasiliensis	Brazil	Sylvatic	DNA_PCR	Mammalia	Carnivora	Felidae	Felis	Felis catus	1	211032	[84]
Triatoma	Triatoma brasiliensis	Brazil	Sylvatic	DNA_PCR	Mammalia	Rodentia	Caviidae	Galea	Galea spixii	3	211032	[84]
Triatoma	Triatoma brasiliensis	Brazil	Peridomiciliary	DNA_PCR	Amphibia	Anura	Odontophrynidae	Proceratophrys	Proceratophrys NA	1	211032	[84]
Triatoma	Triatoma brasiliensis	Brazil	Peridomiciliary	DNA_PCR	Aves	Galliformes	Phasianidae	Gallus	Gallus gallus	9	211032	[84]
Triatoma	Triatoma brasiliensis	Brazil	Peridomiciliary	DNA_PCR	Reptilia	Squamata	Scincidae	Mabuya	Mabuya NA	1	211032	[84]
Triatoma	Triatoma brasiliensis	Brazil	Peridomiciliary	DNA_PCR	Mammalia	Rodentia	Caviidae	Galea	Galea spixii	8	211032	[84]
Triatoma	Triatoma brasiliensis	Brazil	Domiciliary	DNA_PCR	Amphibia	Anura	Odontophrynidae	Proceratophrys	Proceratophrys NA	1	211032	[84]
Triatoma	Triatoma brasiliensis	Brazil	Domiciliary	DNA_PCR	Aves	Galliformes	Phasianidae	Gallus	Gallus gallus	2	211032	[84]
Triatoma	Triatoma brasiliensis	Brazil	Domiciliary	DNA_PCR	Mammalia	Artiodactyla	Bovidae	Capra	Capra hircus	4	211032	[84]
Triatoma	Triatoma brasiliensis	Brazil	Peridomiciliary	ELISA_IMM	Aves	Galliformes	Phasianidae	Gallus	Gallus gallus	15	89035	[87]
Triatoma	Triatoma brasiliensis	Brazil	Peridomiciliary	ELISA_IMM	Mammalia	Artiodactyla	Bovidae	Capra	Capra hircus	26	89035	[87]
Triatoma	Triatoma brasiliensis	Brazil	Peridomiciliary	ELISA_IMM	Mammalia	Artiodactyla	Suidae	Sus	Sus scrofa	2	89035	[87]
Triatoma	Triatoma brasiliensis	Brazil	Peridomiciliary	ELISA_IMM	Mammalia	Carnivora	Canidae	Canis	Canis familiaris	17	89035	[87]
Triatoma	Triatoma brasiliensis	Brazil	Peridomiciliary	ELISA_IMM	Mammalia	Cingulata	Dasypodidae	Dasypus	Dasypus novemcinctus	13	89035	[87]
Triatoma	Triatoma brasiliensis	Brazil	Peridomiciliary	ELISA_IMM	Mammalia	Didelphimorphia	Didelphidae	Didelphis	Didelphis marsupialis	5	89035	[87]
Triatoma	Triatoma brasiliensis	Brazil	Peridomiciliary	ELISA_IMM	Mammalia	Perissodactyla	Equidae	Equus	Equus caballus	2	89035	[87]
Triatoma	Triatoma brasiliensis	Brazil	Peridomiciliary	ELISA_IMM	Mammalia	Primates	Human Hominidae	Homo	Homo sapiens	14	89035	[87]
Triatoma	Triatoma brasiliensis	Brazil	Peridomiciliary	ELISA_IMM	Mammalia	Rodentia	Muridae	Rattus	Rattus rattus	6	89035	[87]
Triatoma	Triatoma brasiliensis	Brazil	Sylvatic	ELISA_IMM	Aves	Galliformes	Phasianidae	Gallus	Gallus gallus	6	89035	[87]
Triatoma	Triatoma brasiliensis	Brazil	Sylvatic	ELISA_IMM	Mammalia	Artiodactyla	Bovidae	Capra	Capra hircus	3	89035	[87]
Triatoma	Triatoma brasiliensis	Brazil	Sylvatic	ELISA_IMM	Mammalia	Artiodactyla	Suidae	Sus	Sus scrofa	4	89035	[87]
Triatoma	Triatoma brasiliensis	Brazil	Sylvatic	ELISA_IMM	Mammalia	Carnivora	Canidae	Canis	Canis familiaris	7	89035	[87]
Triatoma	Triatoma brasiliensis	Brazil	Sylvatic	ELISA_IMM	Mammalia	Cingulata	Dasypodidae	Dasypus	Dasypus novemcinctus	12	89035	[87]
Triatoma	Triatoma brasiliensis	Brazil	Sylvatic	ELISA_IMM	Mammalia	Didelphimorphia	Didelphidae	Didelphis	Didelphis marsupialis	6	89035	[87]
Triatoma	Triatoma brasiliensis	Brazil	Sylvatic	ELISA_IMM	Mammalia	Perissodactyla	Equidae	Equus	Equus caballus	9	89035	[87]
Triatoma	Triatoma brasiliensis	Brazil	Sylvatic	ELISA_IMM	Mammalia	Rodentia	Muridae	Rattus	Rattus rattus	2	89035	[87]
Triatoma	Triatoma brasiliensis	Brazil	Sylvatic	ELISA_IMM	Aves	Galliformes	Phasianidae	Gallus	Gallus gallus	5	89035	[87]
Triatoma	Triatoma brasiliensis	Brazil	Sylvatic	ELISA_IMM	Mammalia	Artiodactyla	Bovidae	Capra	Capra hircus	2	89035	[87]
Triatoma	Triatoma brasiliensis	Brazil	Sylvatic	ELISA_IMM	Mammalia	Carnivora	Canidae	Canis	Canis familiaris	3	89035	[87]
Triatoma	Triatoma brasiliensis	Brazil	Sylvatic	ELISA_IMM	Mammalia	Cingulata	Dasypodidae	Dasypus	Dasypus novemcinctus	2	89035	[87]
Triatoma	Triatoma brasiliensis	Brazil	Sylvatic	ELISA_IMM	Mammalia	Perissodactyla	Equidae	Equus	Equus caballus	1	89035	[87]
Triatoma	Triatoma brasiliensis	Brazil	Sylvatic	ELISA_IMM	Aves	Galliformes	Phasianidae	Gallus	Gallus gallus	4	89035	[87]
Triatoma	Triatoma brasiliensis	Brazil	Sylvatic	ELISA_IMM	Mammalia	Artiodactyla	Bovidae	Capra	Capra hircus	11	89035	[87]
Triatoma	Triatoma brasiliensis	Brazil	Sylvatic	ELISA_IMM	Mammalia	Carnivora	Canidae	Canis	Canis familiaris	5	89035	[87]
Triatoma	Triatoma brasiliensis	Brazil	Sylvatic	ELISA_IMM	Mammalia	Cingulata	Dasypodidae	Dasypus	Dasypus novemcinctus	6	89035	[87]
Triatoma	Triatoma brasiliensis	Brazil	Sylvatic	ELISA_IMM	Mammalia	Didelphimorphia	Didelphidae	Didelphis	Didelphis marsupialis	5	89035	[87]
Triatoma	Triatoma brasiliensis	Brazil	Sylvatic	ELISA_IMM	Mammalia	Rodentia	Muridae	Rattus	Rattus rattus	1	89035	[87]
Triatoma	Triatoma brasiliensis	Brazil	Sylvatic	ELISA_IMM	Aves	Galliformes	Phasianidae	Gallus	Gallus gallus	4	89035	[87]
Triatoma	Triatoma brasiliensis	Brazil	Sylvatic	ELISA_IMM	Mammalia	Artiodactyla	Bovidae	Capra	Capra hircus	11	89035	[87]
Triatoma	Triatoma brasiliensis	Brazil	Sylvatic	ELISA_IMM	Mammalia	Carnivora	Canidae	Canis	Canis familiaris	8	89035	[87]
Triatoma	Triatoma brasiliensis	Brazil	Sylvatic	ELISA_IMM	Mammalia	Cingulata	Dasypodidae	Dasypus	Dasypus novemcinctus	6	89035	[87]
Triatoma	Triatoma brasiliensis	Brazil	Sylvatic	ELISA_IMM	Mammalia	Perissodactyla	Equidae	Equus	Equus caballus	1	89035	[87]
Triatoma	Triatoma brasiliensis	Brazil	Sylvatic	ELISA_IMM	Mammalia	Primates	Human Hominidae	Homo	Homo sapiens	3	89035	[87]
Triatoma	Triatoma brasiliensis	Brazil	Sylvatic	ELISA_IMM	Mammalia	Rodentia	Muridae	Rattus	Rattus rattus	1	89035	[87]
Triatoma	Triatoma brasiliensis	Brazil	Sylvatic	ELISA_IMM	Mammalia	Artiodactyla	Bovidae	Capra	Capra hircus	3	89035	[87]
Triatoma	Triatoma brasiliensis	Brazil	Sylvatic	ELISA_IMM	Mammalia	Carnivora	Canidae	Canis	Canis familiaris	1	89035	[87]
Triatoma	Triatoma brasiliensis	Brazil	Sylvatic	ELISA_IMM	Mammalia	Cingulata	Dasypodidae	Dasypus	Dasypus novemcinctus	3	89035	[87]
Triatoma	Triatoma brasiliensis	Brazil	Sylvatic	ELISA_IMM	Mammalia	Perissodactyla	Equidae	Equus	Equus caballus	1	89035	[87]
Triatoma	Triatoma brasiliensis	Brazil	Sylvatic	ELISA_IMM	Mammalia	Rodentia	Muridae	Rattus	Rattus rattus	1	89035	[87]
Triatoma	Triatoma brasiliensis	Brazil	Sylvatic	ELISA_IMM	Aves	Galliformes	Phasianidae	Gallus	Gallus gallus	4	89035	[87]
Triatoma	Triatoma brasiliensis	Brazil	Sylvatic	ELISA_IMM	Mammalia	Artiodactyla	Bovidae	Capra	Capra hircus	6	89035	[87]
Triatoma	Triatoma brasiliensis	Brazil	Sylvatic	ELISA_IMM	Mammalia	Artiodactyla	Suidae	Sus	Sus scrofa	1	89035	[87]
Triatoma	Triatoma brasiliensis	Brazil	Sylvatic	ELISA_IMM	Mammalia	Carnivora	Canidae	Canis	Canis familiaris	4	89035	[87]
Triatoma	Triatoma brasiliensis	Brazil	Sylvatic	ELISA_IMM	Mammalia	Cingulata	Dasypodidae	Dasypus	Dasypus novemcinctus	6	89035	[87]
Triatoma	Triatoma brasiliensis	Brazil	Sylvatic	ELISA_IMM	Mammalia	Didelphimorphia	Didelphidae	Didelphis	Didelphis marsupialis	7	89035	[87]
Triatoma	Triatoma brasiliensis	Brazil	Sylvatic	ELISA_IMM	Mammalia	Perissodactyla	Equidae	Equus	Equus caballus	1	89035	[87]
Triatoma	Triatoma brasiliensis	Brazil	Sylvatic	ELISA_IMM	Mammalia	Primates	Human Hominidae	Homo	Homo sapiens	5	89035	[87]
Triatoma	Triatoma brasiliensis	Brazil	Sylvatic	ELISA_IMM	Mammalia	Rodentia	Muridae	Rattus	Rattus rattus	1	89035	[87]
Triatoma	Triatoma brasiliensis	Brazil	Sylvatic	ELISA_IMM	Aves	Galliformes	Phasianidae	Gallus	Gallus gallus	2	89035	[87]
Triatoma	Triatoma brasiliensis	Brazil	Sylvatic	ELISA_IMM	Mammalia	Artiodactyla	Bovidae	Capra	Capra hircus	12	89035	[87]
Triatoma	Triatoma brasiliensis	Brazil	Sylvatic	ELISA_IMM	Mammalia	Artiodactyla	Suidae	Sus	Sus scrofa	4	89035	[87]
Triatoma	Triatoma brasiliensis	Brazil	Sylvatic	ELISA_IMM	Mammalia	Carnivora	Canidae	Canis	Canis familiaris	1	89035	[87]
Triatoma	Triatoma brasiliensis	Brazil	Sylvatic	ELISA_IMM	Mammalia	Cingulata	Dasypodidae	Dasypus	Dasypus novemcinctus	7	89035	[87]
Triatoma	Triatoma brasiliensis	Brazil	Sylvatic	ELISA_IMM	Mammalia	Didelphimorphia	Didelphidae	Didelphis	Didelphis marsupialis	2	89035	[87]
Triatoma	Triatoma brasiliensis	Brazil	Sylvatic	ELISA_IMM	Mammalia	Primates	Human Hominidae	Homo	Homo sapiens	4	89035	[87]
Triatoma	Triatoma brasiliensis	Brazil	Sylvatic	ELISA_IMM	Mammalia	Rodentia	Muridae	Rattus	Rattus rattus	1	89035	[87]
Triatoma	Triatoma brasiliensis	Brazil	Sylvatic	ELISA_IMM	Aves	Galliformes	Phasianidae	Gallus	Gallus gallus	1	89035	[87]
Triatoma	Triatoma brasiliensis	Brazil	Sylvatic	ELISA_IMM	Mammalia	Artiodactyla	Bovidae	Capra	Capra hircus	9	89035	[87]
Triatoma	Triatoma brasiliensis	Brazil	Sylvatic	ELISA_IMM	Mammalia	Artiodactyla	Suidae	Sus	Sus scrofa	2	89035	[87]
Triatoma	Triatoma brasiliensis	Brazil	Sylvatic	ELISA_IMM	Mammalia	Carnivora	Canidae	Canis	Canis familiaris	1	89035	[87]
Triatoma	Triatoma brasiliensis	Brazil	Sylvatic	ELISA_IMM	Mammalia	Cingulata	Dasypodidae	Dasypus	Dasypus novemcinctus	3	89035	[87]
Triatoma	Triatoma brasiliensis	Brazil	Sylvatic	ELISA_IMM	Mammalia	Didelphimorphia	Didelphidae	Didelphis	Didelphis marsupialis	1	89035	[87]
Triatoma	Triatoma brasiliensis	Brazil	Sylvatic	ELISA_IMM	Mammalia	Primates	Human Hominidae	Homo	Homo sapiens	3	89035	[87]
Triatoma	Triatoma brasiliensis	Brazil	Sylvatic	ELISA_IMM	Mammalia	Rodentia	Muridae	Rattus	Rattus rattus	1	89035	[87]
Triatoma	Triatoma brasiliensis	Brazil	Sylvatic	ELISA_IMM	Aves	Galliformes	Phasianidae	Gallus	Gallus gallus	3	89035	[87]
Triatoma	Triatoma brasiliensis	Brazil	Sylvatic	ELISA_IMM	Mammalia	Carnivora	Canidae	Canis	Canis familiaris	1	89035	[87]
Triatoma	Triatoma brasiliensis	Brazil	Sylvatic	ELISA_IMM	Mammalia	Cingulata	Dasypodidae	Dasypus	Dasypus novemcinctus	1	89035	[87]
Triatoma	Triatoma brasiliensis	Brazil	Sylvatic	ELISA_IMM	Mammalia	Didelphimorphia	Didelphidae	Didelphis	Didelphis marsupialis	3	89035	[87]
Triatoma	Triatoma brasiliensis	Brazil	Sylvatic	ELISA_IMM	Mammalia	Rodentia	Muridae	Rattus	Rattus rattus	1	89035	[87]
Triatoma	Triatoma brasiliensis	Brazil	Domiciliary	DNA_PCR	Aves	Galliformes	Phasianidae	Gallus	Gallus gallus	23	221561	[30]
Triatoma	Triatoma brasiliensis	Brazil	Domiciliary	DNA_PCR	Aves	Galliformes	Phasianidae	Gallus	Gallus gallus	3	221561	[30]
Triatoma	Triatoma brasiliensis	Brazil	Domiciliary	DNA_PCR	Mammalia	Primates	Human Hominidae	Homo	Homo sapiens	3	221561	[30]
Triatoma	Triatoma brasiliensis	Brazil	Peridomiciliary	DNA_PCR	Aves	Galliformes	Phasianidae	Gallus	Gallus gallus	11	221561	[30]
Triatoma	Triatoma brasiliensis	Brazil	Peridomiciliary	DNA_PCR	Mammalia	Carnivora	Canidae	Canis	Canis familiaris	1	221561	[30]
Triatoma	Triatoma brasiliensis	Brazil	Sylvatic	DNA_PCR	Aves	Galliformes	Phasianidae	Gallus	Gallus gallus	9	221561	[30]
Triatoma	Triatoma brasiliensis	Brazil	Domiciliary_Peridomiciliary	ELISA_IMM	Aves	Galliformes	Phasianidae	Gallus	Gallus gallus	30	215243	[32]
Triatoma	Triatoma brasiliensis	Brazil	Domiciliary_Peridomiciliary	ELISA_IMM	Mammalia	Artiodactyla	Bovidae	Capra	Capra hircus	85	215243	[32]
Triatoma	Triatoma brasiliensis	Brazil	Domiciliary_Peridomiciliary	ELISA_IMM	Mammalia	Carnivora	Canidae	Canis	Canis familiaris	47	215243	[32]
Triatoma	Triatoma brasiliensis	Brazil	Domiciliary_Peridomiciliary	ELISA_IMM	Mammalia	Carnivora	Felidae	Felis	Felis catus	53	215243	[32]
Triatoma	Triatoma brasiliensis	Brazil	Domiciliary_Peridomiciliary	ELISA_IMM	Mammalia	Primates	Human Hominidae	Homo	Homo sapiens	7	215243	[32]
Triatoma	Triatoma brasiliensis	Brazil	Domiciliary_Peridomiciliary	ELISA_IMM	Mammalia	Rodentia	Muridae	Mus	Mus musculus	2	215243	[32]
Triatoma	Triatoma brasiliensis	Brazil	Sylvatic	ELISA_IMM	Aves	Galliformes	Phasianidae	Gallus	Gallus gallus	53	99770	[88]
Triatoma	Triatoma brasiliensis	Brazil	Sylvatic	ELISA_IMM	Insecta	Blattodea	Blattidae	Periplaneta	Periplaneta americana	15	99770	[88]
Triatoma	Triatoma brasiliensis	Brazil	Sylvatic	ELISA_IMM	Mammalia	Cingulata	Dasypodidae	Dasypus	Dasypus novemcinctus	30	99770	[88]
Triatoma	Triatoma brasiliensis	Brazil	Sylvatic	ELISA_IMM	Mammalia	Didelphimorphia	Didelphidae	Didelphis	Didelphis marsupialis	7	99770	[88]
Triatoma	Triatoma brasiliensis	Brazil	Sylvatic	ELISA_IMM	Mammalia	Perissodactyla	Equidae	Equus	Equus caballus	4	99770	[88]
Triatoma	Triatoma brasiliensis	Brazil	Sylvatic	ELISA_IMM	Mammalia	Rodentia	Muridae	Rattus	Rattus norvegicus	3	99770	[88]
Triatoma	Triatoma brasiliensis	Brazil	Peridomiciliary	DNA_PCR	Aves	Galliformes	Phasianidae	Gallus	Gallus gallus	11	202279	[89]
Triatoma	Triatoma brasiliensis	Brazil	Peridomiciliary	DNA_PCR	Mammalia	Artiodactyla	Suidae	Sus	Sus scrofa	5	202279	[89]
Triatoma	Triatoma brasiliensis	Brazil	Peridomiciliary	DNA_PCR	Mammalia	Carnivora	Felidae	Felis	Felis catus	4	202279	[89]
Triatoma	Triatoma brasiliensis	Brazil	Peridomiciliary	DNA_PCR	Mammalia	Didelphimorphia	Didelphidae	Didelphis	Didelphis albiventris	5	202279	[89]
Triatoma	Triatoma brasiliensis	Brazil	Peridomiciliary	DNA_PCR	Mammalia	Rodentia	Muridae	Mus	Mus musculus	1	202279	[89]
Triatoma	Triatoma brasiliensis	Brazil	Peridomiciliary	DNA_PCR	Mammalia	Rodentia	Caviidae	Kerodon	Kerodon rupestris	3	202279	[89]
Triatoma	Triatoma brasiliensis	Brazil	Peridomiciliary	DNA_PCR	Mammalia	Rodentia	Caviidae	Galea	Galea spixii	80	202279	[89]
Triatoma	Triatoma brasiliensis	Brazil	Peridomiciliary	DNA_PCR	Reptilia	Squamata	Tropiduridae	Tropidurus	Tropidurus semitaeniatus	1	202279	[89]
Triatoma	Triatoma brasiliensis	Brazil	Peridomiciliary	DNA_PCR	Reptilia	Squamata	Colubridae	Philodryas	Philodryas nattereri	1	202279	[89]
Triatoma	Triatoma brasiliensis	Brazil	Sylvatic	DNA_PCR	Aves	Columbiformes	Columbidae	Zenaida	Zenaida auriculata	1	202279	[89]
Triatoma	Triatoma brasiliensis	Brazil	Sylvatic	DNA_PCR	Aves	Passeriformes	Thraupidae	Dubusia	Dubusia taeniata	1	202279	[89]
Triatoma	Triatoma brasiliensis	Brazil	Sylvatic	DNA_PCR	Mammalia	Artiodactyla	Bovidae	Bos	Bos taurus	1	202279	[89]
Triatoma	Triatoma brasiliensis	Brazil	Sylvatic	DNA_PCR	Mammalia	Carnivora	Procyonidae	Procyon	Procyon cancrivorus	1	202279	[89]
Triatoma	Triatoma brasiliensis	Brazil	Sylvatic	DNA_PCR	Mammalia	Carnivora	Felidae	Felis	Felis catus	6	202279	[89]
Triatoma	Triatoma brasiliensis	Brazil	Sylvatic	DNA_PCR	Mammalia	Rodentia	Echimyidae	Thrichomys	Thrichomys inermis	1	202279	[89]
Triatoma	Triatoma brasiliensis	Brazil	Sylvatic	DNA_PCR	Mammalia	Rodentia	Echimyidae	Trichomys	Trichomys aspereoides	3	202279	[89]
Triatoma	Triatoma brasiliensis	Brazil	Sylvatic	DNA_PCR	Mammalia	Rodentia	Caviidae	Kerodon	Kerodon rupestris	7	202279	[89]
Triatoma	Triatoma brasiliensis	Brazil	Sylvatic	DNA_PCR	Mammalia	Rodentia	Caviidae	Galea	Galea spixii	36	202279	[89]
Triatoma	Triatoma brasiliensis	Brazil	Sylvatic	DNA_PCR	Mammalia	Rodentia	Muridae	Mus	Mus musculus	3	202279	[89]
Triatoma	Triatoma brasiliensis	Brazil	Sylvatic	DNA_PCR	Reptilia	Squamata	Tropiduridae	Tropidurus	Tropidurus hispidus	1	202279	[89]
Triatoma	Triatoma brasiliensis	Brazil	Sylvatic	DNA_PCR	Reptilia	Squamata	Phyllodactylidae	Phyllopezus	Phyllopezus periosus	1	202279	[89]
Triatoma	Triatoma brasiliensis	Brazil	Sylvatic	DNA_PCR	Reptilia	Squamata	Tropiduridae	Tropidurus	Tropidurus semitaeniatus	3	202279	[89]
Triatoma	Triatoma brasiliensis	Brazil	Sylvatic	DNA_PCR	Reptilia	Squamata	Teiidae	Salvator	Salvator merianae	5	202279	[89]
Triatoma	Triatoma brasiliensis	Brazil	Domiciliary_Peridomiciliary	ELISA_IMM	Aves	Galliformes	Phasianidae	Gallus	Gallus gallus	24	60066	[38]
Triatoma	Triatoma brasiliensis	Brazil	Domiciliary_Peridomiciliary	ELISA_IMM	Mammalia	Artiodactyla	Suidae	Sus	Sus scrofa	2	60066	[38]
Triatoma	Triatoma brasiliensis	Brazil	Domiciliary_Peridomiciliary	ELISA_IMM	Mammalia					1	60066	[38]
Triatoma	Triatoma brasiliensis	Brazil	Domiciliary_Peridomiciliary	ELISA_IMM	Aves	Galliformes	Phasianidae	Gallus	Gallus gallus	670	92122	[43]
Triatoma	Triatoma brasiliensis	Brazil	Domiciliary_Peridomiciliary	ELISA_IMM	Mammalia	Carnivora	Felidae	Felis	Felis catus	100	92122	[43]
Triatoma	Triatoma brasiliensis	Brazil	Domiciliary_Peridomiciliary	ELISA_IMM	Mammalia	Carnivora	Canidae	Canis	Canis familiaris	72	92122	[43]
Triatoma	Triatoma brasiliensis	Brazil	Domiciliary_Peridomiciliary	ELISA_IMM	Mammalia	Didelphimorphia	Didelphidae	Didelphis	Didelphis NA	32	92122	[43]
Triatoma	Triatoma brasiliensis	Brazil	Domiciliary_Peridomiciliary	ELISA_IMM	Mammalia	Primates	Human Hominidae	Homo	Homo sapiens	258	92122	[43]
Triatoma	Triatoma brasiliensis	Brazil	Domiciliary_Peridomiciliary	ELISA_IMM	Mammalia	Rodentia				37	92122	[43]
Triatoma	Triatoma brasiliensis	Brazil	Domiciliary	DNA_PCR	Mammalia	Primates	Human Hominidae	Homo	Homo sapiens	1	210427	[60]
Triatoma	Triatoma brasiliensis	Brazil	Domiciliary	DNA_PCR	Aves	Galliformes	Phasianidae	Gallus	Gallus gallus	1	210427	[60]
Triatoma	Triatoma brasiliensis	Brazil	Peridomiciliary	DNA_PCR	Mammalia	Carnivora	Felidae	Felis	Felis catus	1	210427	[60]
Triatoma	Triatoma brasiliensis	Brazil	Peridomiciliary	DNA_PCR	Mammalia	Artiodactyla	Bovidae	Capra	Capra hircus	14	210427	[60]
Triatoma	Triatoma brasiliensis	Brazil	Peridomiciliary	DNA_PCR	Mammalia	Artiodactyla	Bovidae	Ovis	Ovis aries	1	210427	[60]
Triatoma	Triatoma brasiliensis	Brazil	Peridomiciliary	DNA_PCR	Mammalia	Artiodactyla	Suidae	Sus	Sus scrofa	2	210427	[60]
Triatoma	Triatoma brasiliensis	Brazil	Peridomiciliary	DNA_PCR	Mammalia	Rodentia	Caviidae	Galea	Galea spixii	2	210427	[60]
Triatoma	Triatoma brasiliensis	Brazil	Peridomiciliary	DNA_PCR	Aves	Galliformes	Phasianidae	Gallus	Gallus gallus	19	210427	[60]
Triatoma	Triatoma brasiliensis	Brazil	Peridomiciliary	DNA_PCR	Reptilia	Squamata	Iguanidae	Iguana	Iguana iguana	1	210427	[60]
Triatoma	Triatoma brasiliensis	Brazil	Peridomiciliary	DNA_PCR	Reptilia	Squamata	Tropiduridae	Tropidurus	Tropidurus oreadicus	4	210427	[60]
Triatoma	Triatoma brasiliensis	Brazil	Sylvatic	DNA_PCR	Mammalia	Artiodactyla	Bovidae	Capra	Capra hircus	3	210427	[60]
Triatoma	Triatoma brasiliensis	Brazil	Sylvatic	DNA_PCR	Aves	Galliformes	Phasianidae	Gallus	Gallus gallus	1	210427	[60]
Triatoma	Triatoma brasiliensis	Brazil	Domiciliary	ELISA_IMM	Mammalia	Primates	Human Hominidae	Homo	Homo sapiens	1	215246	[62]
Triatoma	Triatoma brasiliensis	Brazil	Domiciliary	ELISA_IMM	Mammalia	Didelphimorphia	Didelphidae	Didelphis	Didelphis NA	4	215246	[62]
Triatoma	Triatoma brasiliensis	Brazil	Domiciliary	ELISA_IMM	Mammalia	Carnivora	Canidae	Canis	Canis familiaris	2	215246	[62]
Triatoma	Triatoma brasiliensis	Brazil	Domiciliary	ELISA_IMM	Mammalia	Carnivora	Felidae	Felis	Felis catus	2	215246	[62]
Triatoma	Triatoma brasiliensis	Brazil	Domiciliary	ELISA_IMM	Mammalia	Artiodactyla	Bovidae	Capra	Capra hircus	1	215246	[62]
Triatoma	Triatoma brasiliensis	Brazil	Domiciliary	ELISA_IMM	Reptilia	Squamata				1	215246	[62]
Triatoma	Triatoma brasiliensis	Brazil	Domiciliary	ELISA_IMM	Aves					2	215246	[62]
Triatoma	Triatoma brasiliensis	Brazil	Peridomiciliary	ELISA_IMM	Mammalia	Primates	Human Hominidae	Homo	Homo sapiens	10	215246	[62]
Triatoma	Triatoma brasiliensis	Brazil	Peridomiciliary	ELISA_IMM	Mammalia	Didelphimorphia	Didelphidae	Didelphis	Didelphis NA	39	215246	[62]
Triatoma	Triatoma brasiliensis	Brazil	Peridomiciliary	ELISA_IMM	Mammalia	Rodentia				15	215246	[62]
Triatoma	Triatoma brasiliensis	Brazil	Peridomiciliary	ELISA_IMM	Mammalia	Carnivora	Canidae	Canis	Canis familiaris	6	215246	[62]
Triatoma	Triatoma brasiliensis	Brazil	Peridomiciliary	ELISA_IMM	Mammalia	Carnivora	Felidae	Felis	Felis catus	7	215246	[62]
Triatoma	Triatoma brasiliensis	Brazil	Peridomiciliary	ELISA_IMM	Mammalia	Artiodactyla	Bovidae	Capra	Capra hircus	9	215246	[62]
Triatoma	Triatoma brasiliensis	Brazil	Peridomiciliary	ELISA_IMM	Reptilia	Squamata				2	215246	[62]
Triatoma	Triatoma brasiliensis	Brazil	Peridomiciliary	ELISA_IMM	Aves					17	215246	[62]
Triatoma	Triatoma brasiliensis	Brazil	Peridomiciliary	DNA_PCR	Insecta					9	220096	[90]
Triatoma	Triatoma brasiliensis	Brazil	Domiciliary	DNA_PCR	Mammalia	Didelphimorphia	Didelphidae	Didelphis	Didelphis NA	2	220096	[90]
Triatoma	Triatoma brasiliensis	Brazil	Domiciliary	DNA_PCR	Mammalia	Cingulata	Dasypodidae	Dasypus	Dasypus novemcinctus	16	220096	[90]
Triatoma	Triatoma brasiliensis	Brazil	Domiciliary	DNA_PCR	Mammalia	Rodentia				10	220096	[90]
Triatoma	Triatoma brasiliensis	Brazil	Domiciliary	DNA_PCR	Mammalia	Artiodactyla	Bovidae	Ovis	Ovis aries	1	220096	[90]
Triatoma	Triatoma brasiliensis	Brazil	Domiciliary	DNA_PCR	Reptilia	Squamata				1	220096	[90]
Triatoma	Triatoma brasiliensis	Brazil	Domiciliary	DNA_PCR	Aves	Galliformes	Phasianidae	Gallus	Gallus gallus	25	220096	[90]
Triatoma	Triatoma brasiliensis	Brazil	Sylvatic	DNA_PCR	Insecta					2	220096	[90]
Triatoma	Triatoma brasiliensis	Brazil	Sylvatic	DNA_PCR	Reptilia	Squamata				1	220096	[90]
Triatoma	Triatoma brasiliensis	Brazil	Sylvatic	DNA_PCR	Mammalia	Artiodactyla	Bovidae	Ovis	Ovis aries	1	220096	[90]
Triatoma	Triatoma brasiliensis	Brazil	Sylvatic	DNA_PCR	Mammalia	Didelphimorphia	Didelphidae	Didelphis	Didelphis NA	1	220096	[90]
Triatoma	Triatoma brasiliensis	Brazil	Sylvatic	DNA_PCR	Mammalia	Cingulata	Dasypodidae	Dasypus	Dasypus novemcinctus	4	220096	[90]
Triatoma	Triatoma brasiliensis	Brazil	Sylvatic	DNA_PCR	Aves	Galliformes	Phasianidae	Gallus	Gallus gallus	10	220096	[90]
Triatoma	Triatoma carrioni	Ecuador	Domiciliary_Peridomiciliary_Sylvatic	DNA_PCR	Mammalia	Primates	Human Hominidae	Homo	Homo sapiens	2	213793	[15]
Triatoma	Triatoma carrioni	Ecuador	Domiciliary	DNA_PCR	Mammalia	Primates	Human Hominidae	Homo	Homo sapiens	2	229397	[16]
Triatoma	Triatoma costalimai	Brazil	Domiciliary_Peridomiciliary	ELISA_IMM	Aves	Galliformes	Phasianidae	Gallus	Gallus gallus	32	60201	[91]
Triatoma	Triatoma costalimai	Brazil	Domiciliary_Peridomiciliary	ELISA_IMM	Mammalia	Didelphimorphia	Didelphidae	Didelphis	Didelphis NA	26	60201	[91]
Triatoma	Triatoma costalimai	Brazil	Domiciliary_Peridomiciliary	ELISA_IMM	Mammalia	Perissodactyla	Equidae	Equus	Equus caballus	9	60201	[91]
Triatoma	Triatoma costalimai	Brazil	Domiciliary_Peridomiciliary	ELISA_IMM	Mammalia	Rodentia				98	60201	[91]
Triatoma	Triatoma costalimai	Brazil	Domiciliary_Peridomiciliary	ELISA_IMM	Reptilia	Squamata				22	60201	[91]
Triatoma	Triatoma costalimai	Brazil	Domiciliary_Peridomiciliary_Sylvatic	ELISA_IMM	Aves	Galliformes	Phasianidae	Gallus	Gallus gallus	23	60209	[54]
Triatoma	Triatoma costalimai	Brazil	Domiciliary_Peridomiciliary_Sylvatic	ELISA_IMM	Mammalia	Artiodactyla	Bovidae			14	60209	[54]
Triatoma	Triatoma costalimai	Brazil	Domiciliary_Peridomiciliary_Sylvatic	ELISA_IMM	Mammalia	Cingulata	Dasypodidae			1	60209	[54]
Triatoma	Triatoma costalimai	Brazil	Domiciliary_Peridomiciliary_Sylvatic	ELISA_IMM	Mammalia	Didelphimorphia	Didelphidae	Didelphis	Didelphis NA	38	60209	[54]
Triatoma	Triatoma costalimai	Brazil	Domiciliary_Peridomiciliary_Sylvatic	ELISA_IMM	Mammalia	Perissodactyla	Equidae	Equus	Equus caballus	14	60209	[54]
Triatoma	Triatoma costalimai	Brazil	Domiciliary_Peridomiciliary_Sylvatic	ELISA_IMM	Mammalia	Rodentia				68	60209	[54]
Triatoma	Triatoma costalimai	Brazil	Domiciliary_Peridomiciliary_Sylvatic	ELISA_IMM	Reptilia	Squamata				30	60209	[54]
Triatoma	Triatoma dimidiata	Mexico	Domiciliary	DNA_PCR	Aves	Galliformes	Phasianidae	Gallus	Gallus gallus	2	204150	[92]
Triatoma	Triatoma dimidiata	Mexico	Domiciliary	DNA_PCR	Mammalia	Carnivora	Canidae	Canis	Canis familiaris	1	204150	[92]
Triatoma	Triatoma dimidiata	Mexico	Domiciliary	DNA_PCR	Mammalia	Carnivora	Felidae	Felis	Felis catus	2	204150	[92]
Triatoma	Triatoma dimidiata	Mexico	Domiciliary	DNA_PCR	Mammalia	Primates	Human Hominidae	Homo	Homo sapiens	35	204150	[92]
Triatoma	Triatoma dimidiata	Mexico	Domiciliary	DNA_PCR	Mammalia	Rodentia	Muridae	Mus	Mus musculus	10	204150	[92]
Triatoma	Triatoma dimidiata	Mexico	Domiciliary	DNA_PCR	Mammalia	Rodentia	Muridae	Rattus	Rattus rattus	8	204150	[92]
Triatoma	Triatoma dimidiata	Mexico	Peridomiciliary	DNA_PCR	Aves	Galliformes	Phasianidae	Gallus	Gallus gallus	1	204150	[92]
Triatoma	Triatoma dimidiata	Mexico	Peridomiciliary	DNA_PCR	Mammalia	Artiodactyla	Bovidae	Bos	Bos taurus	1	204150	[92]
Triatoma	Triatoma dimidiata	Mexico	Peridomiciliary	DNA_PCR	Mammalia	Carnivora	Canidae	Canis	Canis familiaris	1	204150	[92]
Triatoma	Triatoma dimidiata	Mexico	Peridomiciliary	DNA_PCR	Mammalia	Carnivora	Felidae	Felis	Felis catus	1	204150	[92]
Triatoma	Triatoma dimidiata	Mexico	Peridomiciliary	DNA_PCR	Mammalia	Primates	Human Hominidae	Homo	Homo sapiens	2	204150	[92]
Triatoma	Triatoma dimidiata	Mexico	Peridomiciliary	DNA_PCR	Mammalia	Rodentia	Muridae	Rattus	Rattus rattus	4	204150	[92]
Triatoma	Triatoma dimidiata	Mexico	Domiciliary	DNA_PCR	Aves	Galliformes	Phasianidae	Gallus	Gallus gallus	16	205801	[93]
Triatoma	Triatoma dimidiata	Mexico	Domiciliary	DNA_PCR	Mammalia	Carnivora	Canidae	Canis	Canis familiaris	5	205801	[93]
Triatoma	Triatoma dimidiata	Mexico	Domiciliary	DNA_PCR	Mammalia	Primates	Human Hominidae	Homo	Homo sapiens	25	205801	[93]
Triatoma	Triatoma dimidiata	Mexico	Domiciliary	DNA_PCR	Mammalia	Rodentia	Muridae	Mus	Mus musculus	12	205801	[93]
Triatoma	Triatoma dimidiata	Guatemala	Domiciliary	DNA_PCR	Mammalia	Primates	Human Hominidae	Homo	Homo sapiens	1	213713	[94]
Triatoma	Triatoma dimidiata	Guatemala	Domiciliary	DNA_PCR	Mammalia	Primates	Human Hominidae	Homo	Homo sapiens	2	213713	[94]
Triatoma	Triatoma dimidiata	Guatemala	Domiciliary	DNA_PCR	Mammalia	Primates	Human Hominidae	Homo	Homo sapiens	3	213713	[94]
Triatoma	Triatoma dimidiata	Guatemala	Domiciliary	DNA_PCR	Mammalia	Primates	Human Hominidae	Homo	Homo sapiens	1	213713	[94]
Triatoma	Triatoma dimidiata	Guatemala	Domiciliary	DNA_PCR	Mammalia	Primates	Human Hominidae	Homo	Homo sapiens	3	213713	[94]
Triatoma	Triatoma dimidiata	Guatemala	Domiciliary	DNA_PCR	Aves	Anseriformes	Anatidae	Anas	Anas platyrhynchos	2	213713	[94]
Triatoma	Triatoma dimidiata	Guatemala	Domiciliary	DNA_PCR	Mammalia	Carnivora	Canidae	Canis	Canis familiaris	1	213713	[94]
Triatoma	Triatoma dimidiata	Guatemala	Domiciliary	DNA_PCR	Mammalia	Primates	Human Hominidae	Homo	Homo sapiens	1	213713	[94]
Triatoma	Triatoma dimidiata	Guatemala	Domiciliary	DNA_PCR	Mammalia	Primates	Human Hominidae	Homo	Homo sapiens	4	213713	[94]
Triatoma	Triatoma dimidiata	Guatemala	Domiciliary	DNA_PCR	Aves	Galliformes	Phasianidae	Gallus	Gallus gallus	16	213713	[94]
Triatoma	Triatoma dimidiata	Guatemala	Domiciliary	DNA_PCR	Mammalia	Primates	Human Hominidae	Homo	Homo sapiens	1	213713	[94]
Triatoma	Triatoma dimidiata	Guatemala	Domiciliary	DNA_PCR	Mammalia	Primates	Human Hominidae	Homo	Homo sapiens	2	213713	[94]
Triatoma	Triatoma dimidiata	Nicaragua	Domiciliary	DNA_PCR	Mammalia	Primates	Human Hominidae	Homo	Homo sapiens	1	213713	[94]
Triatoma	Triatoma dimidiata	El Salvador	Domiciliary	DNA_PCR	Aves	Columbiformes	Columbidae	Columba	Columba livia	1	213713	[94]
Triatoma	Triatoma dimidiata	El Salvador	Domiciliary	DNA_PCR	Mammalia	Primates	Human Hominidae	Homo	Homo sapiens	2	213713	[94]
Triatoma	Triatoma dimidiata	El Salvador	Domiciliary	DNA_PCR	Actinopterygii	Cypriniformes	Cyprinidae	Danio	Danio rerio	1	213713	[94]
Triatoma	Triatoma dimidiata	El Salvador	Domiciliary	DNA_PCR	Mammalia	Artiodactyla	Bovidae	Pantholops	Pantholops hodgsonii	1	213713	[94]
Triatoma	Triatoma dimidiata	El Salvador	Domiciliary	DNA_PCR	Amphibia	Anura	Pipidae	Xenopus	Xenopus tropicalis	1	213713	[94]
Triatoma	Triatoma dimidiata	El Salvador	Domiciliary	DNA_PCR	Aves	Galliformes	Phasianidae	Gallus	Gallus gallus	1	213713	[94]
Triatoma	Triatoma dimidiata	El Salvador	Domiciliary	DNA_PCR	Mammalia	Primates	Human Hominidae	Homo	Homo sapiens	1	213713	[94]
Triatoma	Triatoma dimidiata	Belize	Domiciliary	DNA_PCR	Mammalia	Primates	Human Hominidae	Homo	Homo sapiens	1	213713	[94]
Triatoma	Triatoma dimidiata	El Salvador	Domiciliary	DNA_PCR	Aves	Galliformes	Phasianidae	Gallus	Gallus gallus	3	219158	[95]
Triatoma	Triatoma dimidiata	El Salvador	Domiciliary	DNA_PCR	Mammalia	Artiodactyla	Suidae	Sus	Sus scrofa	1	219158	[95]
Triatoma	Triatoma dimidiata	El Salvador	Domiciliary	DNA_PCR	Mammalia	Carnivora	Canidae	Canis	Canis familiaris	1	219158	[95]
Triatoma	Triatoma dimidiata	El Salvador	Domiciliary	DNA_PCR	Mammalia	Didelphimorphia	Didelphidae	Didelphis	Didelphis NA	1	219158	[95]
Triatoma	Triatoma dimidiata	El Salvador	Domiciliary	DNA_PCR	Mammalia	Primates	Human Hominidae	Homo	Homo sapiens	1	219158	[95]
Triatoma	Triatoma dimidiata	El Salvador	Peridomiciliary	DNA_PCR	Aves	Galliformes	Phasianidae	Gallus	Gallus gallus	5	219158	[95]
Triatoma	Triatoma dimidiata	El Salvador	Peridomiciliary	DNA_PCR	Mammalia	Carnivora	Canidae	Canis	Canis familiaris	1	219158	[95]
Triatoma	Triatoma dimidiata	El Salvador	Peridomiciliary	DNA_PCR	Mammalia	Primates	Human Hominidae	Homo	Homo sapiens	1	219158	[95]
Triatoma	Triatoma dimidiata	El Salvador	Peridomiciliary	DNA_PCR	Mammalia	Rodentia	Muridae	Rattus	Rattus rattus	1	219158	[95]
Triatoma	Triatoma dimidiata	El Salvador	Domiciliary	DNA_PCR	Aves	Galliformes	Phasianidae	Gallus	Gallus gallus	2	219158	[95]
Triatoma	Triatoma dimidiata	El Salvador	Domiciliary	DNA_PCR	Mammalia	Artiodactyla	Suidae	Sus	Sus scrofa	1	219158	[95]
Triatoma	Triatoma dimidiata	El Salvador	Domiciliary	DNA_PCR	Mammalia	Primates	Human Hominidae	Homo	Homo sapiens	5	219158	[95]
Triatoma	Triatoma dimidiata	El Salvador	Domiciliary	DNA_PCR	Mammalia	Rodentia	Muridae	Mus	Mus musculus	3	219158	[95]
Triatoma	Triatoma dimidiata	Honduras	Domiciliary	DNA_PCR	Amphibia	Anura	Ranidae	Rana	Rana NA	1	219158	[95]
Triatoma	Triatoma dimidiata	Honduras	Domiciliary	DNA_PCR	Aves	Galliformes	Phasianidae	Gallus	Gallus gallus	4	219158	[95]
Triatoma	Triatoma dimidiata	Honduras	Domiciliary	DNA_PCR	Mammalia	Primates	Human Hominidae	Homo	Homo sapiens	6	219158	[95]
Triatoma	Triatoma dimidiata	Honduras	Domiciliary	DNA_PCR	Mammalia	Rodentia	Muridae	Mus	Mus musculus	10	219158	[95]
Triatoma	Triatoma dimidiata	Honduras	Domiciliary	DNA_PCR	Mammalia	Rodentia	Muridae	Rattus	Rattus rattus	1	219158	[95]
Triatoma	Triatoma dimidiata	Honduras	Peridomiciliary	DNA_PCR	Mammalia	Artiodactyla	Bovidae	Bos	Bos taurus	1	219158	[95]
Triatoma	Triatoma dimidiata	Honduras	Peridomiciliary	DNA_PCR	Mammalia	Artiodactyla	Suidae	Sus	Sus scrofa	5	219158	[95]
Triatoma	Triatoma dimidiata	Honduras	Peridomiciliary	DNA_PCR	Mammalia	Carnivora	Canidae	Canis	Canis familiaris	22	219158	[95]
Triatoma	Triatoma dimidiata	Honduras	Peridomiciliary	DNA_PCR	Mammalia	Carnivora	Canidae	Canis	Canis familiaris	2	219158	[95]
Triatoma	Triatoma dimidiata	Honduras	Domiciliary	DNA_PCR	Aves	Galliformes	Phasianidae	Gallus	Gallus gallus	1	219158	[95]
Triatoma	Triatoma dimidiata	Honduras	Domiciliary	DNA_PCR	Mammalia	Primates	Human Hominidae	Homo	Homo sapiens	2	219158	[95]
Triatoma	Triatoma dimidiata	Honduras	Domiciliary	DNA_PCR	Mammalia	Carnivora	Canidae	Canis	Canis familiaris	1	219158	[95]
Triatoma	Triatoma dimidiata	Honduras	Domiciliary	DNA_PCR	Mammalia	Primates	Human Hominidae	Homo	Homo sapiens	2	219158	[95]
Triatoma	Triatoma dimidiata	Honduras	Domiciliary	DNA_PCR	Mammalia	Primates	Human Hominidae	Homo	Homo sapiens	1	219158	[95]
Triatoma	Triatoma dimidiata	Honduras	Peridomiciliary	DNA_PCR	Mammalia	Carnivora	Canidae	Canis	Canis familiaris	1	219158	[95]
Triatoma	Triatoma dimidiata	Honduras	Domiciliary	DNA_PCR	Mammalia	Primates	Human Hominidae	Homo	Homo sapiens	1	219158	[95]
Triatoma	Triatoma dimidiata	Honduras	Peridomiciliary	DNA_PCR	Mammalia	Carnivora	Canidae	Canis	Canis familiaris	1	219158	[95]
Triatoma	Triatoma dimidiata	Honduras	Domiciliary	DNA_PCR	Aves	Galliformes	Phasianidae	Gallus	Gallus gallus	1	219158	[95]
Triatoma	Triatoma dimidiata	Honduras	Domiciliary	DNA_PCR	Mammalia	Carnivora	Canidae	Canis	Canis familiaris	2	219158	[95]
Triatoma	Triatoma dimidiata	Honduras	Domiciliary	DNA_PCR	Mammalia	Primates	Human Hominidae	Homo	Homo sapiens	4	219158	[95]
Triatoma	Triatoma dimidiata	Guatemala	Domiciliary	DNA_PCR	Aves	Galliformes	Phasianidae	Gallus	Gallus gallus	14	219158	[95]
Triatoma	Triatoma dimidiata	Guatemala	Domiciliary	DNA_PCR	Mammalia	Artiodactyla	Suidae	Sus	Sus scrofa	1	219158	[95]
Triatoma	Triatoma dimidiata	Guatemala	Domiciliary	DNA_PCR	Mammalia	Carnivora	Canidae	Canis	Canis familiaris	26	219158	[95]
Triatoma	Triatoma dimidiata	Guatemala	Domiciliary	DNA_PCR	Mammalia	Didelphimorphia	Didelphidae	Didelphis	Didelphis NA	1	219158	[95]
Triatoma	Triatoma dimidiata	Guatemala	Domiciliary	DNA_PCR	Mammalia	Primates	Human Hominidae	Homo	Homo sapiens	1	219158	[95]
Triatoma	Triatoma dimidiata	Guatemala	Domiciliary	DNA_PCR	Mammalia	Rodentia	Muridae	Rattus	Rattus rattus	2	219158	[95]
Triatoma	Triatoma dimidiata	Guatemala	Peridomiciliary	DNA_PCR	Mammalia	Artiodactyla	Suidae	Sus	Sus scrofa	5	219158	[95]
Triatoma	Triatoma dimidiata	Guatemala	Peridomiciliary	DNA_PCR	Mammalia	Carnivora	Canidae	Canis	Canis familiaris	1	219158	[95]
Triatoma	Triatoma dimidiata	Guatemala	Peridomiciliary	DNA_PCR	Mammalia	Primates	Human Hominidae	Homo	Homo sapiens	1	219158	[95]
Triatoma	Triatoma dimidiata	Guatemala	Domiciliary	DNA_PCR	Aves	Galliformes	Phasianidae	Gallus	Gallus gallus	19	219158	[95]
Triatoma	Triatoma dimidiata	Guatemala	Domiciliary	DNA_PCR	Mammalia	Carnivora	Canidae	Canis	Canis familiaris	23	219158	[95]
Triatoma	Triatoma dimidiata	Guatemala	Domiciliary	DNA_PCR	Mammalia	Didelphimorphia	Didelphidae	Didelphis	Didelphis NA	4	219158	[95]
Triatoma	Triatoma dimidiata	Guatemala	Domiciliary	DNA_PCR	Mammalia	Primates	Human Hominidae	Homo	Homo sapiens	24	219158	[95]
Triatoma	Triatoma dimidiata	Guatemala	Domiciliary	DNA_PCR	Mammalia	Rodentia	Muridae	Mus	Mus musculus	1	219158	[95]
Triatoma	Triatoma dimidiata	Guatemala	Peridomiciliary	DNA_PCR	Aves	Galliformes	Phasianidae	Gallus	Gallus gallus	6	219158	[95]
Triatoma	Triatoma dimidiata	Guatemala	Peridomiciliary	DNA_PCR	Mammalia	Artiodactyla	Bovidae	Bos	Bos taurus	1	219158	[95]
Triatoma	Triatoma dimidiata	Guatemala	Peridomiciliary	DNA_PCR	Mammalia	Carnivora	Canidae	Canis	Canis familiaris	1	219158	[95]
Triatoma	Triatoma dimidiata	Guatemala	Peridomiciliary	DNA_PCR	Mammalia	Didelphimorphia	Didelphidae	Didelphis	Didelphis NA	1	219158	[95]
Triatoma	Triatoma dimidiata	Guatemala	Domiciliary	DNA_PCR	Aves	Galliformes	Phasianidae	Gallus	Gallus gallus	5	219158	[95]
Triatoma	Triatoma dimidiata	Guatemala	Domiciliary	DNA_PCR	Mammalia	Carnivora	Canidae	Canis	Canis familiaris	1	219158	[95]
Triatoma	Triatoma dimidiata	Guatemala	Domiciliary	DNA_PCR	Mammalia	Primates	Human Hominidae	Homo	Homo sapiens	5	219158	[95]
Triatoma	Triatoma dimidiata	Guatemala	Peridomiciliary	DNA_PCR	Aves	Galliformes	Phasianidae	Gallus	Gallus gallus	5	219158	[95]
Triatoma	Triatoma dimidiata	Guatemala	Domiciliary	DNA_PCR	Aves	Galliformes	Phasianidae	Gallus	Gallus gallus	6	219158	[95]
Triatoma	Triatoma dimidiata	Guatemala	Domiciliary	DNA_PCR	Mammalia	Carnivora	Canidae	Canis	Canis familiaris	25	219158	[95]
Triatoma	Triatoma dimidiata	Guatemala	Domiciliary	DNA_PCR	Mammalia	Didelphimorphia	Didelphidae	Didelphis	Didelphis NA	6	219158	[95]
Triatoma	Triatoma dimidiata	Guatemala	Domiciliary	DNA_PCR	Mammalia	Primates	Human Hominidae	Homo	Homo sapiens	6	219158	[95]
Triatoma	Triatoma dimidiata	Guatemala	Domiciliary	DNA_PCR	Mammalia	Rodentia	Muridae	Mus	Mus musculus	1	219158	[95]
Triatoma	Triatoma dimidiata	Guatemala	Domiciliary	DNA_PCR	Mammalia	Rodentia	Muridae	Rattus	Rattus rattus	2	219158	[95]
Triatoma	Triatoma dimidiata	Mexico	Domiciliary_Peridomiciliary	DNA_PCR	Aves	Columbiformes	Columbidae	Columba	Columba livia	2	221559	[96]
Triatoma	Triatoma dimidiata	Mexico	Domiciliary_Peridomiciliary	DNA_PCR	Mammalia	Artiodactyla	Bovidae	Bos	Bos taurus	5	221559	[96]
Triatoma	Triatoma dimidiata	Mexico	Domiciliary_Peridomiciliary	DNA_PCR	Mammalia	Carnivora	Canidae	Canis	Canis familiaris	5	221559	[96]
Triatoma	Triatoma dimidiata	Mexico	Domiciliary_Peridomiciliary	DNA_PCR	Mammalia	Carnivora	Mustelidae	Galictis	Galictis vittata	1	221559	[96]
Triatoma	Triatoma dimidiata	Mexico	Domiciliary_Peridomiciliary	DNA_PCR	Mammalia	Primates	Human Hominidae	Homo	Homo sapiens	5	221559	[96]
Triatoma	Triatoma dimidiata	Mexico	Domiciliary_Peridomiciliary	DNA_PCR	Mammalia	Rodentia	Muridae	Mus	Mus musculus	1	221559	[96]
Triatoma	Triatoma dimidiata	Mexico	Sylvatic	DNA_PCR	Mammalia	Primates	Human Hominidae	Homo	Homo sapiens	1	221559	[96]
Triatoma	Triatoma dimidiata	Mexico	Domiciliary_Peridomiciliary	DNA_PCR	Mammalia	Artiodactyla	Bovidae	Bos	Bos taurus	1	221559	[96]
Triatoma	Triatoma dimidiata	Mexico	Domiciliary_Peridomiciliary	DNA_PCR	Mammalia	Artiodactyla	Suidae	Sus	Sus scrofa	1	221559	[96]
Triatoma	Triatoma dimidiata	Mexico	Domiciliary_Peridomiciliary	DNA_PCR	Mammalia	Carnivora	Canidae	Canis	Canis familiaris	3	221559	[96]
Triatoma	Triatoma dimidiata	Mexico	Domiciliary_Peridomiciliary	DNA_PCR	Mammalia	Primates	Human Hominidae	Homo	Homo sapiens	7	221559	[96]
Triatoma	Triatoma dimidiata	Mexico	Sylvatic	DNA_PCR	Aves	Columbiformes	Columbidae	Columba	Columba livia	1	221559	[96]
Triatoma	Triatoma dimidiata	Mexico	Sylvatic	DNA_PCR	Mammalia	Artiodactyla	Bovidae	Bos	Bos taurus	3	221559	[96]
Triatoma	Triatoma dimidiata	Mexico	Sylvatic	DNA_PCR	Mammalia	Carnivora	Canidae	Canis	Canis familiaris	1	221559	[96]
Triatoma	Triatoma dimidiata	Mexico	Sylvatic	DNA_PCR	Mammalia	Primates	Human Hominidae	Homo	Homo sapiens	1	221559	[96]
Triatoma	Triatoma dimidiata	Mexico	Sylvatic	DNA_PCR	Mammalia	Primates	Human Hominidae	Homo	Homo sapiens	16	221559	[96]
Triatoma	Triatoma dimidiata	Mexico	Sylvatic	DNA_PCR	Mammalia	Primates	Human Hominidae	Homo	Homo sapiens	3	221559	[96]
Triatoma	Triatoma dimidiata	Mexico	Domiciliary_Peridomiciliary	DNA_PCR	Aves	Columbiformes	Columbidae	Columba	Columba livia	1	221559	[96]
Triatoma	Triatoma dimidiata	Mexico	Domiciliary_Peridomiciliary	DNA_PCR	Aves	Galliformes	Phasianidae	Gallus	Gallus gallus	1	221559	[96]
Triatoma	Triatoma dimidiata	Mexico	Domiciliary_Peridomiciliary	DNA_PCR	Aves	Galliformes	Phasianidae	Meleagris	Meleagris gallopavo	2	221559	[96]
Triatoma	Triatoma dimidiata	Mexico	Domiciliary_Peridomiciliary	DNA_PCR	Mammalia	Artiodactyla	Tayassuidae	Pecari	Pecari tajacu	1	221559	[96]
Triatoma	Triatoma dimidiata	Mexico	Domiciliary_Peridomiciliary	DNA_PCR	Mammalia	Artiodactyla	Suidae	Sus	Sus scrofa	3	221559	[96]
Triatoma	Triatoma dimidiata	Mexico	Domiciliary_Peridomiciliary	DNA_PCR	Mammalia	Carnivora	Canidae	Canis	Canis familiaris	5	221559	[96]
Triatoma	Triatoma dimidiata	Mexico	Domiciliary_Peridomiciliary	DNA_PCR	Mammalia	Carnivora	Felidae	Felis	Felis catus	3	221559	[96]
Triatoma	Triatoma dimidiata	Mexico	Domiciliary_Peridomiciliary	DNA_PCR	Mammalia	Chiroptera	Phyllostomidae	Artibeus	Artibeus lituratus	1	221559	[96]
Triatoma	Triatoma dimidiata	Mexico	Domiciliary_Peridomiciliary	DNA_PCR	Mammalia	Rodentia	Muridae	Mus	Mus musculus	3	221559	[96]
Triatoma	Triatoma dimidiata	Mexico	Sylvatic	DNA_PCR	Amphibia	Anura	Ranidae	Rana	Rana NA	1	221559	[96]
Triatoma	Triatoma dimidiata	Mexico	Sylvatic	DNA_PCR	Aves	Columbiformes	Columbidae	Columba	Columba livia	1	221559	[96]
Triatoma	Triatoma dimidiata	Mexico	Sylvatic	DNA_PCR	Insecta	Orthoptera	Gryllidae	Gryllus	Gryllus texensis	1	221559	[96]
Triatoma	Triatoma dimidiata	Mexico	Sylvatic	DNA_PCR	Mammalia	Artiodactyla	Cervidae	Odocoileus	Odocoileus virginianus	1	221559	[96]
Triatoma	Triatoma dimidiata	Mexico	Sylvatic	DNA_PCR	Mammalia	Carnivora	Canidae	Canis	Canis familiaris	1	221559	[96]
Triatoma	Triatoma dimidiata	Mexico	Sylvatic	DNA_PCR	Mammalia	Rodentia	Erethizontidae	Coendou	Coendou NA	1	221559	[96]
Triatoma	Triatoma dimidiata	Mexico	Sylvatic	DNA_PCR	Mammalia	Rodentia	Sciuridae	Sciurus	Sciurus NA	1	221559	[96]
Triatoma	Triatoma dimidiata	Colombia	Domiciliary	ELISA_IMM	Aves	Galliformes	Phasianidae	Gallus	Gallus gallus	22	201445	[97]
Triatoma	Triatoma dimidiata	Colombia	Domiciliary	ELISA_IMM	Mammalia	Artiodactyla	Bovidae	Bos	Bos taurus	6	201445	[97]
Triatoma	Triatoma dimidiata	Colombia	Domiciliary	ELISA_IMM	Mammalia	Artiodactyla	Bovidae	Capra	Capra hircus	8	201445	[97]
Triatoma	Triatoma dimidiata	Colombia	Domiciliary	ELISA_IMM	Mammalia	Carnivora	Canidae	Canis	Canis familiaris	9	201445	[97]
Triatoma	Triatoma dimidiata	Colombia	Domiciliary	ELISA_IMM	Mammalia	Carnivora	Felidae	Felis	Felis catus	5	201445	[97]
Triatoma	Triatoma dimidiata	Colombia	Domiciliary	ELISA_IMM	Mammalia	Cingulata	Dasypodidae	Dasypus	Dasypus novemcinctus	2	201445	[97]
Triatoma	Triatoma dimidiata	Colombia	Domiciliary	ELISA_IMM	Mammalia	Didelphimorphia	Didelphidae	Didelphis	Didelphis marsupialis	2	201445	[97]
Triatoma	Triatoma dimidiata	Colombia	Domiciliary	ELISA_IMM	Mammalia	Perissodactyla	Equidae	Equus	Equus caballus	5	201445	[97]
Triatoma	Triatoma dimidiata	Colombia	Domiciliary	ELISA_IMM	Mammalia	Primates	Human Hominidae	Homo	Homo sapiens	16	201445	[97]
Triatoma	Triatoma dimidiata	Colombia	Domiciliary	ELISA_IMM	Mammalia	Rodentia	Muridae	Rattus	Rattus rattus	1	201445	[97]
Triatoma	Triatoma dimidiata	Colombia	Peridomiciliary	ELISA_IMM	Aves	Galliformes	Phasianidae	Gallus	Gallus gallus	37	201445	[97]
Triatoma	Triatoma dimidiata	Colombia	Peridomiciliary	ELISA_IMM	Mammalia	Artiodactyla	Bovidae	Bos	Bos taurus	3	201445	[97]
Triatoma	Triatoma dimidiata	Colombia	Peridomiciliary	ELISA_IMM	Mammalia	Artiodactyla	Bovidae	Capra	Capra hircus	40	201445	[97]
Triatoma	Triatoma dimidiata	Colombia	Peridomiciliary	ELISA_IMM	Mammalia	Carnivora	Canidae	Canis	Canis familiaris	19	201445	[97]
Triatoma	Triatoma dimidiata	Colombia	Peridomiciliary	ELISA_IMM	Mammalia	Carnivora	Felidae	Felis	Felis catus	6	201445	[97]
Triatoma	Triatoma dimidiata	Colombia	Peridomiciliary	ELISA_IMM	Mammalia	Cingulata	Dasypodidae	Dasypus	Dasypus novemcinctus	4	201445	[97]
Triatoma	Triatoma dimidiata	Colombia	Peridomiciliary	ELISA_IMM	Mammalia	Didelphimorphia	Didelphidae	Didelphis	Didelphis marsupialis	1	201445	[97]
Triatoma	Triatoma dimidiata	Colombia	Peridomiciliary	ELISA_IMM	Mammalia	Perissodactyla	Equidae	Equus	Equus caballus	2	201445	[97]
Triatoma	Triatoma dimidiata	Colombia	Peridomiciliary	ELISA_IMM	Mammalia	Primates	Human Hominidae	Homo	Homo sapiens	1	201445	[97]
Triatoma	Triatoma dimidiata	Colombia	Peridomiciliary	ELISA_IMM	Mammalia	Rodentia	Muridae	Rattus	Rattus rattus	1	201445	[97]
Triatoma	Triatoma dimidiata	Colombia	Sylvatic	ELISA_IMM	Aves	Galliformes	Phasianidae	Gallus	Gallus gallus	4	201445	[97]
Triatoma	Triatoma dimidiata	Colombia	Sylvatic	ELISA_IMM	Mammalia	Artiodactyla	Bovidae	Bos	Bos taurus	2	201445	[97]
Triatoma	Triatoma dimidiata	Colombia	Sylvatic	ELISA_IMM	Mammalia	Artiodactyla	Bovidae	Capra	Capra hircus	6	201445	[97]
Triatoma	Triatoma dimidiata	Colombia	Sylvatic	ELISA_IMM	Mammalia	Carnivora	Canidae	Canis	Canis familiaris	1	201445	[97]
Triatoma	Triatoma dimidiata	Colombia	Sylvatic	ELISA_IMM	Mammalia	Carnivora	Felidae	Felis	Felis catus	1	201445	[97]
Triatoma	Triatoma dimidiata	Colombia	Sylvatic	ELISA_IMM	Mammalia	Cingulata	Dasypodidae	Dasypus	Dasypus novemcinctus	7	201445	[97]
Triatoma	Triatoma dimidiata	Colombia	Sylvatic	ELISA_IMM	Mammalia	Didelphimorphia	Didelphidae	Didelphis	Didelphis marsupialis	3	201445	[97]
Triatoma	Triatoma dimidiata	Colombia	Sylvatic	ELISA_IMM	Mammalia	Perissodactyla	Equidae	Equus	Equus caballus	3	201445	[97]
Triatoma	Triatoma dimidiata	Costa Rica	Domiciliary	ELISA_IMM	Amphibia	Anura	Bufonidae			6	222405	[98]
Triatoma	Triatoma dimidiata	Costa Rica	Domiciliary	ELISA_IMM	Aves	Galliformes	Phasianidae	Gallus	Gallus gallus	43	222405	[98]
Triatoma	Triatoma dimidiata	Costa Rica	Domiciliary	ELISA_IMM	Mammalia	Artiodactyla	Bovidae	Bos	Bos taurus	15	222405	[98]
Triatoma	Triatoma dimidiata	Costa Rica	Domiciliary	ELISA_IMM	Mammalia	Carnivora	Canidae	Canis	Canis familiaris	98	222405	[98]
Triatoma	Triatoma dimidiata	Costa Rica	Domiciliary	ELISA_IMM	Mammalia	Carnivora	Felidae	Felis	Felis catus	40	222405	[98]
Triatoma	Triatoma dimidiata	Costa Rica	Domiciliary	ELISA_IMM	Mammalia	Didelphimorphia	Didelphidae	Didelphis	Didelphis marsupialis	24	222405	[98]
Triatoma	Triatoma dimidiata	Costa Rica	Domiciliary	ELISA_IMM	Mammalia	Primates	Human Hominidae	Homo	Homo sapiens	347	222405	[98]
Triatoma	Triatoma dimidiata	Costa Rica	Domiciliary	ELISA_IMM	Mammalia	Rodentia	Muridae	Mus	Mus musculus	84	222405	[98]
Triatoma	Triatoma dimidiata	Costa Rica	Domiciliary	ELISA_IMM	Mammalia	Rodentia	Muridae	Rattus	Rattus rattus	74	222405	[98]
Triatoma	Triatoma dimidiata	Costa Rica	Peridomiciliary	ELISA_IMM	Amphibia	Anura	Bufonidae			43	222405	[98]
Triatoma	Triatoma dimidiata	Costa Rica	Peridomiciliary	ELISA_IMM	Aves	Galliformes	Phasianidae	Gallus	Gallus gallus	105	222405	[98]
Triatoma	Triatoma dimidiata	Costa Rica	Peridomiciliary	ELISA_IMM	Mammalia	Artiodactyla	Bovidae	Bos	Bos taurus	32	222405	[98]
Triatoma	Triatoma dimidiata	Costa Rica	Peridomiciliary	ELISA_IMM	Mammalia	Carnivora	Canidae	Canis	Canis familiaris	105	222405	[98]
Triatoma	Triatoma dimidiata	Costa Rica	Peridomiciliary	ELISA_IMM	Mammalia	Carnivora	Felidae	Felis	Felis catus	46	222405	[98]
Triatoma	Triatoma dimidiata	Costa Rica	Peridomiciliary	ELISA_IMM	Mammalia	Didelphimorphia	Didelphidae	Didelphis	Didelphis marsupialis	82	222405	[98]
Triatoma	Triatoma dimidiata	Costa Rica	Peridomiciliary	ELISA_IMM	Mammalia	Primates	Human Hominidae	Homo	Homo sapiens	104	222405	[98]
Triatoma	Triatoma dimidiata	Costa Rica	Peridomiciliary	ELISA_IMM	Mammalia	Rodentia	Muridae	Mus	Mus musculus	47	222405	[98]
Triatoma	Triatoma dimidiata	Costa Rica	Peridomiciliary	ELISA_IMM	Mammalia	Rodentia	Muridae	Rattus	Rattus rattus	83	222405	[98]
Triatoma	Triatoma dimidiata	Costa Rica	Peridomiciliary	ELISA_IMM	Reptilia	Squamata	Colubridae			2	222405	[98]
Triatoma	Triatoma dimidiata	Mexico	Domiciliary_Peridomiciliary_Sylvatic	DNA_PCR	Aves	Columbiformes	Columbidae	Columba	Columba livia	2	214761	[99]
Triatoma	Triatoma dimidiata	Mexico	Domiciliary_Peridomiciliary_Sylvatic	DNA_PCR	Aves	Galliformes	Phasianidae	Gallus	Gallus gallus	1	214761	[99]
Triatoma	Triatoma dimidiata	Mexico	Domiciliary_Peridomiciliary_Sylvatic	DNA_PCR	Aves	Galliformes	Phasianidae	Meleagris	Meleagris gallopavo	1	214761	[99]
Triatoma	Triatoma dimidiata	Mexico	Domiciliary_Peridomiciliary_Sylvatic	DNA_PCR	Mammalia	Artiodactyla	Bovidae	Bos	Bos taurus	4	214761	[99]
Triatoma	Triatoma dimidiata	Mexico	Domiciliary_Peridomiciliary_Sylvatic	DNA_PCR	Mammalia	Artiodactyla	Suidae	Sus	Sus scrofa	1	214761	[99]
Triatoma	Triatoma dimidiata	Mexico	Domiciliary_Peridomiciliary_Sylvatic	DNA_PCR	Mammalia	Carnivora	Canidae	Canis	Canis familiaris	9	214761	[99]
Triatoma	Triatoma dimidiata	Mexico	Domiciliary_Peridomiciliary_Sylvatic	DNA_PCR	Mammalia	Carnivora	Felidae	Felis	Felis catus	1	214761	[99]
Triatoma	Triatoma dimidiata	Mexico	Domiciliary_Peridomiciliary_Sylvatic	DNA_PCR	Mammalia	Carnivora	Procyonidae	Potos	Potos flavus	1	214761	[99]
Triatoma	Triatoma dimidiata	Mexico	Domiciliary_Peridomiciliary_Sylvatic	DNA_PCR	Mammalia	Chiroptera	Phyllostomidae	Artibeus	Artibeus jamaicensis	3	214761	[99]
Triatoma	Triatoma dimidiata	Mexico	Domiciliary_Peridomiciliary_Sylvatic	DNA_PCR	Mammalia	Primates	Human Hominidae	Homo	Homo sapiens	13	214761	[99]
Triatoma	Triatoma dimidiata	Mexico	Domiciliary_Peridomiciliary_Sylvatic	DNA_PCR	Mammalia	Rodentia	Erethizontidae	Coendou	Coendou bicolor	4	214761	[99]
Triatoma	Triatoma dimidiata	Mexico	Domiciliary_Peridomiciliary_Sylvatic	DNA_PCR	Mammalia	Rodentia	Muridae	Mus	Mus musculus	5	214761	[99]
Triatoma	Triatoma dimidiata	Mexico	Domiciliary_Peridomiciliary_Sylvatic	DNA_PCR	Mammalia	Rodentia	Muridae	Rattus	Rattus rattus	2	214761	[99]
Triatoma	Triatoma dimidiata	Mexico	Domiciliary_Peridomiciliary_Sylvatic	DNA_PCR	Mammalia	Rodentia	Sciuridae	Sciurus	Sciurus yucatanensis	4	214761	[99]
Triatoma	Triatoma dimidiata	Ecuador	Domiciliary_Peridomiciliary	ELISA_IMM	Aves	Galliformes	Phasianidae	Gallus	Gallus gallus	11	3534	[100]	Arzube Rodriguez, M. 1966. Investigación de la Fuente Alimenticia del Triatoma dimidiata Latr. 1811 (Hemiptera: Reduvidae), Mediante la Reacción de Precipitina. Revista Ecuatoriana de Higiene y Medicina Tropical 23(2): 137-152.
Triatoma	Triatoma dimidiata	Ecuador	Domiciliary_Peridomiciliary	ELISA_IMM	Mammalia	Carnivora	Canidae	Canis	Canis familiaris	9	3534	[100]	Arzube Rodriguez, M. 1966. Investigación de la Fuente Alimenticia del Triatoma dimidiata Latr. 1811 (Hemiptera: Reduvidae), Mediante la Reacción de Precipitina. Revista Ecuatoriana de Higiene y Medicina Tropical 23(2): 137-152.
Triatoma	Triatoma dimidiata	Ecuador	Domiciliary_Peridomiciliary	ELISA_IMM	Mammalia	Carnivora	Felidae	Felis	Felis catus	1	3534	[100]	Arzube Rodriguez, M. 1966. Investigación de la Fuente Alimenticia del Triatoma dimidiata Latr. 1811 (Hemiptera: Reduvidae), Mediante la Reacción de Precipitina. Revista Ecuatoriana de Higiene y Medicina Tropical 23(2): 137-152.
Triatoma	Triatoma dimidiata	Ecuador	Domiciliary_Peridomiciliary	ELISA_IMM	Mammalia	Carnivora	Canidae			9	3534	[100]	Arzube Rodriguez, M. 1966. Investigación de la Fuente Alimenticia del Triatoma dimidiata Latr. 1811 (Hemiptera: Reduvidae), Mediante la Reacción de Precipitina. Revista Ecuatoriana de Higiene y Medicina Tropical 23(2): 137-152.
Triatoma	Triatoma dimidiata	Ecuador	Domiciliary_Peridomiciliary	ELISA_IMM	Mammalia	Carnivora				3	3534	[100]	Arzube Rodriguez, M. 1966. Investigación de la Fuente Alimenticia del Triatoma dimidiata Latr. 1811 (Hemiptera: Reduvidae), Mediante la Reacción de Precipitina. Revista Ecuatoriana de Higiene y Medicina Tropical 23(2): 137-152.
Triatoma	Triatoma dimidiata	Ecuador	Domiciliary_Peridomiciliary	ELISA_IMM	Mammalia	Didelphimorphia	Didelphidae	Didelphis	Didelphis NA	9	3534	[100]	Arzube Rodriguez, M. 1966. Investigación de la Fuente Alimenticia del Triatoma dimidiata Latr. 1811 (Hemiptera: Reduvidae), Mediante la Reacción de Precipitina. Revista Ecuatoriana de Higiene y Medicina Tropical 23(2): 137-152.
Triatoma	Triatoma dimidiata	Ecuador	Domiciliary_Peridomiciliary	ELISA_IMM	Mammalia					39	3534	[100]	Arzube Rodriguez, M. 1966. Investigación de la Fuente Alimenticia del Triatoma dimidiata Latr. 1811 (Hemiptera: Reduvidae), Mediante la Reacción de Precipitina. Revista Ecuatoriana de Higiene y Medicina Tropical 23(2): 137-152.
Triatoma	Triatoma dimidiata	Ecuador	Domiciliary_Peridomiciliary	ELISA_IMM	Mammalia	Primates	Human Hominidae	Homo	Homo sapiens	78	3534	[100]	Arzube Rodriguez, M. 1966. Investigación de la Fuente Alimenticia del Triatoma dimidiata Latr. 1811 (Hemiptera: Reduvidae), Mediante la Reacción de Precipitina. Revista Ecuatoriana de Higiene y Medicina Tropical 23(2): 137-152.
Triatoma	Triatoma dimidiata	Ecuador	Domiciliary_Peridomiciliary	ELISA_IMM	Mammalia	Rodentia	Muridae	Rattus	Rattus NA	274	3534	[100]	Arzube Rodriguez, M. 1966. Investigación de la Fuente Alimenticia del Triatoma dimidiata Latr. 1811 (Hemiptera: Reduvidae), Mediante la Reacción de Precipitina. Revista Ecuatoriana de Higiene y Medicina Tropical 23(2): 137-152.
Triatoma	Triatoma dimidiata	Ecuador	Domiciliary_Peridomiciliary	ELISA_IMM	Reptilia					1	3534	[100]	Arzube Rodriguez, M. 1966. Investigación de la Fuente Alimenticia del Triatoma dimidiata Latr. 1811 (Hemiptera: Reduvidae), Mediante la Reacción de Precipitina. Revista Ecuatoriana de Higiene y Medicina Tropical 23(2): 137-152.
Triatoma	Triatoma dimidiata	Mexico	Domiciliary_Peridomiciliary	ELISA_IMM	Aves	Galliformes	Phasianidae	Gallus	Gallus gallus	36	11281	[101]
Triatoma	Triatoma dimidiata	Mexico	Domiciliary_Peridomiciliary	ELISA_IMM	Mammalia	Artiodactyla	Bovidae			1	11281	[101]
Triatoma	Triatoma dimidiata	Mexico	Domiciliary_Peridomiciliary	ELISA_IMM	Mammalia	Artiodactyla	Suidae	Sus	Sus scrofa	2	11281	[101]
Triatoma	Triatoma dimidiata	Mexico	Domiciliary_Peridomiciliary	ELISA_IMM	Mammalia	Carnivora	Canidae	Canis	Canis familiaris	16	11281	[101]
Triatoma	Triatoma dimidiata	Mexico	Domiciliary_Peridomiciliary	ELISA_IMM	Mammalia	Cingulata	Dasypodidae			1	11281	[101]
Triatoma	Triatoma dimidiata	Mexico	Domiciliary_Peridomiciliary	ELISA_IMM	Mammalia	Didelphimorphia	Didelphidae	Didelphis	Didelphis NA	3	11281	[101]
Triatoma	Triatoma dimidiata	Mexico	Domiciliary_Peridomiciliary	ELISA_IMM	Mammalia	Perissodactyla	Equidae	Equus	Equus caballus	2	11281	[101]
Triatoma	Triatoma dimidiata	Mexico	Domiciliary_Peridomiciliary	ELISA_IMM	Mammalia	Primates	Human Hominidae	Homo	Homo sapiens	4	11281	[101]
Triatoma	Triatoma dimidiata	Mexico	Domiciliary_Peridomiciliary	ELISA_IMM	Mammalia	Primates	Non_human Hominidae			1	11281	[101]
Triatoma	Triatoma dimidiata	Mexico	Domiciliary_Peridomiciliary	ELISA_IMM	Aves	Galliformes	Phasianidae	Gallus	Gallus gallus	92	11281	[101]
Triatoma	Triatoma dimidiata	Mexico	Domiciliary_Peridomiciliary	ELISA_IMM	Mammalia	Artiodactyla	Bovidae	Capra	Capra hircus	2	11281	[101]
Triatoma	Triatoma dimidiata	Mexico	Domiciliary_Peridomiciliary	ELISA_IMM	Mammalia	Carnivora	Felidae	Felis	Felis catus	1	11281	[101]
Triatoma	Triatoma dimidiata	Mexico	Domiciliary_Peridomiciliary	ELISA_IMM	Mammalia	Carnivora	Canidae	Canis	Canis familiaris	34	11281	[101]
Triatoma	Triatoma dimidiata	Mexico	Domiciliary_Peridomiciliary	ELISA_IMM	Mammalia	Chiroptera				29	11281	[101]
Triatoma	Triatoma dimidiata	Mexico	Domiciliary_Peridomiciliary	ELISA_IMM	Mammalia	Cingulata	Dasypodidae			5	11281	[101]
Triatoma	Triatoma dimidiata	Mexico	Domiciliary_Peridomiciliary	ELISA_IMM	Mammalia	Didelphimorphia	Didelphidae	Didelphis	Didelphis NA	37	11281	[101]
Triatoma	Triatoma dimidiata	Mexico	Domiciliary_Peridomiciliary	ELISA_IMM	Mammalia	Lagomorpha	Leporidae	Oryctolagus	Oryctolagus cuniculus	1	11281	[101]
Triatoma	Triatoma dimidiata	Mexico	Domiciliary_Peridomiciliary	ELISA_IMM	Mammalia	Perissodactyla	Equidae	Equus	Equus caballus	9	11281	[101]
Triatoma	Triatoma dimidiata	Mexico	Domiciliary_Peridomiciliary	ELISA_IMM	Mammalia	Primates	Human Hominidae	Homo	Homo sapiens	32	11281	[101]
Triatoma	Triatoma dimidiata	Mexico	Domiciliary_Peridomiciliary	ELISA_IMM	Mammalia	Rodentia	Muridae	Rattus	Rattus NA	3	11281	[101]
Triatoma	Triatoma dimidiata	Costa Rica	Peridomiciliary	ELISA_IMM	Aves	Galliformes	Phasianidae			35	77660	[102]
Triatoma	Triatoma dimidiata	Costa Rica	Peridomiciliary	ELISA_IMM	Mammalia	Carnivora	Felidae	Felis	Felis catus	6	77660	[102]
Triatoma	Triatoma dimidiata	Costa Rica	Peridomiciliary	ELISA_IMM	Mammalia	Carnivora	Canidae	Canis	Canis familiaris	43	77660	[102]
Triatoma	Triatoma dimidiata	Costa Rica	Peridomiciliary	ELISA_IMM	Mammalia	Didelphimorphia	Didelphidae	Didelphis	Didelphis NA	15	77660	[102]
Triatoma	Triatoma dimidiata	Costa Rica	Peridomiciliary	ELISA_IMM	Mammalia	Primates	Human Hominidae	Homo	Homo sapiens	32	77660	[102]
Triatoma	Triatoma dimidiata	Costa Rica	Peridomiciliary	ELISA_IMM	Mammalia	Rodentia				51	77660	[102]
Triatoma	Triatoma dimidiata	Mexico	Domiciliary_Peridomiciliary	DNA_PCR	Mammalia	Rodentia	Cricetidae	Baiomys	Baiomys musculus	5	91474	[83]
Triatoma	Triatoma dimidiata	Panama	Peridomiciliary	ELISA_IMM	Amphibia					4	92559	[103]
Triatoma	Triatoma dimidiata	Panama	Peridomiciliary	ELISA_IMM	Aves	Ciconiiformes	Ardeidae			1	92559	[103]
Triatoma	Triatoma dimidiata	Panama	Peridomiciliary	ELISA_IMM	Aves	Columbiformes	Columbidae			1	92559	[103]
Triatoma	Triatoma dimidiata	Panama	Peridomiciliary	ELISA_IMM	Aves	Falconiformes	Accipitridae			3	92559	[103]
Triatoma	Triatoma dimidiata	Panama	Peridomiciliary	ELISA_IMM	Aves	Galliformes	Phasianidae			69	92559	[103]
Triatoma	Triatoma dimidiata	Panama	Peridomiciliary	ELISA_IMM	Aves	Galliformes	Phasianidae	Gallus	Gallus gallus	11	92559	[103]
Triatoma	Triatoma dimidiata	Panama	Peridomiciliary	ELISA_IMM	Aves	Passeriformes				1	92559	[103]
Triatoma	Triatoma dimidiata	Panama	Peridomiciliary	ELISA_IMM	Aves	Psittaciformes	Psittacidae			5	92559	[103]
Triatoma	Triatoma dimidiata	Panama	Peridomiciliary	ELISA_IMM	Mammalia	Artiodactyla	Bovidae	Bos	Bos primigenius	12	92559	[103]
Triatoma	Triatoma dimidiata	Panama	Peridomiciliary	ELISA_IMM	Mammalia	Carnivora	Felidae	Felis	Felis catus	5	92559	[103]
Triatoma	Triatoma dimidiata	Panama	Peridomiciliary	ELISA_IMM	Mammalia	Carnivora	Canidae			62	92559	[103]
Triatoma	Triatoma dimidiata	Panama	Peridomiciliary	ELISA_IMM	Mammalia	Carnivora				5	92559	[103]
Triatoma	Triatoma dimidiata	Panama	Peridomiciliary	ELISA_IMM	Mammalia	Lagomorpha	Leporidae			11	92559	[103]
Triatoma	Triatoma dimidiata	Panama	Peridomiciliary	ELISA_IMM	Mammalia					20	92559	[103]
Triatoma	Triatoma dimidiata	Panama	Peridomiciliary	ELISA_IMM	Mammalia	Primates	Human Hominidae	Homo	Homo sapiens	137	92559	[103]
Triatoma	Triatoma dimidiata	Panama	Peridomiciliary	ELISA_IMM	Mammalia	Primates	Non_human Hominidae			6	92559	[103]
Triatoma	Triatoma dimidiata	Panama	Peridomiciliary	ELISA_IMM	Mammalia	Rodentia	Cricetidae	Oryzomys	Oryzomys NA	1	92559	[103]
Triatoma	Triatoma dimidiata	Panama	Peridomiciliary	ELISA_IMM	Mammalia	Rodentia	Muridae	Rattus	Rattus rattus	5	92559	[103]
Triatoma	Triatoma dimidiata	Panama	Peridomiciliary	ELISA_IMM	Mammalia	Rodentia				4	92559	[103]
Triatoma	Triatoma dimidiata	Guatemala	Domiciliary	ELISA_IMM	Aves	Galliformes	Phasianidae	Gallus	Gallus gallus	7	217565	[77]
Triatoma	Triatoma dimidiata	Guatemala	Domiciliary	ELISA_IMM	Mammalia	Artiodactyla	Bovidae	Bos	Bos primigenius	11	217565	[77]
Triatoma	Triatoma dimidiata	Guatemala	Domiciliary	ELISA_IMM	Mammalia	Carnivora	Canidae	Canis	Canis familiaris	1	217565	[77]
Triatoma	Triatoma dimidiata	Guatemala	Domiciliary	ELISA_IMM	Mammalia	Carnivora	Felidae	Felis	Felis catus	9	217565	[77]
Triatoma	Triatoma dimidiata	Guatemala	Domiciliary	ELISA_IMM	Mammalia	Didelphimorphia	Didelphidae	Didelphis	Didelphis NA	24	217565	[77]
Triatoma	Triatoma dimidiata	Guatemala	Domiciliary	ELISA_IMM	Mammalia	Primates	Human Hominidae	Homo	Homo sapiens	48	217565	[77]
Triatoma	Triatoma dimidiata	Guatemala	Domiciliary	ELISA_IMM	Mammalia	Rodentia	Muridae	Mus	Mus NA	1	217565	[77]
Triatoma	Triatoma dimidiata	Guatemala	Sylvatic	DNA_PCR	Mammalia	Carnivora	Canidae	Canis	Canis familiaris	2	217501	[104]
Triatoma	Triatoma dimidiata	Guatemala	Sylvatic	DNA_PCR	Mammalia	Chiroptera	Phyllostomidae	Desmodus	Desmodus rotundus	10	217501	[104]
Triatoma	Triatoma dimidiata	Guatemala	Sylvatic	DNA_PCR	Mammalia	Didelphimorphia	Didelphidae	Didelphis/Philander	Didelphis virginiana/Philander NA	12	217501	[104]
Triatoma	Triatoma dimidiata	Guatemala	Sylvatic	DNA_PCR	Mammalia	Primates	Human Hominidae	Homo	Homo sapiens	24	217501	[104]
Triatoma	Triatoma dimidiata	Guatemala	Sylvatic	DNA_PCR	Mammalia	Rodentia	Muridae	Mus	Mus musculus	19	217501	[104]
Triatoma	Triatoma dimidiata	Guatemala	Sylvatic	DNA_PCR	Mammalia	Artiodactyla	Suidae	Sus	Sus scrofa	12	217501	[104]
Triatoma	Triatoma dimidiata	Guatemala	Sylvatic	DNA_PCR	Mammalia	Artiodactyla	Bovidae	Capra	Capra hircus	4	217501	[104]
Triatoma	Triatoma dimidiata	Guatemala	Sylvatic	DNA_PCR	Mammalia	Carnivora	Canidae	Canis	Canis familiaris	12	217501	[104]
Triatoma	Triatoma dimidiata	Guatemala	Sylvatic	DNA_PCR	Mammalia	Primates	Human Hominidae	Homo	Homo sapiens	5	217501	[104]
Triatoma	Triatoma dimidiata	Guatemala	Sylvatic	DNA_PCR	Mammalia	Rodentia	Muridae	Mus	Mus musculus	1	217501	[104]
Triatoma	Triatoma dimidiata	Guatemala	Sylvatic	DNA_PCR	Mammalia	Rodentia	Muridae	Rattus	Rattus norvegicus	3	217501	[104]
Triatoma	Triatoma dimidiata	Guatemala	Sylvatic	DNA_PCR	Mammalia	Artiodactyla	Suidae	Sus	Sus scrofa	12	217501	[104]
Triatoma	Triatoma dimidiata	Guatemala	Sylvatic	DNA_PCR	Mammalia	Artiodactyla	Bovidae	Capra	Capra hircus	3	217501	[104]
Triatoma	Triatoma dimidiata	Guatemala	Sylvatic	DNA_PCR	Mammalia	Carnivora	Canidae	Canis	Canis familiaris	2	217501	[104]
Triatoma	Triatoma dimidiata	Guatemala	Sylvatic	DNA_PCR	Mammalia	Primates	Human Hominidae	Homo	Homo sapiens	8	217501	[104]
Triatoma	Triatoma dimidiata	Guatemala	Sylvatic	DNA_PCR	Mammalia	Rodentia	Muridae	Rattus	Rattus norvegicus	14	217501	[104]
Triatoma	Triatoma dimidiata	Belize	Sylvatic	DNA_PCR	Aves	Anseriformes	Anatidae	Anas	Anas NA	1	217501	[104]
Triatoma	Triatoma dimidiata	Belize	Sylvatic	DNA_PCR	Mammalia	Artiodactyla	Suidae	Sus	Sus scrofa	7	217501	[104]
Triatoma	Triatoma dimidiata	Belize	Sylvatic	DNA_PCR	Mammalia	Artiodactyla	Bovidae	Capra	Capra hircus	1	217501	[104]
Triatoma	Triatoma dimidiata	Belize	Sylvatic	DNA_PCR	Mammalia	Chiroptera	Vespertilionidae	Myotis	Myotis keaysi	4	217501	[104]
Triatoma	Triatoma dimidiata	Belize	Sylvatic	DNA_PCR	Mammalia	Didelphimorphia	Didelphidae	Didelphis/Philander	Didelphis virginiana/Philander NA	16	217501	[104]
Triatoma	Triatoma dimidiata	Belize	Sylvatic	DNA_PCR	Mammalia	Didelphimorphia	Didelphidae	Philander	Philander NA	1	217501	[104]
Triatoma	Triatoma dimidiata	Belize	Sylvatic	DNA_PCR	Mammalia	Primates	Human Hominidae	Homo	Homo sapiens	8	217501	[104]
Triatoma	Triatoma dimidiata	Belize	Sylvatic	DNA_PCR	Mammalia	Rodentia	Muridae	Rattus	Rattus norvegicus	12	217501	[104]
Triatoma	Triatoma dimidiata	Belize	Sylvatic	DNA_PCR	Mammalia	Rodentia	Muridae	Mus	Mus musculus	19	217501	[104]
Triatoma	Triatoma dimidiata	El Salvador	Domiciliary	DNA_PCR	Aves					28	221783	[105]
Triatoma	Triatoma dimidiata	El Salvador	Domiciliary	DNA_PCR	Mammalia	Carnivora	Canidae	Canis	Canis familiaris	11	221783	[105]
Triatoma	Triatoma dimidiata	El Salvador	Domiciliary	DNA_PCR	Mammalia	Primates	Human Hominidae	Homo	Homo sapiens	1	221783	[105]
Triatoma	Triatoma dimidiata	El Salvador	Domiciliary	DNA_PCR	Mammalia	Rodentia	Muridae	Rattus	Rattus norvegicus	8	221783	[105]
Triatoma	Triatoma dimidiata	Nicaragua	Sylvatic	DNA_PCR	Mammalia	Primates	Cebidae	Cebus	Cebus NA	4	223680	[25]
Triatoma	Triatoma dimidiata	Colombia	Domiciliary	DNA_PCR	Mammalia	Rodentia	Muridae			1	215630	[27]
Triatoma	Triatoma dimidiata	Colombia	Peridomiciliary	DNA_PCR	Mammalia	Primates	Human Hominidae	Homo	Homo sapiens	2	204220	[5]
Triatoma	Triatoma dimidiata	Colombia	Peridomiciliary	DNA_PCR	Mammalia	Carnivora	Canidae	Canis	Canis familiaris	1	204220	[5]
Triatoma	Triatoma dimidiata	Colombia	Sylvatic	DNA_PCR	Mammalia	Primates	Human Hominidae	Homo	Homo sapiens	2	204220	[5]
Triatoma	Triatoma dimidiata	Colombia	Sylvatic	DNA_PCR	Mammalia	Didelphimorphia	Didelphidae	Didelphis	Didelphis marsupialis	1	204220	[5]
Triatoma	Triatoma dimidiata	El Salvador	Domiciliary	DNA_PCR	Mammalia	Carnivora	Felidae	Felis	Felis catus	1	215421	[106]	Here a different methodology was used: a proteomics-based approach, using liquid chromatography tandem mass spectrometry (LCMS/MS) to identify host-specific hemoglobin peptides for blood meal identification. It was considered as DNA_PCR.
Triatoma	Triatoma dimidiata	El Salvador	Domiciliary	DNA_PCR	Mammalia	Carnivora	Canidae	Canis	Canis familiaris	1	215421	[106]	Here a different methodology was used: a proteomics-based approach, using liquid chromatography tandem mass spectrometry (LCMS/MS) to identify host-specific hemoglobin peptides for blood meal identification. It was considered as DNA_PCR.
Triatoma	Triatoma dimidiata	El Salvador	Domiciliary	DNA_PCR	Mammalia	Carnivora	Canidae	Canis	Canis latrans	1	215421	[106]	Here a different methodology was used: a proteomics-based approach, using liquid chromatography tandem mass spectrometry (LCMS/MS) to identify host-specific hemoglobin peptides for blood meal identification. It was considered as DNA_PCR.
Triatoma	Triatoma dimidiata	El Salvador	Domiciliary	DNA_PCR	Mammalia	Carnivora	Canidae	Canis	Canis brachyurus	1	215421	[106]	Here a different methodology was used: a proteomics-based approach, using liquid chromatography tandem mass spectrometry (LCMS/MS) to identify host-specific hemoglobin peptides for blood meal identification. It was considered as DNA_PCR.
Triatoma	Triatoma dimidiata	El Salvador	Peridomiciliary	DNA_PCR	Mammalia	Carnivora	Canidae	Canis	Canis familiaris	1	215421	[106]	Here a different methodology was used: a proteomics-based approach, using liquid chromatography tandem mass spectrometry (LCMS/MS) to identify host-specific hemoglobin peptides for blood meal identification. It was considered as DNA_PCR.
Triatoma	Triatoma dimidiata	El Salvador	Peridomiciliary	DNA_PCR	Mammalia	Carnivora	Canidae	Canis	Canis familiaris	1	215421	[106]	Here a different methodology was used: a proteomics-based approach, using liquid chromatography tandem mass spectrometry (LCMS/MS) to identify host-specific hemoglobin peptides for blood meal identification. It was considered as DNA_PCR.
Triatoma	Triatoma dimidiata	Costa Rica	Peridomiciliary	ELISA_IMM	Mammalia	Primates	Human Hominidae	Homo	Homo sapiens	181	223677	[107]
Triatoma	Triatoma dimidiata	Costa Rica	Peridomiciliary	ELISA_IMM	Mammalia	Carnivora	Canidae	Canis	Canis familiaris	133	223677	[107]
Triatoma	Triatoma dimidiata	Costa Rica	Peridomiciliary	ELISA_IMM	Mammalia	Rodentia	Muridae	Rattus	Rattus rattus	38	223677	[107]
Triatoma	Triatoma dimidiata	Costa Rica	Peridomiciliary	ELISA_IMM	Mammalia	Rodentia	Muridae	Mus	Mus musculus	22	223677	[107]
Triatoma	Triatoma dimidiata	Costa Rica	Peridomiciliary	ELISA_IMM	Mammalia	Didelphimorphia	Didelphidae	Didelphis	Didelphis marsupialis	9	223677	[107]
Triatoma	Triatoma dimidiata	Costa Rica	Peridomiciliary	ELISA_IMM	Aves	Galliformes	Phasianidae	Gallus	Gallus gallus	37	223677	[107]
Triatoma	Triatoma dimidiata	Guatemala	Domiciliary_Peridomiciliary	DNA_PCR	Mammalia	Primates	Human Hominidae	Homo	Homo sapiens	183	219127	[108]
Triatoma	Triatoma dimidiata	Guatemala	Domiciliary_Peridomiciliary	DNA_PCR	Aves	Galliformes	Phasianidae	Gallus	Gallus gallus	117	219127	[108]
Triatoma	Triatoma dimidiata	Guatemala	Domiciliary_Peridomiciliary	DNA_PCR	Mammalia	Carnivora	Canidae	Canis	Canis familiaris	104	219127	[108]
Triatoma	Triatoma dimidiata	Guatemala	Domiciliary_Peridomiciliary	DNA_PCR	Mammalia	Rodentia	Muridae	Mus	Mus musculus	30	219127	[108]
Triatoma	Triatoma dimidiata	Guatemala	Domiciliary_Peridomiciliary	DNA_PCR	Aves	Anseriformes	Anatidae	Cairina	Cairina moschata	17	219127	[108]
Triatoma	Triatoma dimidiata	Guatemala	Domiciliary_Peridomiciliary	DNA_PCR	Mammalia	Carnivora	Felidae	Felis	Felis catus	6	219127	[108]
Triatoma	Triatoma dimidiata	Guatemala	Domiciliary_Peridomiciliary	DNA_PCR	Mammalia	Artiodactyla	Bovidae	Bos	Bos taurus	5	219127	[108]
Triatoma	Triatoma dimidiata	Guatemala	Domiciliary_Peridomiciliary	DNA_PCR	Mammalia	Rodentia	Muridae	Rattus	Rattus norvegicus	4	219127	[108]
Triatoma	Triatoma dimidiata	Guatemala	Domiciliary_Peridomiciliary	DNA_PCR	Aves	Galliformes	Phasianidae	Meleagris	Meleagris gallopavo	1	219127	[108]
Triatoma	Triatoma dispar	Costa Rica	Sylvatic	DNA_PCR	Mammalia	Carnivora	Procyonidae			2	223680	[25]
Triatoma	Triatoma eratyrusiformis	Argentina	Peridomiciliary	ELISA_IMM	Mammalia	Carnivora	Canidae	Canis	Canis familiaris	1	211001	[109]
Triatoma	Triatoma eratyrusiformis	Argentina	Peridomiciliary	ELISA_IMM	Mammalia	Artiodactyla	Suidae	Sus	Sus scrofa	1	211001	[109]
Triatoma	Triatoma eratyrusiformis	Argentina	Peridomiciliary	ELISA_IMM	Mammalia	Rodentia	Caviidae	Cavia	Cavia porcellus	24	211001	[109]
Triatoma	Triatoma eratyrusiformis	Argentina	Sylvatic	ELISA_IMM	Mammalia	Rodentia	Muridae	Mus	Mus musculus	4	211001	[109]
Triatoma	Triatoma gerstaeckeri	United States	Domiciliary_Peridomiciliary	DNA_PCR	Mammalia	Artiodactyla	Bovidae	Bos	Bos taurus	5	205876	[110]
Triatoma	Triatoma gerstaeckeri	United States	Domiciliary_Peridomiciliary	DNA_PCR	Mammalia	Artiodactyla	Suidae	Sus	Sus scrofa	1	205876	[110]
Triatoma	Triatoma gerstaeckeri	United States	Domiciliary_Peridomiciliary	DNA_PCR	Mammalia	Carnivora	Procyonidae	Procyon	Procyon lotor	1	205876	[110]
Triatoma	Triatoma gerstaeckeri	United States	Domiciliary_Peridomiciliary	DNA_PCR	Mammalia	Carnivora	Canidae	Canis	Canis familiaris	10	205876	[110]
Triatoma	Triatoma gerstaeckeri	United States	Domiciliary_Peridomiciliary	DNA_PCR	Mammalia	Carnivora	Felidae	Felis	Felis catus	6	205876	[110]
Triatoma	Triatoma gerstaeckeri	United States	Domiciliary_Peridomiciliary	DNA_PCR	Mammalia	Primates	Human Hominidae	Homo	Homo sapiens	1	205876	[110]
Triatoma	Triatoma gerstaeckeri	United States	Domiciliary_Peridomiciliary	DNA_PCR	Aves	Accipitriformes	Cathartidae	Coragyps	Coragyps atratus	1	205876	[110]
Triatoma	Triatoma gerstaeckeri	United States	Domiciliary_Peridomiciliary	DNA_PCR	Mammalia	Rodentia	Cricetidae	Neotoma	Neotoma micropus	7	205876	[110]
Triatoma	Triatoma gerstaeckeri	United States	Peridomiciliary	DNA_PCR	Mammalia	Carnivora	Canidae	Canis	Canis familiaris	3	215079	[111]
Triatoma	Triatoma gerstaeckeri	United States	Peridomiciliary	DNA_PCR	Mammalia	Primates	Human Hominidae	Homo	Homo sapiens	2	215079	[111]
Triatoma	Triatoma gerstaeckeri	United States	Peridomiciliary	DNA_PCR	Amphibia	Anura	Bufonidae	Bufo	Bufo nebulifer	2	215079	[111]
Triatoma	Triatoma gerstaeckeri	United States	Peridomiciliary	DNA_PCR	Mammalia	Carnivora	Canidae	Canis	Canis familiaris	2	215079	[111]
Triatoma	Triatoma gerstaeckeri	United States	Peridomiciliary	DNA_PCR	Mammalia	Rodentia	Muridae	Rattus	Rattus rattus	1	215079	[111]
Triatoma	Triatoma gerstaeckeri	United States	Domiciliary	DNA_PCR	Mammalia	Artiodactyla	Bovidae	Bos	Bos taurus	1	211889	[50]
Triatoma	Triatoma gerstaeckeri	United States	Domiciliary	DNA_PCR	Mammalia	Carnivora	Procyonidae	Procyon	Procyon lotor	2	211889	[50]
Triatoma	Triatoma gerstaeckeri	United States	Domiciliary	DNA_PCR	Mammalia	Primates	Human Hominidae	Homo	Homo sapiens	18	211889	[50]
Triatoma	Triatoma gerstaeckeri	United States	Domiciliary	DNA_PCR	Mammalia	Carnivora	Canidae	Canis	Canis familiaris	10	211889	[50]
Triatoma	Triatoma gerstaeckeri	United States	Domiciliary	DNA_PCR	Mammalia	Lagomorpha	Leporidae	Sylvilagus	Sylvilagus audubonii	2	211889	[50]
Triatoma	Triatoma gerstaeckeri	United States	Domiciliary	DNA_PCR	Mammalia	Chiroptera	Vespertilionidae	Nycticeius	Nycticeius humeralis	1	211889	[50]
Triatoma	Triatoma gerstaeckeri	United States	Domiciliary	DNA_PCR	Mammalia	Rodentia	Cricetidae	Neotoma	Neotoma micropus	1	211889	[50]
Triatoma	Triatoma gerstaeckeri	United States	Domiciliary	DNA_PCR	Mammalia	Rodentia	Muridae	Mus	Mus musculus	1	211889	[50]
Triatoma	Triatoma gerstaeckeri	United States	Domiciliary	DNA_PCR	Mammalia	Carnivora	Felidae	Felis	Felis catus	1	211889	[50]
Triatoma	Triatoma gerstaeckeri	United States	Peridomiciliary	DNA_PCR	Mammalia	Artiodactyla	Suidae	Sus	Sus scrofa	1	211889	[50]	Sometimes the collection place was referred as "Around a house", and it was considered as Peridom
Triatoma	Triatoma gerstaeckeri	United States	Peridomiciliary	DNA_PCR	Mammalia	Carnivora	Procyonidae	Procyon	Procyon lotor	1	211889	[50]	Sometimes the collection place was referred as "Around a house", and it was considered as Peridom
Triatoma	Triatoma gerstaeckeri	United States	Peridomiciliary	DNA_PCR	Mammalia	Primates	Human Hominidae	Homo	Homo sapiens	12	211889	[50]	Sometimes the collection place was referred as "Around a house", and it was considered as Peridom
Triatoma	Triatoma gerstaeckeri	United States	Peridomiciliary	DNA_PCR	Mammalia	Carnivora	Canidae	Urocyon	Urocyon cinereoargenteus	2	211889	[50]	Sometimes the collection place was referred as "Around a house", and it was considered as Peridom
Triatoma	Triatoma gerstaeckeri	United States	Peridomiciliary	DNA_PCR	Mammalia	Cingulata	Dasypodidae	Dasypus	Dasypus novemcinctus	2	211889	[50]	Sometimes the collection place was referred as "Around a house", and it was considered as Peridom
Triatoma	Triatoma gerstaeckeri	United States	Peridomiciliary	DNA_PCR	Mammalia	Rodentia	Cricetidae	Neotoma	Neotoma micropus	1	211889	[50]	Sometimes the collection place was referred as "Around a house", and it was considered as Peridom
Triatoma	Triatoma gerstaeckeri	United States	Peridomiciliary	DNA_PCR	Mammalia	Lagomorpha	Leporidae	Sylvilagus	Sylvilagus audubonii	2	211889	[50]	Sometimes the collection place was referred as "Around a house", and it was considered as Peridom
Triatoma	Triatoma gerstaeckeri	United States	Peridomiciliary	DNA_PCR	Mammalia	Carnivora	Canidae	Canis	Canis familiaris	7	211889	[50]	Sometimes the collection place was referred as "Around a house", and it was considered as Peridom
Triatoma	Triatoma gerstaeckeri	United States	Peridomiciliary	DNA_PCR	Mammalia	Carnivora	Felidae	Felis	Felis catus	1	211889	[50]	Sometimes the collection place was referred as "Around a house", and it was considered as Peridom
Triatoma	Triatoma gerstaeckeri	United States	Peridomiciliary	DNA_PCR	Mammalia	Artiodactyla	Cervidae	Odocoileus	Odocoileus virginianus	1	211889	[50]	Sometimes the collection place was referred as "Around a house", and it was considered as Peridom
Triatoma	Triatoma gerstaeckeri	United States	Peridomiciliary	DNA_PCR	Mammalia	Artiodactyla	Bovidae	Bos	Bos taurus	1	211889	[50]	Sometimes the collection place was referred as "Around a house", and it was considered as Peridom
Triatoma	Triatoma gerstaeckeri	United States	Peridomiciliary	DNA_PCR	Mammalia	Carnivora	Mustelidae	Mustela	Mustela NA	1	211889	[50]	Sometimes the collection place was referred as "Around a house", and it was considered as Peridom
Triatoma	Triatoma gerstaeckeri	United States	Peridomiciliary	DNA_PCR	Mammalia	Rodentia	Erethizontidae	Erethizon	Erethizon dorsatum	1	211889	[50]	Sometimes the collection place was referred as "Around a house", and it was considered as Peridom
Triatoma	Triatoma gerstaeckeri	United States	Sylvatic	DNA_PCR	Sauropsida	Testudines	Testudinidae	Chelonoidis	Chelonoidis carbonaria	4	225728	[51]
Triatoma	Triatoma gerstaeckeri	United States	Sylvatic	DNA_PCR	Mammalia	Rodentia	Muridae	Rattus	Rattus rattus	2	225728	[51]
Triatoma	Triatoma gerstaeckeri	United States	Sylvatic	DNA_PCR	Mammalia	Primates	Cercopithecidae	Colobus	Colobus guereza	5	225728	[51]
Triatoma	Triatoma gerstaeckeri	United States	Domiciliary_Peridomiciliary	DNA_PCR	Mammalia	Carnivora	Canidae	Canis	Canis familiaris	39	225728	[51]
Triatoma	Triatoma gerstaeckeri	United States	Domiciliary_Peridomiciliary	DNA_PCR	Mammalia	Primates	Human Hominidae	Homo	Homo sapiens	5	225728	[51]
Triatoma	Triatoma gerstaeckeri	United States	Domiciliary_Peridomiciliary	DNA_PCR	Amphibia	Anura	Bufonidae	Bufo	Bufo nebulifer	4	225728	[51]
Triatoma	Triatoma gerstaeckeri	United States	Domiciliary_Peridomiciliary	DNA_PCR	Mammalia	Artiodactyla	Bovidae	Ovis	Ovis aries	8	225728	[51]
Triatoma	Triatoma gerstaeckeri	United States	Domiciliary_Peridomiciliary	DNA_PCR	Mammalia	Artiodactyla	Bovidae	Capra	Capra hircus	4	225728	[51]
Triatoma	Triatoma gerstaeckeri	United States	Domiciliary_Peridomiciliary	DNA_PCR	Aves	Galliformes	Phasianidae	Gallus	Gallus gallus	4	225728	[51]
Triatoma	Triatoma gerstaeckeri	United States	Domiciliary_Peridomiciliary	DNA_PCR	Mammalia	Carnivora	Felidae	Felis	Felis catus	3	225728	[51]
Triatoma	Triatoma gerstaeckeri	United States	Domiciliary_Peridomiciliary	DNA_PCR	Mammalia	Artiodactyla	Bovidae	Bos	Bos taurus	5	225728	[51]
Triatoma	Triatoma gerstaeckeri	United States	Domiciliary_Peridomiciliary	DNA_PCR	Mammalia	Artiodactyla	Cervidae	Odocoileus	Odocoileus virginianus	2	225728	[51]
Triatoma	Triatoma gerstaeckeri	United States	Domiciliary_Peridomiciliary	DNA_PCR	Mammalia	Carnivora	Procyonidae	Bassariscus	Bassariscus astutus	2	225728	[51]
Triatoma	Triatoma gusayana	Bolivia	Sylvatic	DNA_PCR	Aves	Galliformes	Phasianidae	Gallus	Gallus gallus	13	217532	[112]
Triatoma	Triatoma gusayana	Bolivia	Sylvatic	DNA_PCR	Aves	Passeriformes	Turdidae	Turdus	Turdus merula	5	217532	[112]
Triatoma	Triatoma gusayana	Bolivia	Sylvatic	DNA_PCR	Mammalia	Carnivora	Canidae	Canis	Canis familiaris	4	217532	[112]
Triatoma	Triatoma gusayana	Bolivia	Sylvatic	DNA_PCR	Mammalia	Didelphimorphia	Didelphidae	Didelphis	Didelphis NA	1	217532	[112]
Triatoma	Triatoma gusayana	Bolivia	Sylvatic	DNA_PCR	Mammalia	Primates	Human Hominidae	Homo	Homo sapiens	14	217532	[112]
Triatoma	Triatoma indictiva	United States	Domiciliary_Peridomiciliary	DNA_PCR	Mammalia	Carnivora	Canidae	Canis	Canis familiaris	2	205876	[110]
Triatoma	Triatoma indictiva	United States	Sylvatic	DNA_PCR	Mammalia	Carnivora	Felidae	Panthera	Panthera tigris	4	225728	[51]
Triatoma	Triatoma indictiva	United States	Sylvatic	DNA_PCR	Mammalia	Primates	Human Hominidae	Homo	Homo sapiens	1	225728	[51]
Triatoma	Triatoma indictiva	United States	Domiciliary	DNA_PCR	Mammalia	Carnivora	Canidae	Canis	Canis familiaris	5	225728	[51]
Triatoma	Triatoma infestans	Bolivia	Sylvatic	DNA_PCR	Aves	Galliformes	Phasianidae	Gallus	Gallus gallus	6	211548	[113]
Triatoma	Triatoma infestans	Bolivia	Sylvatic	DNA_PCR	Aves	Passeriformes	Tyrannidae	Subligatus	Subligatus modestus	1	211548	[113]
Triatoma	Triatoma infestans	Bolivia	Sylvatic	DNA_PCR	Mammalia	Carnivora	Felidae	Felis	Felis catus	1	211548	[113]
Triatoma	Triatoma infestans	Bolivia	Sylvatic	DNA_PCR	Mammalia	Perissodactyla	Equidae	Equus	Equus asinus	1	211548	[113]
Triatoma	Triatoma infestans	Bolivia	Sylvatic	DNA_PCR	Mammalia	Primates	Human Hominidae	Homo	Homo sapiens	16	211548	[113]
Triatoma	Triatoma infestans	Bolivia	Sylvatic	DNA_PCR	Mammalia	Rodentia	Cricetidae	Akodon	Akodon glaucinus	1	211548	[113]
Triatoma	Triatoma infestans	Bolivia	Sylvatic	DNA_PCR	Mammalia	Rodentia	Caviidae	Galea	Galea musteloides	8	211548	[113]
Triatoma	Triatoma infestans	Bolivia	Sylvatic	DNA_PCR	Mammalia	Rodentia	Cricetidae	Graomys	Graomys domorum	3	211548	[113]
Triatoma	Triatoma infestans	Bolivia	Sylvatic	DNA_PCR	Mammalia	Rodentia	Chinchillidae	Lagidium	Lagidium viscacia	5	211548	[113]
Triatoma	Triatoma infestans	Bolivia	Sylvatic	DNA_PCR	Mammalia	Rodentia	Octodontidae	Octodontomys	Octodontomys gliroides	12	211548	[113]
Triatoma	Triatoma infestans	Bolivia	Sylvatic	DNA_PCR	Mammalia	Rodentia	Cricetidae	Phyllotis	Phyllotis wolffsohni	1	211548	[113]
Triatoma	Triatoma infestans	Bolivia	Sylvatic	DNA_PCR	Mammalia	Rodentia	Cricetidae	Phyllotis	Phyllotis xantophigus	2	211548	[113]
Triatoma	Triatoma infestans	Bolivia	Sylvatic	DNA_PCR	Reptilia	Squamata	Phyllodactylidae	Gymnodactylus	Gymnodactylus NA	1	211548	[113]
Triatoma	Triatoma infestans	Bolivia	Sylvatic	DNA_PCR	Reptilia	Squamata	Tropiduridae	Tropidurus	Tropidurus NA	1	211548	[113]
Triatoma	Triatoma infestans	Bolivia	Peridomiciliary	DNA_PCR	Aves	Galliformes	Phasianidae	Gallus	Gallus gallus	5	211548	[113]
Triatoma	Triatoma infestans	Bolivia	Peridomiciliary	DNA_PCR	Mammalia	Primates	Human Hominidae	Homo	Homo sapiens	2	211548	[113]
Triatoma	Triatoma infestans	Bolivia	Sylvatic	DNA_PCR	Aves	Passeriformes	Tyrannidae	Subligatus	Subligatus modestus	1	211548	[113]
Triatoma	Triatoma infestans	Bolivia	Sylvatic	DNA_PCR	Mammalia	Primates	Human Hominidae	Homo	Homo sapiens	4	211548	[113]
Triatoma	Triatoma infestans	Bolivia	Sylvatic	DNA_PCR	Mammalia	Rodentia	Octodontidae	Octodontomys	Octodontomys gliroides	10	211548	[113]
Triatoma	Triatoma infestans	Bolivia	Sylvatic	DNA_PCR	Mammalia	Rodentia	Cricetidae	Phyllotis	Phyllotis xantophigus	2	211548	[113]
Triatoma	Triatoma infestans	Bolivia	Peridomiciliary	DNA_PCR	Mammalia	Artiodactyla	Bovidae	Capra	Capra hircus	13	211548	[113]
Triatoma	Triatoma infestans	Bolivia	Peridomiciliary	DNA_PCR	Mammalia	Artiodactyla	Bovidae	Ovis	Ovis aries	1	211548	[113]
Triatoma	Triatoma infestans	Bolivia	Peridomiciliary	DNA_PCR	Mammalia	Artiodactyla	Suidae	Sus	Sus scrofa	1	211548	[113]
Triatoma	Triatoma infestans	Bolivia	Peridomiciliary	DNA_PCR	Mammalia	Galliformes	Phasianidae	Gallus	Gallus gallus	7	211548	[113]
Triatoma	Triatoma infestans	Bolivia	Peridomiciliary	DNA_PCR	Mammalia	Lagomorpha	Leporidae	Oryctolagus	Oryctolagus cuniculus	2	211548	[113]
Triatoma	Triatoma infestans	Bolivia	Peridomiciliary	DNA_PCR	Mammalia	Primates	Human Hominidae	Homo	Homo sapiens	1	211548	[113]
Triatoma	Triatoma infestans	Bolivia	Peridomiciliary	DNA_PCR	Mammalia	Rodentia	Octodontidae	Octodontomys	Octodontomys gliroides	1	211548	[113]
Triatoma	Triatoma infestans	Bolivia	Peridomiciliary	DNA_PCR	Mammalia	Rodentia	Muridae	Rattus	Rattus rattus	1	211548	[113]
Triatoma	Triatoma infestans	Bolivia	Sylvatic	DNA_PCR	Aves	Galliformes	Phasianidae	Gallus	Gallus gallus	1	211548	[113]
Triatoma	Triatoma infestans	Bolivia	Sylvatic	DNA_PCR	Mammalia	Primates	Human Hominidae	Homo	Homo sapiens	1	211548	[113]
Triatoma	Triatoma infestans	Bolivia	Sylvatic	DNA_PCR	Mammalia	Rodentia	Cricetidae	Graomys	Graomys domorum	1	211548	[113]
Triatoma	Triatoma infestans	Bolivia	Sylvatic	DNA_PCR	Reptilia	Squamata	Phyllodactylidae	Gymnodactylus	Gymnodactylus NA	1	211548	[113]
Triatoma	Triatoma infestans	Bolivia	Sylvatic	DNA_PCR	Reptilia	Squamata	Phyllodactylidae	Gymnodactylus	Gymnodactylus NA	1	211548	[113]
Triatoma	Triatoma infestans	Bolivia	Peridomiciliary	DNA_PCR	Aves	Galliformes	Phasianidae	Gallus	Gallus gallus	81	211548	[113]
Triatoma	Triatoma infestans	Bolivia	Peridomiciliary	DNA_PCR	Aves	Galliformes	Phasianidae	Meleagris	Meleagris gallopavo	1	211548	[113]
Triatoma	Triatoma infestans	Bolivia	Peridomiciliary	DNA_PCR	Mammalia	Artiodactyla	Suidae	Sus	Sus scrofa	9	211548	[113]
Triatoma	Triatoma infestans	Bolivia	Peridomiciliary	DNA_PCR	Mammalia	Carnivora	Canidae	Canis	Canis familiaris	1	211548	[113]
Triatoma	Triatoma infestans	Bolivia	Peridomiciliary	DNA_PCR	Mammalia	Primates	Human Hominidae	Homo	Homo sapiens	7	211548	[113]
Triatoma	Triatoma infestans	Bolivia	Peridomiciliary	DNA_PCR	Mammalia	Rodentia	Caviidae	Galea	Galea musteloides	20	211548	[113]
Triatoma	Triatoma infestans	Bolivia	Peridomiciliary	DNA_PCR	Mammalia	Rodentia	Muridae	Rattus	Rattus rattus	9	211548	[113]
Triatoma	Triatoma infestans	Bolivia	Peridomiciliary	DNA_PCR	Reptilia	Squamata	Scincidae	Leiolopisma	Leiolopisma NA	1	211548	[113]
Triatoma	Triatoma infestans	Bolivia	Sylvatic	DNA_PCR	Mammalia	Primates	Human Hominidae	Homo	Homo sapiens	2	211548	[113]
Triatoma	Triatoma infestans	Bolivia	Sylvatic	DNA_PCR	Mammalia	Rodentia	Cricetidae	Akodon	Akodon glaucinus	3	211548	[113]
Triatoma	Triatoma infestans	Bolivia	Sylvatic	DNA_PCR	Mammalia	Rodentia	Caviidae	Galea	Galea musteloides	14	211548	[113]
Triatoma	Triatoma infestans	Bolivia	Sylvatic	DNA_PCR	Mammalia	Rodentia	Cricetidae	Phyllotis	Phyllotis wolffsohni	1	211548	[113]
Triatoma	Triatoma infestans	Paraguay	Domiciliary	DNA_PCR	Aves	Galliformes	Phasianidae	Gallus	Gallus gallus	6	222025	[114]
Triatoma	Triatoma infestans	Paraguay	Domiciliary	DNA_PCR	Mammalia	Primates	Human Hominidae	Homo	Homo sapiens	12	222025	[114]
Triatoma	Triatoma infestans	Paraguay	Peridomiciliary	DNA_PCR	Aves	Galliformes	Phasianidae	Gallus	Gallus gallus	3	222025	[114]
Triatoma	Triatoma infestans	Paraguay	Peridomiciliary	DNA_PCR	Mammalia	Primates	Human Hominidae	Homo	Homo sapiens	6	222025	[114]
Triatoma	Triatoma infestans	Argentina	Domiciliary	ELISA_IMM	Aves	Galliformes	Phasianidae	Gallus	Gallus gallus	63	208405	[115]
Triatoma	Triatoma infestans	Argentina	Domiciliary	ELISA_IMM	Mammalia	Artiodactyla	Bovidae	Capra	Capra hircus	6	208405	[115]
Triatoma	Triatoma infestans	Argentina	Domiciliary	ELISA_IMM	Mammalia	Artiodactyla	Suidae	Sus	Sus scrofa	4	208405	[115]
Triatoma	Triatoma infestans	Argentina	Domiciliary	ELISA_IMM	Mammalia	Carnivora	Canidae	Canis	Canis familiaris	26	208405	[115]
Triatoma	Triatoma infestans	Argentina	Domiciliary	ELISA_IMM	Mammalia	Carnivora	Felidae	Felis	Felis catus	3	208405	[115]
Triatoma	Triatoma infestans	Argentina	Domiciliary	ELISA_IMM	Mammalia	Primates	Human Hominidae	Homo	Homo sapiens	197	208405	[115]
Triatoma	Triatoma infestans	Argentina	Domiciliary	ELISA_IMM	Mammalia	Rodentia				1	208405	[115]
Triatoma	Triatoma infestans	Argentina	Peridomiciliary	ELISA_IMM	Aves	Galliformes	Phasianidae	Gallus	Gallus gallus	249	208405	[115]
Triatoma	Triatoma infestans	Argentina	Peridomiciliary	ELISA_IMM	Mammalia	Artiodactyla	Bovidae	Capra	Capra hircus	77	208405	[115]
Triatoma	Triatoma infestans	Argentina	Peridomiciliary	ELISA_IMM	Mammalia	Artiodactyla	Suidae	Sus	Sus scrofa	72	208405	[115]
Triatoma	Triatoma infestans	Argentina	Peridomiciliary	ELISA_IMM	Mammalia	Carnivora	Canidae	Canis	Canis familiaris	7	208405	[115]
Triatoma	Triatoma infestans	Argentina	Peridomiciliary	ELISA_IMM	Mammalia	Carnivora	Felidae	Felis	Felis catus	11	208405	[115]
Triatoma	Triatoma infestans	Argentina	Peridomiciliary	ELISA_IMM	Mammalia	Primates	Human Hominidae	Homo	Homo sapiens	4	208405	[115]
Triatoma	Triatoma infestans	Argentina	Peridomiciliary	ELISA_IMM	Mammalia	Rodentia				1	208405	[115]
Triatoma	Triatoma infestans	Argentina	Domiciliary	ELISA_IMM	Aves	Galliformes	Phasianidae	Gallus	Gallus gallus	63	210095	[116]
Triatoma	Triatoma infestans	Argentina	Domiciliary	ELISA_IMM	Mammalia	Artiodactyla	Bovidae	Capra	Capra hircus	6	210095	[116]
Triatoma	Triatoma infestans	Argentina	Domiciliary	ELISA_IMM	Mammalia	Artiodactyla	Suidae	Sus	Sus scrofa	4	210095	[116]
Triatoma	Triatoma infestans	Argentina	Domiciliary	ELISA_IMM	Mammalia	Carnivora	Canidae	Canis	Canis familiaris	26	210095	[116]
Triatoma	Triatoma infestans	Argentina	Domiciliary	ELISA_IMM	Mammalia	Carnivora	Felidae	Felis	Felis catus	3	210095	[116]
Triatoma	Triatoma infestans	Argentina	Domiciliary	ELISA_IMM	Mammalia	Primates	Human Hominidae	Homo	Homo sapiens	197	210095	[116]
Triatoma	Triatoma infestans	Argentina	Domiciliary	ELISA_IMM	Mammalia	Rodentia				1	210095	[116]
Triatoma	Triatoma infestans	Argentina	Domiciliary_Peridomiciliary	ELISA_IMM	Aves	Galliformes	Phasianidae	Gallus	Gallus gallus	76	210501	[117]
Triatoma	Triatoma infestans	Argentina	Domiciliary_Peridomiciliary	ELISA_IMM	Mammalia	Artiodactyla	Bovidae	Capra	Capra hircus	31	210501	[117]
Triatoma	Triatoma infestans	Argentina	Domiciliary_Peridomiciliary	ELISA_IMM	Mammalia	Artiodactyla	Suidae	Sus	Sus scrofa	40	210501	[117]
Triatoma	Triatoma infestans	Argentina	Domiciliary_Peridomiciliary	ELISA_IMM	Mammalia	Primates	Human Hominidae	Homo	Homo sapiens	52	210501	[117]
Triatoma	Triatoma infestans	Argentina	Domiciliary	ELISA_IMM	Aves	Galliformes	Phasianidae	Gallus	Gallus gallus	3	211001	[109]
Triatoma	Triatoma infestans	Argentina	Domiciliary	ELISA_IMM	Mammalia	Carnivora	Canidae	Canis	Canis familiaris	4	211001	[109]
Triatoma	Triatoma infestans	Argentina	Domiciliary	ELISA_IMM	Mammalia	Primates	Human Hominidae	Homo	Homo sapiens	11	211001	[109]
Triatoma	Triatoma infestans	Argentina	Domiciliary	ELISA_IMM	Mammalia	Rodentia	Caviidae	Cavia	Cavia porcellus	1	211001	[109]
Triatoma	Triatoma infestans	Argentina	Peridomiciliary	ELISA_IMM	Aves	Galliformes	Phasianidae	Gallus	Gallus gallus	38	211001	[109]
Triatoma	Triatoma infestans	Argentina	Peridomiciliary	ELISA_IMM	Mammalia	Artiodactyla	Bovidae	Capra	Capra hircus	13	211001	[109]
Triatoma	Triatoma infestans	Argentina	Peridomiciliary	ELISA_IMM	Mammalia	Artiodactyla	Suidae	Sus	Sus scrofa	1	211001	[109]
Triatoma	Triatoma infestans	Argentina	Peridomiciliary	ELISA_IMM	Mammalia	Carnivora	Canidae	Canis	Canis familiaris	1	211001	[109]
Triatoma	Triatoma infestans	Argentina	Peridomiciliary	ELISA_IMM	Mammalia	Carnivora	Felidae	Felis	Felis catus	1	211001	[109]
Triatoma	Triatoma infestans	Argentina	Peridomiciliary	ELISA_IMM	Mammalia	Lagomorpha	Leporidae	Oryctolagus	Oryctolagus cuniculus	1	211001	[109]
Triatoma	Triatoma infestans	Argentina	Peridomiciliary	ELISA_IMM	Mammalia	Primates	Human Hominidae	Homo	Homo sapiens	1	211001	[109]
Triatoma	Triatoma infestans	Argentina	Peridomiciliary	ELISA_IMM	Mammalia	Rodentia	Caviidae	Cavia	Cavia porcellus	5	211001	[109]
Triatoma	Triatoma infestans	Argentina	Peridomiciliary	ELISA_IMM	Mammalia	Rodentia	Muridae	Mus	Mus musculus	1	211001	[109]
Triatoma	Triatoma infestans	Argentina	Peridomiciliary	ELISA_IMM	Aves	Galliformes	Phasianidae	Gallus	Gallus gallus	47	221602	[118]
Triatoma	Triatoma infestans	Argentina	Peridomiciliary	ELISA_IMM	Mammalia	Artiodactyla	Bovidae	Capra	Capra hircus	16	221602	[118]
Triatoma	Triatoma infestans	Argentina	Peridomiciliary	ELISA_IMM	Mammalia	Carnivora	Canidae	Canis	Canis familiaris	9	221602	[118]
Triatoma	Triatoma infestans	Argentina	Peridomiciliary	ELISA_IMM	Mammalia	Primates	Human Hominidae	Homo	Homo sapiens	10	221602	[118]
Triatoma	Triatoma infestans	Argentina	Domiciliary	ELISA_IMM	Aves	Galliformes	Phasianidae	Gallus	Gallus gallus	22	222399	[119]
Triatoma	Triatoma infestans	Argentina	Domiciliary	ELISA_IMM	Mammalia	Carnivora	Canidae	Canis	Canis familiaris	27	222399	[119]
Triatoma	Triatoma infestans	Argentina	Domiciliary	ELISA_IMM	Mammalia	Primates	Human Hominidae	Homo	Homo sapiens	98	222399	[119]
Triatoma	Triatoma infestans	Argentina	Domiciliary	ELISA_IMM	Aves	Galliformes	Phasianidae	Gallus	Gallus gallus	17	222399	[119]
Triatoma	Triatoma infestans	Argentina	Domiciliary	ELISA_IMM	Mammalia	Carnivora	Felidae	Felis	Felis catus	3	222399	[119]
Triatoma	Triatoma infestans	Argentina	Domiciliary	ELISA_IMM	Mammalia	Carnivora	Canidae	Canis	Canis familiaris	17	222399	[119]
Triatoma	Triatoma infestans	Argentina	Domiciliary	ELISA_IMM	Mammalia	Primates	Human Hominidae	Homo	Homo sapiens	18	222399	[119]
Triatoma	Triatoma infestans	Argentina	Domiciliary	ELISA_IMM	Aves	Galliformes	Phasianidae	Gallus	Gallus gallus	28	222399	[119]
Triatoma	Triatoma infestans	Argentina	Domiciliary	ELISA_IMM	Mammalia	Carnivora	Felidae	Felis	Felis catus	5	222399	[119]
Triatoma	Triatoma infestans	Argentina	Domiciliary	ELISA_IMM	Mammalia	Carnivora	Canidae	Canis	Canis familiaris	25	222399	[119]
Triatoma	Triatoma infestans	Argentina	Domiciliary	ELISA_IMM	Mammalia	Primates	Human Hominidae	Homo	Homo sapiens	28	222399	[119]
Triatoma	Triatoma infestans	Argentina	Peridomiciliary	ELISA_IMM	Mammalia	Primates	Human Hominidae	Homo	Homo sapiens	4	222399	[119]
Triatoma	Triatoma infestans	Argentina	Domiciliary	ELISA_IMM	Aves	Galliformes	Phasianidae	Gallus	Gallus gallus	1	222399	[119]
Triatoma	Triatoma infestans	Argentina	Domiciliary	ELISA_IMM	Mammalia	Carnivora	Canidae	Canis	Canis familiaris	3	222399	[119]
Triatoma	Triatoma infestans	Argentina	Domiciliary	ELISA_IMM	Mammalia	Primates	Human Hominidae	Homo	Homo sapiens	9	222399	[119]
Triatoma	Triatoma infestans	Argentina	Peridomiciliary	ELISA_IMM	Aves	Galliformes	Phasianidae	Gallus	Gallus gallus	3	222399	[119]
Triatoma	Triatoma infestans	Argentina	Peridomiciliary	ELISA_IMM	Mammalia	Artiodactyla	Bovidae	Capra	Capra hircus	1	222399	[119]
Triatoma	Triatoma infestans	Argentina	Domiciliary	ELISA_IMM	Aves	Galliformes	Phasianidae	Gallus	Gallus gallus	48	222399	[119]
Triatoma	Triatoma infestans	Argentina	Domiciliary	ELISA_IMM	Mammalia	Artiodactyla	Bovidae	Capra	Capra hircus	5	222399	[119]
Triatoma	Triatoma infestans	Argentina	Domiciliary	ELISA_IMM	Mammalia	Carnivora	Felidae	Felis	Felis catus	2	222399	[119]
Triatoma	Triatoma infestans	Argentina	Domiciliary	ELISA_IMM	Mammalia	Carnivora	Canidae	Canis	Canis familiaris	8	222399	[119]
Triatoma	Triatoma infestans	Argentina	Domiciliary	ELISA_IMM	Mammalia	Primates	Human Hominidae	Homo	Homo sapiens	41	222399	[119]
Triatoma	Triatoma infestans	Argentina	Peridomiciliary	ELISA_IMM	Aves	Galliformes	Phasianidae	Gallus	Gallus gallus	68	222399	[119]
Triatoma	Triatoma infestans	Argentina	Peridomiciliary	ELISA_IMM	Mammalia	Carnivora	Canidae	Canis	Canis familiaris	33	222399	[119]
Triatoma	Triatoma infestans	Argentina	Peridomiciliary	ELISA_IMM	Mammalia	Carnivora	Felidae	Felis	Felis catus	2	222399	[119]
Triatoma	Triatoma infestans	Argentina	Domiciliary	ELISA_IMM	Mammalia	Artiodactyla	Bovidae	Capra	Capra hircus	1	222399	[119]
Triatoma	Triatoma infestans	Argentina	Domiciliary	ELISA_IMM	Mammalia	Carnivora	Canidae	Canis	Canis familiaris	18	222399	[119]
Triatoma	Triatoma infestans	Argentina	Domiciliary	ELISA_IMM	Mammalia	Carnivora	Felidae	Felis	Felis catus	5	222399	[119]
Triatoma	Triatoma infestans	Argentina	Domiciliary	ELISA_IMM	Mammalia	Primates	Human Hominidae	Homo	Homo sapiens	40	222399	[119]
Triatoma	Triatoma infestans	Argentina	Peridomiciliary	ELISA_IMM	Aves	Galliformes	Phasianidae	Gallus	Gallus gallus	24	222399	[119]
Triatoma	Triatoma infestans	Argentina	Peridomiciliary	ELISA_IMM	Aves	Galliformes	Phasianidae	Gallus	Gallus gallus	11	222399	[119]
Triatoma	Triatoma infestans	Argentina	Peridomiciliary	ELISA_IMM	Mammalia	Carnivora	Canidae	Canis	Canis familiaris	1	222399	[119]
Triatoma	Triatoma infestans	Argentina	Domiciliary	ELISA_IMM	Aves	Galliformes	Phasianidae	Gallus	Gallus gallus	83	222399	[119]
Triatoma	Triatoma infestans	Argentina	Domiciliary	ELISA_IMM	Mammalia	Artiodactyla	Bovidae	Capra	Capra hircus	27	222399	[119]
Triatoma	Triatoma infestans	Argentina	Domiciliary	ELISA_IMM	Mammalia	Carnivora	Felidae	Felis	Felis catus	7	222399	[119]
Triatoma	Triatoma infestans	Argentina	Domiciliary	ELISA_IMM	Mammalia	Carnivora	Canidae	Canis	Canis familiaris	43	222399	[119]
Triatoma	Triatoma infestans	Argentina	Domiciliary	ELISA_IMM	Mammalia	Primates	Human Hominidae	Homo	Homo sapiens	80	222399	[119]
Triatoma	Triatoma infestans	Argentina	Peridomiciliary	ELISA_IMM	Aves	Galliformes	Phasianidae	Gallus	Gallus gallus	9	222399	[119]
Triatoma	Triatoma infestans	Argentina	Peridomiciliary	ELISA_IMM	Mammalia	Carnivora	Canidae	Canis	Canis familiaris	1	222399	[119]
Triatoma	Triatoma infestans	Argentina	Domiciliary	ELISA_IMM	Mammalia	Carnivora	Canidae	Canis	Canis familiaris	56	222399	[119]
Triatoma	Triatoma infestans	Argentina	Domiciliary	ELISA_IMM	Mammalia	Primates	Human Hominidae	Homo	Homo sapiens	4	222399	[119]
Triatoma	Triatoma infestans	Argentina	Peridomiciliary	ELISA_IMM	Aves	Galliformes	Phasianidae	Gallus	Gallus gallus	18	222399	[119]
Triatoma	Triatoma infestans	Argentina	Peridomiciliary	ELISA_IMM	Mammalia	Artiodactyla	Bovidae	Capra	Capra hircus	1	222399	[119]
Triatoma	Triatoma infestans	Argentina	Peridomiciliary	ELISA_IMM	Mammalia	Carnivora	Felidae	Felis	Felis catus	2	222399	[119]
Triatoma	Triatoma infestans	Argentina	Peridomiciliary	ELISA_IMM	Mammalia	Carnivora	Canidae	Canis	Canis familiaris	7	222399	[119]
Triatoma	Triatoma infestans	Argentina	Peridomiciliary	ELISA_IMM	Mammalia	Primates	Human Hominidae	Homo	Homo sapiens	1	222399	[119]
Triatoma	Triatoma infestans	Argentina	Domiciliary	ELISA_IMM	Mammalia	Primates	Human Hominidae	Homo	Homo sapiens	22	222399	[119]
Triatoma	Triatoma infestans	Argentina	Domiciliary	ELISA_IMM	Aves	Galliformes	Phasianidae	Gallus	Gallus gallus	13	141936	[120]
Triatoma	Triatoma infestans	Argentina	Domiciliary	ELISA_IMM	Mammalia	Carnivora	Canidae	Canis	Canis familiaris	2	141936	[120]
Triatoma	Triatoma infestans	Argentina	Domiciliary	ELISA_IMM	Mammalia	Primates	Human Hominidae	Homo	Homo sapiens	12	141936	[120]
Triatoma	Triatoma infestans	Argentina	Domiciliary	ELISA_IMM	Aves	Galliformes	Phasianidae	Gallus	Gallus gallus	42	141936	[120]
Triatoma	Triatoma infestans	Argentina	Domiciliary	ELISA_IMM	Mammalia	Carnivora	Canidae	Canis	Canis familiaris	23	141936	[120]
Triatoma	Triatoma infestans	Argentina	Domiciliary	ELISA_IMM	Mammalia	Primates	Human Hominidae	Homo	Homo sapiens	12	141936	[120]
Triatoma	Triatoma infestans	Argentina	Domiciliary	ELISA_IMM	Aves	Galliformes	Phasianidae	Gallus	Gallus gallus	9	141936	[120]
Triatoma	Triatoma infestans	Argentina	Domiciliary	ELISA_IMM	Mammalia	Carnivora	Canidae	Canis	Canis familiaris	7	141936	[120]
Triatoma	Triatoma infestans	Argentina	Domiciliary	ELISA_IMM	Mammalia	Primates	Human Hominidae	Homo	Homo sapiens	28	141936	[120]
Triatoma	Triatoma infestans	Argentina	Domiciliary	ELISA_IMM	Aves	Galliformes	Phasianidae	Gallus	Gallus gallus	3	141936	[120]
Triatoma	Triatoma infestans	Argentina	Domiciliary	ELISA_IMM	Mammalia	Carnivora	Canidae	Canis	Canis familiaris	22	141936	[120]
Triatoma	Triatoma infestans	Argentina	Domiciliary	ELISA_IMM	Mammalia	Primates	Human Hominidae	Homo	Homo sapiens	21	141936	[120]
Triatoma	Triatoma infestans	Argentina	Domiciliary	ELISA_IMM	Aves	Galliformes	Phasianidae	Gallus	Gallus gallus	13	141936	[120]
Triatoma	Triatoma infestans	Argentina	Domiciliary	ELISA_IMM	Mammalia	Carnivora	Canidae	Canis	Canis familiaris	2	141936	[120]
Triatoma	Triatoma infestans	Argentina	Domiciliary	ELISA_IMM	Mammalia	Primates	Human Hominidae	Homo	Homo sapiens	5	141936	[120]
Triatoma	Triatoma infestans	Argentina	Domiciliary	ELISA_IMM	Aves	Galliformes	Phasianidae	Gallus	Gallus gallus	20	141936	[120]
Triatoma	Triatoma infestans	Argentina	Domiciliary	ELISA_IMM	Mammalia	Carnivora	Canidae	Canis	Canis familiaris	43	141936	[120]
Triatoma	Triatoma infestans	Argentina	Domiciliary	ELISA_IMM	Mammalia	Primates	Human Hominidae	Homo	Homo sapiens	16	141936	[120]
Triatoma	Triatoma infestans	Argentina	Domiciliary	ELISA_IMM	Aves	Galliformes	Phasianidae	Gallus	Gallus gallus	28	141936	[120]
Triatoma	Triatoma infestans	Argentina	Domiciliary	ELISA_IMM	Mammalia	Carnivora	Canidae	Canis	Canis familiaris	18	141936	[120]
Triatoma	Triatoma infestans	Argentina	Domiciliary	ELISA_IMM	Mammalia	Primates	Human Hominidae	Homo	Homo sapiens	7	141936	[120]
Triatoma	Triatoma infestans	Argentina	Domiciliary	ELISA_IMM	Aves	Galliformes	Phasianidae	Gallus	Gallus gallus	16	141936	[120]
Triatoma	Triatoma infestans	Argentina	Domiciliary	ELISA_IMM	Mammalia	Carnivora	Canidae	Canis	Canis familiaris	3	141936	[120]
Triatoma	Triatoma infestans	Argentina	Domiciliary	ELISA_IMM	Mammalia	Primates	Human Hominidae	Homo	Homo sapiens	6	141936	[120]
Triatoma	Triatoma infestans	Argentina	Domiciliary	ELISA_IMM	Aves	Galliformes	Phasianidae	Gallus	Gallus gallus	4	141936	[120]
Triatoma	Triatoma infestans	Argentina	Domiciliary	ELISA_IMM	Mammalia	Carnivora	Canidae	Canis	Canis familiaris	11	141936	[120]
Triatoma	Triatoma infestans	Argentina	Domiciliary	ELISA_IMM	Mammalia	Primates	Human Hominidae	Homo	Homo sapiens	16	141936	[120]
Triatoma	Triatoma infestans	Argentina	Domiciliary	ELISA_IMM	Aves	Galliformes	Phasianidae	Gallus	Gallus gallus	45	141936	[120]
Triatoma	Triatoma infestans	Argentina	Domiciliary	ELISA_IMM	Mammalia	Carnivora	Canidae	Canis	Canis familiaris	6	141936	[120]
Triatoma	Triatoma infestans	Argentina	Domiciliary	ELISA_IMM	Mammalia	Primates	Human Hominidae	Homo	Homo sapiens	15	141936	[120]
Triatoma	Triatoma infestans	Argentina	Domiciliary	ELISA_IMM	Aves	Galliformes	Phasianidae	Gallus	Gallus gallus	8	141936	[120]
Triatoma	Triatoma infestans	Argentina	Domiciliary	ELISA_IMM	Mammalia	Carnivora	Canidae	Canis	Canis familiaris	1	141936	[120]
Triatoma	Triatoma infestans	Argentina	Domiciliary	ELISA_IMM	Mammalia	Primates	Human Hominidae	Homo	Homo sapiens	9	141936	[120]
Triatoma	Triatoma infestans	Argentina	Domiciliary	ELISA_IMM	Aves	Galliformes	Phasianidae	Gallus	Gallus gallus	20	141936	[120]
Triatoma	Triatoma infestans	Argentina	Domiciliary	ELISA_IMM	Mammalia	Carnivora	Canidae	Canis	Canis familiaris	25	141936	[120]
Triatoma	Triatoma infestans	Argentina	Domiciliary	ELISA_IMM	Mammalia	Primates	Human Hominidae	Homo	Homo sapiens	36	141936	[120]
Triatoma	Triatoma infestans	Argentina	Domiciliary	ELISA_IMM	Aves	Galliformes	Phasianidae	Gallus	Gallus gallus	2	141936	[120]
Triatoma	Triatoma infestans	Argentina	Domiciliary	ELISA_IMM	Mammalia	Carnivora	Canidae	Canis	Canis familiaris	4	141936	[120]
Triatoma	Triatoma infestans	Argentina	Domiciliary	ELISA_IMM	Mammalia	Primates	Human Hominidae	Homo	Homo sapiens	6	141936	[120]
Triatoma	Triatoma infestans	Argentina	Domiciliary	ELISA_IMM	Aves	Galliformes	Phasianidae	Gallus	Gallus gallus	5	141936	[120]
Triatoma	Triatoma infestans	Argentina	Domiciliary	ELISA_IMM	Mammalia	Carnivora	Canidae	Canis	Canis familiaris	41	141936	[120]
Triatoma	Triatoma infestans	Argentina	Domiciliary	ELISA_IMM	Mammalia	Primates	Human Hominidae	Homo	Homo sapiens	38	141936	[120]
Triatoma	Triatoma infestans	Argentina	Domiciliary	ELISA_IMM	Aves	Galliformes	Phasianidae	Gallus	Gallus gallus	2	141936	[120]
Triatoma	Triatoma infestans	Argentina	Domiciliary	ELISA_IMM	Mammalia	Carnivora	Canidae	Canis	Canis familiaris	9	141936	[120]
Triatoma	Triatoma infestans	Argentina	Domiciliary	ELISA_IMM	Mammalia	Primates	Human Hominidae	Homo	Homo sapiens	15	141936	[120]
Triatoma	Triatoma infestans	Argentina	Domiciliary	ELISA_IMM	Aves	Galliformes	Phasianidae	Gallus	Gallus gallus	1	141936	[120]
Triatoma	Triatoma infestans	Argentina	Domiciliary	ELISA_IMM	Mammalia	Primates	Human Hominidae	Homo	Homo sapiens	10	141936	[120]
Triatoma	Triatoma infestans	Argentina	Domiciliary	ELISA_IMM	Aves	Galliformes	Phasianidae	Gallus	Gallus gallus	18	141936	[120]
Triatoma	Triatoma infestans	Argentina	Domiciliary	ELISA_IMM	Mammalia	Artiodactyla	Bovidae	Bos	Bos taurus	1	141936	[120]
Triatoma	Triatoma infestans	Argentina	Domiciliary	ELISA_IMM	Mammalia	Carnivora	Canidae	Canis	Canis familiaris	13	141936	[120]
Triatoma	Triatoma infestans	Argentina	Domiciliary	ELISA_IMM	Mammalia	Primates	Human Hominidae	Homo	Homo sapiens	10	141936	[120]
Triatoma	Triatoma infestans	Argentina	Domiciliary	ELISA_IMM	Aves	Galliformes	Phasianidae	Gallus	Gallus gallus	20	141936	[120]
Triatoma	Triatoma infestans	Argentina	Domiciliary	ELISA_IMM	Mammalia	Carnivora	Canidae	Canis	Canis familiaris	13	141936	[120]
Triatoma	Triatoma infestans	Argentina	Domiciliary	ELISA_IMM	Mammalia	Primates	Human Hominidae	Homo	Homo sapiens	3	141936	[120]
Triatoma	Triatoma infestans	Argentina	Domiciliary	ELISA_IMM	Aves	Galliformes	Phasianidae	Gallus	Gallus gallus	5	141936	[120]
Triatoma	Triatoma infestans	Argentina	Domiciliary	ELISA_IMM	Mammalia	Carnivora	Canidae	Canis	Canis familiaris	9	141936	[120]
Triatoma	Triatoma infestans	Argentina	Domiciliary	ELISA_IMM	Mammalia	Primates	Human Hominidae	Homo	Homo sapiens	11	141936	[120]
Triatoma	Triatoma infestans	Argentina	Domiciliary	ELISA_IMM	Aves	Galliformes	Phasianidae	Gallus	Gallus gallus	5	141936	[120]
Triatoma	Triatoma infestans	Argentina	Domiciliary	ELISA_IMM	Mammalia	Carnivora	Canidae	Canis	Canis familiaris	4	141936	[120]
Triatoma	Triatoma infestans	Argentina	Domiciliary	ELISA_IMM	Mammalia	Primates	Human Hominidae	Homo	Homo sapiens	11	141936	[120]
Triatoma	Triatoma infestans	Argentina	Domiciliary	ELISA_IMM	Aves	Galliformes	Phasianidae	Gallus	Gallus gallus	13	141936	[120]
Triatoma	Triatoma infestans	Argentina	Domiciliary	ELISA_IMM	Mammalia	Carnivora	Canidae	Canis	Canis familiaris	20	141936	[120]
Triatoma	Triatoma infestans	Argentina	Domiciliary	ELISA_IMM	Mammalia	Primates	Human Hominidae	Homo	Homo sapiens	15	141936	[120]
Triatoma	Triatoma infestans	Argentina	Domiciliary	ELISA_IMM	Aves	Galliformes	Phasianidae	Gallus	Gallus gallus	35	141936	[120]
Triatoma	Triatoma infestans	Argentina	Domiciliary	ELISA_IMM	Mammalia	Carnivora	Canidae	Canis	Canis familiaris	29	141936	[120]
Triatoma	Triatoma infestans	Argentina	Domiciliary	ELISA_IMM	Mammalia	Primates	Human Hominidae	Homo	Homo sapiens	8	141936	[120]
Triatoma	Triatoma infestans	Argentina	Domiciliary	ELISA_IMM	Aves	Galliformes	Phasianidae	Gallus	Gallus gallus	3	141936	[120]
Triatoma	Triatoma infestans	Argentina	Domiciliary	ELISA_IMM	Mammalia	Carnivora	Canidae	Canis	Canis familiaris	6	141936	[120]
Triatoma	Triatoma infestans	Argentina	Domiciliary	ELISA_IMM	Mammalia	Primates	Human Hominidae	Homo	Homo sapiens	13	141936	[120]
Triatoma	Triatoma infestans	Argentina	Domiciliary	ELISA_IMM	Aves	Galliformes	Phasianidae	Gallus	Gallus gallus	27	141936	[120]
Triatoma	Triatoma infestans	Argentina	Domiciliary	ELISA_IMM	Mammalia	Carnivora	Canidae	Canis	Canis familiaris	26	141936	[120]
Triatoma	Triatoma infestans	Argentina	Domiciliary	ELISA_IMM	Mammalia	Primates	Human Hominidae	Homo	Homo sapiens	22	141936	[120]
Triatoma	Triatoma infestans	Argentina	Domiciliary	ELISA_IMM	Aves	Galliformes	Phasianidae	Gallus	Gallus gallus	1	141936	[120]
Triatoma	Triatoma infestans	Argentina	Domiciliary	ELISA_IMM	Mammalia	Primates	Human Hominidae	Homo	Homo sapiens	9	141936	[120]
Triatoma	Triatoma infestans	Argentina	Domiciliary	ELISA_IMM	Aves	Galliformes	Phasianidae	Gallus	Gallus gallus	19	141936	[120]
Triatoma	Triatoma infestans	Argentina	Domiciliary	ELISA_IMM	Mammalia	Artiodactyla	Bovidae	Bos	Bos taurus	1	141936	[120]
Triatoma	Triatoma infestans	Argentina	Domiciliary	ELISA_IMM	Mammalia	Carnivora	Felidae	Felis	Felis catus	32	141936	[120]
Triatoma	Triatoma infestans	Argentina	Domiciliary	ELISA_IMM	Mammalia	Carnivora	Canidae	Canis	Canis familiaris	34	141936	[120]
Triatoma	Triatoma infestans	Argentina	Domiciliary	ELISA_IMM	Mammalia	Primates	Human Hominidae	Homo	Homo sapiens	50	141936	[120]
Triatoma	Triatoma infestans	Argentina	Domiciliary	ELISA_IMM	Mammalia	Carnivora	Felidae	Felis	Felis catus	1	141936	[120]
Triatoma	Triatoma infestans	Argentina	Domiciliary	ELISA_IMM	Mammalia	Carnivora	Felidae	Felis	Felis catus	1	141936	[120]
Triatoma	Triatoma infestans	Argentina	Domiciliary	ELISA_IMM	Mammalia	Carnivora	Felidae	Felis	Felis catus	3	141936	[120]
Triatoma	Triatoma infestans	Argentina	Domiciliary	ELISA_IMM	Mammalia	Carnivora	Felidae	Felis	Felis catus	7	141936	[120]
Triatoma	Triatoma infestans	Argentina	Domiciliary	ELISA_IMM	Mammalia	Carnivora	Felidae	Felis	Felis catus	1	141936	[120]
Triatoma	Triatoma infestans	Argentina	Domiciliary	ELISA_IMM	Mammalia	Carnivora	Felidae	Felis	Felis catus	14	141936	[120]
Triatoma	Triatoma infestans	Argentina	Domiciliary	ELISA_IMM	Mammalia	Carnivora	Felidae	Felis	Felis catus	1	141936	[120]
Triatoma	Triatoma infestans	Argentina	Domiciliary	ELISA_IMM	Mammalia	Carnivora	Felidae	Felis	Felis catus	3	141936	[120]
Triatoma	Triatoma infestans	Argentina	Domiciliary	ELISA_IMM	Mammalia	Carnivora	Felidae	Felis	Felis catus	1	141936	[120]
Triatoma	Triatoma infestans	Argentina	Domiciliary	ELISA_IMM	Mammalia	Carnivora	Felidae	Felis	Felis catus	2	141936	[120]
Triatoma	Triatoma infestans	Argentina	Domiciliary	ELISA_IMM	Mammalia	Carnivora	Felidae	Felis	Felis catus	8	141936	[120]
Triatoma	Triatoma infestans	Argentina	Domiciliary	ELISA_IMM	Mammalia	Carnivora	Felidae	Felis	Felis catus	5	141936	[120]
Triatoma	Triatoma infestans	Argentina	Domiciliary	ELISA_IMM	Mammalia	Carnivora	Felidae	Felis	Felis catus	11	141936	[120]
Triatoma	Triatoma infestans	Argentina	Domiciliary	ELISA_IMM	Mammalia	Carnivora	Felidae	Felis	Felis catus	6	141936	[120]
Triatoma	Triatoma infestans	Argentina	Domiciliary	ELISA_IMM	Mammalia	Carnivora	Felidae	Felis	Felis catus	4	141936	[120]
Triatoma	Triatoma infestans	Argentina	Domiciliary	ELISA_IMM	Mammalia	Carnivora	Felidae	Felis	Felis catus	7	141936	[120]
Triatoma	Triatoma infestans	Argentina	Domiciliary	ELISA_IMM	Mammalia	Carnivora	Felidae	Felis	Felis catus	3	141936	[120]
Triatoma	Triatoma infestans	Argentina	Domiciliary	ELISA_IMM	Mammalia	Carnivora	Felidae	Felis	Felis catus	1	141936	[120]
Triatoma	Triatoma infestans	Argentina	Domiciliary	ELISA_IMM	Mammalia	Carnivora	Felidae	Felis	Felis catus	4	141936	[120]
Triatoma	Triatoma infestans	Argentina	Domiciliary	ELISA_IMM	Mammalia	Carnivora	Felidae	Felis	Felis catus	5	141936	[120]
Triatoma	Triatoma infestans	Argentina	Domiciliary	ELISA_IMM	Mammalia	Carnivora	Felidae	Felis	Felis catus	3	141936	[120]
Triatoma	Triatoma infestans	Argentina	Domiciliary	ELISA_IMM	Mammalia	Carnivora	Felidae	Felis	Felis catus	2	141936	[120]
Triatoma	Triatoma infestans	Argentina	Domiciliary	ELISA_IMM	Mammalia	Carnivora	Felidae	Felis	Felis catus	6	141936	[120]
Triatoma	Triatoma infestans	Argentina	Domiciliary	ELISA_IMM	Mammalia	Carnivora	Felidae	Felis	Felis catus	6	141936	[120]
Triatoma	Triatoma infestans	Argentina	Domiciliary	ELISA_IMM	Mammalia	Carnivora	Felidae	Felis	Felis catus	4	141936	[120]
Triatoma	Triatoma infestans	Argentina	Domiciliary	ELISA_IMM	Mammalia	Carnivora	Felidae	Felis	Felis catus	1	141936	[120]
Triatoma	Triatoma infestans	Argentina	Domiciliary	ELISA_IMM	Mammalia	Carnivora	Felidae	Felis	Felis catus	1	141936	[120]
Triatoma	Triatoma infestans	Argentina	Domiciliary	ELISA_IMM	Mammalia	Carnivora	Felidae	Felis	Felis catus	6	141936	[120]
Triatoma	Triatoma infestans	Argentina	Domiciliary	ELISA_IMM	Mammalia	Carnivora	Felidae	Felis	Felis catus	1	141936	[120]
Triatoma	Triatoma infestans	Argentina	Domiciliary	ELISA_IMM	Mammalia	Carnivora	Felidae	Felis	Felis catus	12	141936	[120]
Triatoma	Triatoma infestans	Argentina	Domiciliary	ELISA_IMM	Mammalia	Carnivora	Felidae	Felis	Felis catus	2	141936	[120]
Triatoma	Triatoma infestans	Argentina	Domiciliary	ELISA_IMM	Mammalia	Carnivora	Felidae	Felis	Felis catus	6	141936	[120]
Triatoma	Triatoma infestans	Argentina	Domiciliary	ELISA_IMM	Mammalia	Carnivora	Felidae	Felis	Felis catus	5	141936	[120]
Triatoma	Triatoma infestans	Argentina	Domiciliary	ELISA_IMM	Mammalia	Carnivora	Felidae	Felis	Felis catus	4	141936	[120]
Triatoma	Triatoma infestans	Argentina	Domiciliary	ELISA_IMM	Mammalia	Carnivora	Felidae	Felis	Felis catus	1	141936	[120]
Triatoma	Triatoma infestans	Argentina	Domiciliary	ELISA_IMM	Mammalia	Carnivora	Felidae	Felis	Felis catus	2	141936	[120]
Triatoma	Triatoma infestans	Argentina	Domiciliary	ELISA_IMM	Aves	Galliformes	Phasianidae	Gallus	Gallus gallus	12	141936	[120]
Triatoma	Triatoma infestans	Argentina	Domiciliary	ELISA_IMM	Mammalia	Artiodactyla	Bovidae	Bos	Bos taurus	22	141936	[120]
Triatoma	Triatoma infestans	Argentina	Domiciliary	ELISA_IMM	Mammalia	Carnivora	Canidae	Canis	Canis familiaris	71	141936	[120]
Triatoma	Triatoma infestans	Argentina	Domiciliary	ELISA_IMM	Mammalia	Primates	Human Hominidae	Homo	Homo sapiens	209	141936	[120]
Triatoma	Triatoma infestans	Argentina	Domiciliary	ELISA_IMM	Mammalia	Carnivora	Canidae	Canis	Canis familiaris	17	141936	[120]
Triatoma	Triatoma infestans	Argentina	Domiciliary	ELISA_IMM	Mammalia	Primates	Human Hominidae	Homo	Homo sapiens	10	141936	[120]
Triatoma	Triatoma infestans	Argentina	Domiciliary	ELISA_IMM	Mammalia	Artiodactyla	Bovidae	Bos	Bos taurus	1	141936	[120]
Triatoma	Triatoma infestans	Argentina	Domiciliary	ELISA_IMM	Mammalia	Carnivora	Canidae	Canis	Canis familiaris	11	141936	[120]
Triatoma	Triatoma infestans	Argentina	Domiciliary	ELISA_IMM	Mammalia	Primates	Human Hominidae	Homo	Homo sapiens	43	141936	[120]
Triatoma	Triatoma infestans	Argentina	Domiciliary	ELISA_IMM	Aves	Galliformes	Phasianidae	Gallus	Gallus gallus	3	141936	[120]
Triatoma	Triatoma infestans	Argentina	Domiciliary	ELISA_IMM	Mammalia	Artiodactyla	Bovidae	Bos	Bos taurus	3	141936	[120]
Triatoma	Triatoma infestans	Argentina	Domiciliary	ELISA_IMM	Mammalia	Carnivora	Canidae	Canis	Canis familiaris	78	141936	[120]
Triatoma	Triatoma infestans	Argentina	Domiciliary	ELISA_IMM	Mammalia	Primates	Human Hominidae	Homo	Homo sapiens	58	141936	[120]
Triatoma	Triatoma infestans	Argentina	Domiciliary	ELISA_IMM	Aves	Galliformes	Phasianidae	Gallus	Gallus gallus	17	141936	[120]
Triatoma	Triatoma infestans	Argentina	Domiciliary	ELISA_IMM	Mammalia	Artiodactyla	Bovidae	Bos	Bos taurus	1	141936	[120]
Triatoma	Triatoma infestans	Argentina	Domiciliary	ELISA_IMM	Mammalia	Carnivora	Canidae	Canis	Canis familiaris	19	141936	[120]
Triatoma	Triatoma infestans	Argentina	Domiciliary	ELISA_IMM	Mammalia	Primates	Human Hominidae	Homo	Homo sapiens	74	141936	[120]
Triatoma	Triatoma infestans	Argentina	Domiciliary	ELISA_IMM	Mammalia	Carnivora	Canidae	Canis	Canis familiaris	2	141936	[120]
Triatoma	Triatoma infestans	Argentina	Domiciliary	ELISA_IMM	Mammalia	Primates	Human Hominidae	Homo	Homo sapiens	12	141936	[120]
Triatoma	Triatoma infestans	Argentina	Domiciliary	ELISA_IMM	Aves	Galliformes	Phasianidae	Gallus	Gallus gallus	2	141936	[120]
Triatoma	Triatoma infestans	Argentina	Domiciliary	ELISA_IMM	Mammalia	Carnivora	Canidae	Canis	Canis familiaris	8	141936	[120]
Triatoma	Triatoma infestans	Argentina	Domiciliary	ELISA_IMM	Mammalia	Primates	Human Hominidae	Homo	Homo sapiens	32	141936	[120]
Triatoma	Triatoma infestans	Argentina	Domiciliary	ELISA_IMM	Aves	Galliformes	Phasianidae	Gallus	Gallus gallus	18	141936	[120]
Triatoma	Triatoma infestans	Argentina	Domiciliary	ELISA_IMM	Mammalia	Artiodactyla	Bovidae	Bos	Bos taurus	3	141936	[120]
Triatoma	Triatoma infestans	Argentina	Domiciliary	ELISA_IMM	Mammalia	Carnivora	Canidae	Canis	Canis familiaris	65	141936	[120]
Triatoma	Triatoma infestans	Argentina	Domiciliary	ELISA_IMM	Mammalia	Primates	Human Hominidae	Homo	Homo sapiens	120	141936	[120]
Triatoma	Triatoma infestans	Argentina	Domiciliary	ELISA_IMM	Aves	Galliformes	Phasianidae	Gallus	Gallus gallus	3	141936	[120]
Triatoma	Triatoma infestans	Argentina	Domiciliary	ELISA_IMM	Mammalia	Carnivora	Canidae	Canis	Canis familiaris	14	141936	[120]
Triatoma	Triatoma infestans	Argentina	Domiciliary	ELISA_IMM	Mammalia	Primates	Human Hominidae	Homo	Homo sapiens	67	141936	[120]
Triatoma	Triatoma infestans	Argentina	Domiciliary	ELISA_IMM	Aves	Galliformes	Phasianidae	Gallus	Gallus gallus	3	141936	[120]
Triatoma	Triatoma infestans	Argentina	Domiciliary	ELISA_IMM	Mammalia	Carnivora	Canidae	Canis	Canis familiaris	6	141936	[120]
Triatoma	Triatoma infestans	Argentina	Domiciliary	ELISA_IMM	Mammalia	Primates	Human Hominidae	Homo	Homo sapiens	12	141936	[120]
Triatoma	Triatoma infestans	Argentina	Domiciliary	ELISA_IMM	Aves	Galliformes	Phasianidae	Gallus	Gallus gallus	1	141936	[120]
Triatoma	Triatoma infestans	Argentina	Domiciliary	ELISA_IMM	Mammalia	Carnivora	Canidae	Canis	Canis familiaris	2	141936	[120]
Triatoma	Triatoma infestans	Argentina	Domiciliary	ELISA_IMM	Mammalia	Primates	Human Hominidae	Homo	Homo sapiens	18	141936	[120]
Triatoma	Triatoma infestans	Argentina	Domiciliary	ELISA_IMM	Aves	Galliformes	Phasianidae	Gallus	Gallus gallus	5	141936	[120]
Triatoma	Triatoma infestans	Argentina	Domiciliary	ELISA_IMM	Mammalia	Artiodactyla	Bovidae	Bos	Bos taurus	1	141936	[120]
Triatoma	Triatoma infestans	Argentina	Domiciliary	ELISA_IMM	Mammalia	Carnivora	Canidae	Canis	Canis familiaris	42	141936	[120]
Triatoma	Triatoma infestans	Argentina	Domiciliary	ELISA_IMM	Mammalia	Primates	Human Hominidae	Homo	Homo sapiens	54	141936	[120]
Triatoma	Triatoma infestans	Brazil	Peridomiciliary	DNA_PCR	Aves	Galliformes	Phasianidae	Gallus	Gallus gallus	80	221561	[30]
Triatoma	Triatoma infestans	Brazil	Domiciliary_Peridomiciliary_Sylvatic	ELISA_IMM	Aves	Galliformes	Phasianidae	Gallus	Gallus gallus	25	72610	[33]
Triatoma	Triatoma infestans	Brazil	Domiciliary_Peridomiciliary_Sylvatic	ELISA_IMM	Mammalia	Didelphimorphia	Didelphidae	Didelphis	Didelphis NA	18	72610	[33]
Triatoma	Triatoma infestans	Brazil	Domiciliary_Peridomiciliary_Sylvatic	ELISA_IMM	Mammalia	Perissodactyla	Equidae	Equus	Equus caballus	1	72610	[33]
Triatoma	Triatoma infestans	Brazil	Domiciliary_Peridomiciliary_Sylvatic	ELISA_IMM	Mammalia	Primates	Human Hominidae	Homo	Homo sapiens	1	72610	[33]	page 19
Triatoma	Triatoma infestans	Brazil	Domiciliary_Peridomiciliary_Sylvatic	ELISA_IMM	Mammalia	Rodentia	Muridae	Mus	Mus musculus	21	72610	[33]
Triatoma	Triatoma infestans	Argentina	Domiciliary	ELISA_IMM	Aves	Galliformes	Phasianidae	Gallus	Gallus gallus	532	96100	[121]
Triatoma	Triatoma infestans	Argentina	Domiciliary	ELISA_IMM	Mammalia	Artiodactyla	Bovidae	Capra	Capra hircus	40	96100	[121]
Triatoma	Triatoma infestans	Argentina	Domiciliary	ELISA_IMM	Mammalia	Carnivora	Canidae	Canis	Canis familiaris	876	96100	[121]
Triatoma	Triatoma infestans	Argentina	Domiciliary	ELISA_IMM	Mammalia	Carnivora	Felidae	Felis	Felis catus	219	96100	[121]
Triatoma	Triatoma infestans	Argentina	Domiciliary	ELISA_IMM	Mammalia	Primates	Human Hominidae	Homo	Homo sapiens	1300	96100	[121]
Triatoma	Triatoma infestans	Argentina	Domiciliary	ELISA_IMM	Aves	Galliformes	Phasianidae	Gallus	Gallus gallus	120	999999	[70]	Gurtler. R. E., Solarz. N. D., López, I., Vaez, R., and Wisnivesky-Colli. C. 1983. Variaciones estacionales del perfil alimentario de Triatoma infestans. IN: Resúmenes de la 6ta Reunión Nacional de Investigadores de la enfermedad de Chagas. Secretaríaa de Ciencia y Tecnología. Buenos Aires, Argentina. 122 pp.
Triatoma	Triatoma infestans	Argentina	Domiciliary	ELISA_IMM	Mammalia	Carnivora	Canidae	Canis	Canis familiaris	91	999999	[70]	Gurtler. R. E., Solarz. N. D., López, I., Vaez, R., and Wisnivesky-Colli. C. 1983. Variaciones estacionales del perfil alimentario de Triatoma infestans. IN: Resúmenes de la 6ta Reunión Nacional de Investigadores de la enfermedad de Chagas. Secretaríaa de Ciencia y Tecnología. Buenos Aires, Argentina. 122 pp.
Triatoma	Triatoma infestans	Argentina	Domiciliary	ELISA_IMM	Mammalia	Carnivora	Felidae	Felis	Felis catus	17	999999	[70]	Gurtler. R. E., Solarz. N. D., López, I., Vaez, R., and Wisnivesky-Colli. C. 1983. Variaciones estacionales del perfil alimentario de Triatoma infestans. IN: Resúmenes de la 6ta Reunión Nacional de Investigadores de la enfermedad de Chagas. Secretaríaa de Ciencia y Tecnología. Buenos Aires, Argentina. 122 pp.
Triatoma	Triatoma infestans	Argentina	Domiciliary	ELISA_IMM	Mammalia	Primates	Human Hominidae	Homo	Homo sapiens	93	999999	[70]	Gurtler. R. E., Solarz. N. D., López, I., Vaez, R., and Wisnivesky-Colli. C. 1983. Variaciones estacionales del perfil alimentario de Triatoma infestans. IN: Resúmenes de la 6ta Reunión Nacional de Investigadores de la enfermedad de Chagas. Secretaríaa de Ciencia y Tecnología. Buenos Aires, Argentina. 122 pp.
Triatoma	Triatoma infestans	Argentina	Domiciliary	ELISA_IMM	Mammalia	Rodentia	Muridae	Mus	Mus musculus	1	999999	[70]	Gurtler. R. E., Solarz. N. D., López, I., Vaez, R., and Wisnivesky-Colli. C. 1983. Variaciones estacionales del perfil alimentario de Triatoma infestans. IN: Resúmenes de la 6ta Reunión Nacional de Investigadores de la enfermedad de Chagas. Secretaríaa de Ciencia y Tecnología. Buenos Aires, Argentina. 122 pp.
Triatoma	Triatoma infestans	Brazil	Domiciliary	ELISA_IMM	Aves	Galliformes	Phasianidae	Gallus	Gallus gallus	143	999999	[70]	Correa, R.R. y A.A. Aguiar. O teste de precipitina na identificacao da fonte alimentar do Triatoma infestans (Hemiptera, Reduviidae). Arq Hig Saúde Publica 17:3-8, 1952.
Triatoma	Triatoma infestans	Brazil	Domiciliary	ELISA_IMM	Mammalia	Carnivora	Felidae	Felis	Felis catus	82	999999	[70]	Correa, R.R. y A.A. Aguiar. O teste de precipitina na identificacao da fonte alimentar do Triatoma infestans (Hemiptera, Reduviidae). Arq Hig Saúde Publica 17:3-8, 1952.
Triatoma	Triatoma infestans	Brazil	Domiciliary	ELISA_IMM	Mammalia	Carnivora	Canidae	Canis	Canis familiaris	147	999999	[70]	Correa, R.R. y A.A. Aguiar. O teste de precipitina na identificacao da fonte alimentar do Triatoma infestans (Hemiptera, Reduviidae). Arq Hig Saúde Publica 17:3-8, 1952.
Triatoma	Triatoma infestans	Brazil	Domiciliary	ELISA_IMM	Mammalia	Primates	Human Hominidae	Homo	Homo sapiens	259	999999	[70]	Correa, R.R. y A.A. Aguiar. O teste de precipitina na identificacao da fonte alimentar do Triatoma infestans (Hemiptera, Reduviidae). Arq Hig Saúde Publica 17:3-8, 1952.
Triatoma	Triatoma infestans	Argentina	Domiciliary	ELISA_IMM	Aves	Galliformes	Phasianidae	Gallus	Gallus gallus	65	999999	[70]	Mayer, H.F. e I. L. Alcaraz. Estudios relacionados con las fuentes alimentarias de Triatoma infestans (Hemiptera, Reduviidae). An Inst Med Reg Tucumán 4:195-201,1955.
Triatoma	Triatoma infestans	Argentina	Domiciliary	ELISA_IMM	Mammalia	Carnivora	Felidae	Felis	Felis catus	50	999999	[70]	Mayer, H.F. e I. L. Alcaraz. Estudios relacionados con las fuentes alimentarias de Triatoma infestans (Hemiptera, Reduviidae). An Inst Med Reg Tucumán 4:195-201,1955.
Triatoma	Triatoma infestans	Argentina	Domiciliary	ELISA_IMM	Mammalia	Carnivora	Canidae	Canis	Canis familiaris	62	999999	[70]	Mayer, H.F. e I. L. Alcaraz. Estudios relacionados con las fuentes alimentarias de Triatoma infestans (Hemiptera, Reduviidae). An Inst Med Reg Tucumán 4:195-201,1955.
Triatoma	Triatoma infestans	Argentina	Domiciliary	ELISA_IMM	Mammalia	Primates	Human Hominidae	Homo	Homo sapiens	261	999999	[70]	Mayer, H.F. e I. L. Alcaraz. Estudios relacionados con las fuentes alimentarias de Triatoma infestans (Hemiptera, Reduviidae). An Inst Med Reg Tucumán 4:195-201,1955.
Triatoma	Triatoma infestans	Brazil	Domiciliary_Peridomiciliary	ELISA_IMM	Aves	Galliformes	Phasianidae	Gallus	Gallus gallus	31	4501	[35]
Triatoma	Triatoma infestans	Brazil	Domiciliary_Peridomiciliary	ELISA_IMM	Mammalia	Artiodactyla	Bovidae			14	4501	[35]
Triatoma	Triatoma infestans	Brazil	Domiciliary_Peridomiciliary	ELISA_IMM	Mammalia	Artiodactyla	Suidae	Sus	Sus scrofa	2	4501	[35]
Triatoma	Triatoma infestans	Brazil	Domiciliary_Peridomiciliary	ELISA_IMM	Mammalia	Carnivora	Felidae	Felis	Felis catus	5	4501	[35]
Triatoma	Triatoma infestans	Brazil	Domiciliary_Peridomiciliary	ELISA_IMM	Mammalia	Didelphimorphia	Didelphidae	Didelphis	Didelphis NA	1	4501	[35]
Triatoma	Triatoma infestans	Brazil	Domiciliary_Peridomiciliary	ELISA_IMM	Mammalia	Perissodactyla	Equidae	Equus	Equus caballus	1	4501	[35]
Triatoma	Triatoma infestans	Brazil	Domiciliary_Peridomiciliary	ELISA_IMM	Mammalia	Primates	Human Hominidae	Homo	Homo sapiens	33	4501	[35]
Triatoma	Triatoma infestans	Brazil	Domiciliary_Peridomiciliary	ELISA_IMM	Mammalia	Rodentia	Muridae	Mus	Mus NA	1	4501	[35]
Triatoma	Triatoma infestans	Chile	Domiciliary	ELISA_IMM	Aves	Galliformes	Phasianidae	Gallus	Gallus gallus	10	10726	[11]
Triatoma	Triatoma infestans	Chile	Domiciliary	ELISA_IMM	Mammalia	Artiodactyla	Bovidae	Capra	Capra hircus	15	10726	[11]
Triatoma	Triatoma infestans	Chile	Domiciliary	ELISA_IMM	Mammalia	Carnivora	Felidae	Felis	Felis catus	7	10726	[11]
Triatoma	Triatoma infestans	Chile	Domiciliary	ELISA_IMM	Mammalia	Carnivora	Canidae	Canis	Canis familiaris	1	10726	[11]
Triatoma	Triatoma infestans	Chile	Domiciliary	ELISA_IMM	Mammalia	Primates	Human Hominidae	Homo	Homo sapiens	75	10726	[11]
Triatoma	Triatoma infestans	Argentina	Domiciliary	ELISA_IMM	Aves	Galliformes	Phasianidae	Gallus	Gallus gallus	79	43393	[122]
Triatoma	Triatoma infestans	Argentina	Domiciliary	ELISA_IMM	Mammalia	Artiodactyla	Bovidae	Capra	Capra hircus	1	43393	[122]
Triatoma	Triatoma infestans	Argentina	Domiciliary	ELISA_IMM	Mammalia	Carnivora	Felidae	Felis	Felis catus	4	43393	[122]
Triatoma	Triatoma infestans	Argentina	Domiciliary	ELISA_IMM	Mammalia	Carnivora	Canidae	Canis	Canis familiaris	111	43393	[122]
Triatoma	Triatoma infestans	Argentina	Domiciliary	ELISA_IMM	Mammalia	Perissodactyla	Equidae	Equus	Equus caballus	1	43393	[122]
Triatoma	Triatoma infestans	Argentina	Domiciliary	ELISA_IMM	Mammalia	Primates	Human Hominidae	Homo	Homo sapiens	27	43393	[122]
Triatoma	Triatoma infestans	Argentina	Domiciliary	ELISA_IMM	Mammalia	Rodentia	Caviidae	Cavia	Cavia porcellus	4	43393	[122]
Triatoma	Triatoma infestans	Argentina	Peridomiciliary	ELISA_IMM	Aves	Galliformes	Phasianidae	Gallus	Gallus gallus	70	43393	[122]
Triatoma	Triatoma infestans	Argentina	Peridomiciliary	ELISA_IMM	Mammalia	Artiodactyla	Suidae	Sus	Sus scrofa	28	43393	[122]
Triatoma	Triatoma infestans	Argentina	Peridomiciliary	ELISA_IMM	Mammalia	Artiodactyla	Bovidae	Capra	Capra hircus	92	43393	[122]
Triatoma	Triatoma infestans	Argentina	Peridomiciliary	ELISA_IMM	Mammalia	Carnivora	Felidae	Felis	Felis catus	2	43393	[122]
Triatoma	Triatoma infestans	Argentina	Peridomiciliary	ELISA_IMM	Mammalia	Carnivora	Canidae	Canis	Canis familiaris	4	43393	[122]
Triatoma	Triatoma infestans	Argentina	Peridomiciliary	ELISA_IMM	Mammalia	Didelphimorphia	Didelphidae	Didelphis	Didelphis NA	3	43393	[122]
Triatoma	Triatoma infestans	Argentina	Peridomiciliary	ELISA_IMM	Mammalia	Primates	Human Hominidae	Homo	Homo sapiens	7	43393	[122]
Triatoma	Triatoma infestans	Argentina	Peridomiciliary	ELISA_IMM	Mammalia	Rodentia	Caviidae	Cavia	Cavia porcellus	3	43393	[122]
Triatoma	Triatoma infestans	Argentina	Peridomiciliary	ELISA_IMM	Mammalia	Rodentia	Muridae			1	43393	[122]
Triatoma	Triatoma infestans	Brazil	Domiciliary_Peridomiciliary	ELISA_IMM	Aves	Galliformes	Phasianidae	Gallus	Gallus gallus	33	60201	[91]
Triatoma	Triatoma infestans	Brazil	Domiciliary_Peridomiciliary	ELISA_IMM	Mammalia	Artiodactyla	Suidae	Sus	Sus scrofa	2	60201	[91]
Triatoma	Triatoma infestans	Brazil	Domiciliary_Peridomiciliary	ELISA_IMM	Mammalia	Carnivora	Felidae	Felis	Felis catus	16	60201	[91]
Triatoma	Triatoma infestans	Brazil	Domiciliary_Peridomiciliary	ELISA_IMM	Mammalia	Carnivora	Canidae	Canis	Canis familiaris	24	60201	[91]
Triatoma	Triatoma infestans	Brazil	Domiciliary_Peridomiciliary	ELISA_IMM	Mammalia	Didelphimorphia	Didelphidae	Didelphis	Didelphis NA	1	60201	[91]
Triatoma	Triatoma infestans	Brazil	Domiciliary_Peridomiciliary	ELISA_IMM	Mammalia	Perissodactyla	Equidae	Equus	Equus caballus	2	60201	[91]
Triatoma	Triatoma infestans	Brazil	Domiciliary_Peridomiciliary	ELISA_IMM	Mammalia	Primates	Human Hominidae	Homo	Homo sapiens	59	60201	[91]
Triatoma	Triatoma infestans	Brazil	Domiciliary_Peridomiciliary	ELISA_IMM	Mammalia	Rodentia				11	60201	[91]
Triatoma	Triatoma infestans	Brazil	Domiciliary_Peridomiciliary_Sylvatic	ELISA_IMM	Aves	Galliformes	Phasianidae	Gallus	Gallus gallus	45	60222	[39]
Triatoma	Triatoma infestans	Brazil	Domiciliary_Peridomiciliary_Sylvatic	ELISA_IMM	Mammalia	Artiodactyla	Bovidae			6	60222	[39]
Triatoma	Triatoma infestans	Brazil	Domiciliary_Peridomiciliary_Sylvatic	ELISA_IMM	Mammalia	Artiodactyla	Bovidae	Ovis	Ovis orientalis	3	60222	[39]
Triatoma	Triatoma infestans	Brazil	Domiciliary_Peridomiciliary_Sylvatic	ELISA_IMM	Mammalia	Artiodactyla	Suidae	Sus	Sus scrofa	2	60222	[39]
Triatoma	Triatoma infestans	Brazil	Domiciliary_Peridomiciliary_Sylvatic	ELISA_IMM	Mammalia	Carnivora	Canidae	Canis	Canis familiaris	2	60222	[39]
Triatoma	Triatoma infestans	Brazil	Domiciliary_Peridomiciliary_Sylvatic	ELISA_IMM	Mammalia	Cingulata	Dasypodidae			1	60222	[39]
Triatoma	Triatoma infestans	Brazil	Domiciliary_Peridomiciliary_Sylvatic	ELISA_IMM	Mammalia	Didelphimorphia	Didelphidae	Didelphis	Didelphis NA	34	60222	[39]
Triatoma	Triatoma infestans	Brazil	Domiciliary_Peridomiciliary_Sylvatic	ELISA_IMM	Mammalia	Perissodactyla	Equidae	Equus	Equus caballus	3	60222	[39]
Triatoma	Triatoma infestans	Brazil	Domiciliary_Peridomiciliary_Sylvatic	ELISA_IMM	Mammalia	Primates	Human Hominidae	Homo	Homo sapiens	3	60222	[39]
Triatoma	Triatoma infestans	Brazil	Domiciliary_Peridomiciliary_Sylvatic	ELISA_IMM	Mammalia	Rodentia				41	60222	[39]
Triatoma	Triatoma infestans	Brazil	Domiciliary_Peridomiciliary	ELISA_IMM	Aves					100	89808	[23]
Triatoma	Triatoma infestans	Brazil	Domiciliary_Peridomiciliary	ELISA_IMM	Mammalia	Artiodactyla	Bovidae			12	89808	[23]
Triatoma	Triatoma infestans	Brazil	Domiciliary_Peridomiciliary	ELISA_IMM	Mammalia	Artiodactyla	Suidae	Sus	Sus scrofa	3	89808	[23]
Triatoma	Triatoma infestans	Brazil	Domiciliary_Peridomiciliary	ELISA_IMM	Mammalia	Carnivora	Felidae	Felis	Felis catus	42	89808	[23]
Triatoma	Triatoma infestans	Brazil	Domiciliary_Peridomiciliary	ELISA_IMM	Mammalia	Carnivora	Canidae	Canis	Canis familiaris	81	89808	[23]
Triatoma	Triatoma infestans	Brazil	Domiciliary_Peridomiciliary	ELISA_IMM	Mammalia	Chiroptera				2	89808	[23]
Triatoma	Triatoma infestans	Brazil	Domiciliary_Peridomiciliary	ELISA_IMM	Mammalia	Didelphimorphia	Didelphidae	Didelphis	Didelphis NA	9	89808	[23]
Triatoma	Triatoma infestans	Brazil	Domiciliary_Peridomiciliary	ELISA_IMM	Mammalia	Perissodactyla	Equidae	Equus	Equus caballus	1	89808	[23]
Triatoma	Triatoma infestans	Brazil	Domiciliary_Peridomiciliary	ELISA_IMM	Mammalia	Primates	Human Hominidae	Homo	Homo sapiens	132	89808	[23]
Triatoma	Triatoma infestans	Brazil	Domiciliary_Peridomiciliary	ELISA_IMM	Mammalia	Rodentia	Muridae	Mus	Mus NA	16	89808	[23]
Triatoma	Triatoma infestans	Brazil	Sylvatic	ELISA_IMM	Aves					33	89808	[23]
Triatoma	Triatoma infestans	Brazil	Sylvatic	ELISA_IMM	Mammalia	Chiroptera				1	89808	[23]
Triatoma	Triatoma infestans	Brazil	Sylvatic	ELISA_IMM	Mammalia	Didelphimorphia	Didelphidae	Didelphis	Didelphis NA	17	89808	[23]
Triatoma	Triatoma infestans	Brazil	Sylvatic	ELISA_IMM	Mammalia	Rodentia	Muridae	Mus	Mus NA	7	89808	[23]
Triatoma	Triatoma infestans	Argentina	Peridomiciliary	ELISA_IMM	Aves	Galliformes	Phasianidae	Gallus	Gallus gallus	89	92105	[123]
Triatoma	Triatoma infestans	Argentina	Peridomiciliary	ELISA_IMM	Mammalia	Carnivora	Felidae	Felis	Felis catus	1	92105	[123]
Triatoma	Triatoma infestans	Argentina	Peridomiciliary	ELISA_IMM	Mammalia	Carnivora	Canidae	Canis	Canis familiaris	1	92105	[123]
Triatoma	Triatoma infestans	Argentina	Peridomiciliary	ELISA_IMM	Mammalia	Primates	Human Hominidae	Homo	Homo sapiens	3	92105	[123]
Triatoma	Triatoma infestans	Brazil	Domiciliary_Peridomiciliary	ELISA_IMM	Aves	Galliformes	Phasianidae	Gallus	Gallus gallus	124	92121	[42]
Triatoma	Triatoma infestans	Brazil	Domiciliary_Peridomiciliary	ELISA_IMM	Mammalia	Carnivora	Felidae	Felis	Felis catus	75	92121	[42]
Triatoma	Triatoma infestans	Brazil	Domiciliary_Peridomiciliary	ELISA_IMM	Mammalia	Carnivora	Canidae	Canis	Canis familiaris	15	92121	[42]
Triatoma	Triatoma infestans	Brazil	Domiciliary_Peridomiciliary	ELISA_IMM	Mammalia	Didelphimorphia	Didelphidae	Didelphis	Didelphis NA	38	92121	[42]
Triatoma	Triatoma infestans	Brazil	Domiciliary_Peridomiciliary	ELISA_IMM	Mammalia	Primates	Human Hominidae	Homo	Homo sapiens	255	92121	[42]
Triatoma	Triatoma infestans	Brazil	Domiciliary_Peridomiciliary	ELISA_IMM	Mammalia	Rodentia				20	92121	[42]
Triatoma	Triatoma infestans	Brazil	Domiciliary_Peridomiciliary	ELISA_IMM	Aves	Galliformes	Phasianidae	Gallus	Gallus gallus	5	92122	[43]
Triatoma	Triatoma infestans	Brazil	Domiciliary_Peridomiciliary	ELISA_IMM	Mammalia	Carnivora	Felidae	Felis	Felis catus	14	92122	[43]
Triatoma	Triatoma infestans	Brazil	Domiciliary_Peridomiciliary	ELISA_IMM	Mammalia	Carnivora	Canidae	Canis	Canis familiaris	1	92122	[43]
Triatoma	Triatoma infestans	Brazil	Domiciliary_Peridomiciliary	ELISA_IMM	Mammalia	Didelphimorphia	Didelphidae	Didelphis	Didelphis NA	15	92122	[43]
[truncated: 686 more rows]

## Sheet: References
References
1. Sandoval, C. M., N. Ortiz, D. Jaimes, E. Lorosa, C. Galvao, O. Rodriguez, J. V. Scorza and R. Gutierrez. 2010. Feeding Behaviour of Belminus ferroae (Hemiptera:Reduviidae), a Predaceous Triatominae Colonizing Rural Houses in Norte de Santander, Colombia. Medical and Veterinary Entomology 24: 124?131.
2. Sandoval, C. M., R. Duarte, R. Gutíerrez, D. da Silva Rocha, V. M. Angulo, L. Esteban, M. Reyes, J. Jurberg e C. Galvão. 2004. Feeding Sources and Natural Infection of Belminus herreri (Hemiptera, Reduviidae, Triatominae) from Dwellings in Cesar, Colombia. Memórias do Instituto Oswaldo Cruz 99(2): 137-140.
3. Ancca, J., J. Pinto, S. Vega, A. G. Cáceres and C. Náquira. 2008. Características morfométricas, genéticas, alimenticias y vectoriales de Panstrongylus herreri procedentes de Jaén (Cajamarca) y Cajaruro (Amazonas), Perú. Revista Peruana de Medicina Experimental y Salud Pública 25(1): 17-25.
4. Barretto, M. P. 1971. Estudos sobre Reservatorios e Vectores Silvestresdo Trypanosoma cruzi. XLV: Inquerito Preliminar sobre Triatomineos Silvestres no Sul do Estado de Mato Grosso, Brasil (Hemiptera, Reduviidae). Revista Brasileira de Biologia 31(2): 225-233.
5. Peña, V. H., G. J. Fernández, A. M. Gómez-Palacio, A. M. Mejía-Jaramillo, O. Cantillo and O. Triana-Chávez. 2012. High-Resolution Melting (HRM) of the Cytochrome B Gene: A Powerful Approach to Identify Blood-Meal Sources in Chagas Disease Vectors. PLoS Neglected Tropical Diseases 6(2): e1530. .
6. Quiroga, N., J. P. Correa, R. Campos-Soto, E. San Juan, R. Araya-Donoso, G. Díaz-Campusano, C. R. González and C. Botto-Mahan. 2022. Blood-Meal Sources and Trypanosoma cruzi Infection in Coastal and Insular Triatomine Bugs from the Atacama Desert of Chile. Microorganisms 10(4): 785. https://doi.org/10.3390/microorganisms10040785.
7. Chacón, F., A. Bacigalupo, J. F. Quiroga, A. Ferreira, P. E. Cattan and G. Ramírez-Toloza. 2016. Feeding profile of Mepraia spinolai, a sylvatic vector of Chagas disease in Chile. Acta Tropica 162: 171-173. https://doi.org/10.1016/j.actatropica.2016.06.027.
8. Chacón Olivos, F. J. . 2016. Determinación del Perfil Alimentario de Triatominos Silvestres en Zonas Endémicas de Chile. Memoria para optar al Título Profesional de Médico Veterinario, Departamento de Medicina Preventiva Animal, Escuela De Ciencias Veterinarias, Facultad de Ciencias Veterinarias y Pecuarias, Universidad de Chile, Santiago, Chile. 30 pp. .
9. Molina, M. C., P. Cattán, M. Canals, L. Cruzat, J. C . Aguillón and A. Ferreira. 2004. A simple immunometric assay to assess the feeding habits of Meprai spinolai, a Trypanosoma cruzi vector. Parasitology Research 92(5): 375-379.
10. Sagua Franco, H., J. Araya Rojas, J. González Cortes and I. Neira Cortes. 2000. Mepraia spinolai in the Southeastern Pacific Ocean Coast (Chile) - First Insular Record and Feeding Pattern on the Pan de Azúcar Island. Memórias do Instituto Oswaldo Cruz 95(2): 167-170.
11. Knierim, F., M. Castro, F. Villarroel y H. Schenone. 1976. Estudio Preliminar sobre la Fuente de Alimentación de Triatoma infestans y Triatoma spinolai Mediante la Reacción de Doble Difusión en Gel. Boletín Chileno de Parasitología 31(1-2): 34-36.
12. Canals, M., L. Cruzat, M. C. Molina, A. Ferreira and P. E. Cattan. 2001. Blood Host Sources of Mepraia spinolai (Heteroptera: Reduviidae), Wild Vector of Chagas Disease in Chile. Journal of Medical Entomology 38(2): 303-307.
13. Schenone, H., H. A. Christensen, A. M. de Vásquez, C. González, E. Méndez, A. Rojas y F. Villarroel. 1985. Fuentes de Alimentación de Triatomas Domésticos y su Implicancia Epidemiológica en Relación a Enfermedad de Chagas en Áreas Rurales de Siete Regiones de Chile. Boletín Chileno de Parasitología 40: 34-38.
14. Saavedra, M., A. Bacigalupo, M. V. Barrera, M. J. Vergara, B. Alvarez-Duhart, C. Muñoz-San Martín, R. Solís and P. E. Cattan. 2022. Trypanosoma cruzi infection in the wild Chagas disease vector, Mepraia spinolai: Parasitic load, discrete typing units, and blood meal sources. Acta Tropica 229: 106365. DOI: 10.1016/j.actatropica.2022.106365.
15. Ocaña-Mayorga, S., J. J. Bustillos, A. G. Villacís, C. M. Pinto, S. F. Breniere and M. J. Grijalva. 2021. Triatomine Feeding Profiles and Trypanosoma cruzi Infection, Implications in Domestic and Sylvatic Transmission Cycles in Ecuador. Pathogens 10: 42. https://doi.org/10.3390/pathogens10010042.
16. Ocana-Mayorga, S., J. J. Bustillos, A. G. Villacis, A. L. Moncayo, C. A. Yumiseva, S. F. Breniere and M. J. Grijalva. 2021. Human Blood Meals in Sylvatic Triatomines Challenges Domestic-Centered Strategies for Prevention of Trypanosoma cruzi Transmission in Ecuador. The American Society of Tropical Medicine and Hygiene 105(6): 1767–1771. DOI: 10.4269/ajtmh.20-1312.
17. Minuzzi-Souza, T. T. C., L. R. Silva, L. Hagstrom, M. Hecht, N. Nitz and R. Gurgel-Goncalves. 2018. Molecular bloodmeal analyses reveal that Trypanosoma cruzi-infected, native triatomine bugs often feed on humans in houses in central Brazil. Medical and Veterinary Entomology. In press (DOI: 10.1111/mve.12324).
18. Flórez, M., Y. Z. Castellanos, V. M. Angulo y A. E. Farfán. 2011. Fuentes alimentarias de triatominos (Hemiptera, Reduviidae, Triatominae) intrusos capturados por vigilancia comunitaria en Santander, Colombia. XX Congreso Latinoamericano de Parasitología. EN: Biomédica 31(sup.3): 255-256.
19. Araújo Silva, M. B., K. R. de Menezes, M. C. Guerra de Farias, M. S. Andrade, C. C. Alves Victor, E. S. Lorosa and J. Jurberg. 2017. Description of the feeding preferences of triatominae in the Chagas disease surveillance study for the State of Pernambuco, Brazil (Hemiptera: Reduviidae). Revista da Sociedade Brasileira de Medicina Tropical 50(4): 543-546. DOI: 10.1590/0037-8682-0334-2016.
20. Arias-Giraldo, L. M., M. Muñoz, C. Hernández, G. Herrera, N. Velásquez-Ortiz, O. Cantillo-Barraza, P. Urbano, A. Cuervo and J. D. Ramírez . 2020. Identification of blood-feeding sources in Panstrongylus, Psammolestes, Rhodnius and Triatoma using amplicon-based next-generation sequencing. Parasites & Vectors 13(1): 1-14.
21. Carrasco, H. J., A. Torrellas, C. García, M. Segovia and M. D. Feliciangeli. 2005. Risk of Trypanosoma cruzi I (Kinetoplastida: Trypanosomatidae) transmission by Panstrongylus geniculatus (Hemiptera: Reduviidae) in Caracas (Metropolitan District) and neighboring States, Venezuela. International Journal for Parasitology 35(13): 1379-1384.
22. Barretto, M. P. 1967. Estudos sobre Reservatorios e Vectores Silvestresdo 'Trypanosoma cruzi'. XXI: Observacoes sobre a Ecología do 'Panstrongylus geniculatus' (Latreille, 1811) (Hemiptera, Reduviidae). Revista Brasileira de Biologia 27(4): 337-348.
23. Pereira Barretto, M.,. 1968. Estudos sobre Reservatorios e Vectores Silvestres do Trypanosoma cruzi. XXXI - Observacoes sobre a Associacao entre reservatórios e vectores, com especial referencia a regiao Nordeste do Estado de Sao Paulo. Revista Brasileira de Biologia 28(4): 481-494.
24. Cáceres, A. G., S. Vega, J. Ancca, J. Pinto, G. Vela, V. Cárdenas, J. Ruiz, P. del Pilar Alva, J. Ruiz, A. Alvarado, H. Arévalo, F. Cruzado, F. Vela and C. Náquira. 2010. Aspectos Entomologicos de la Enfermedad de Chagas en Huallaga y Picota, San Matin-Peru. Anales de la Facultad de Medicina (Lima) 71(1): 28-36.
25. Georgieva, A., E. Gordon and C. Weirauch. 2017. Sylvatic host associations of Triatominae and implications for Chagas disease reservoirs: a comprehensive review and new host records based on archival specimens. PeerJ 5:e3826 https://doi.org/10.7717/peerj.3826.
26. Hylton, A., D. M. Fitzpatrick, R. Suepaul, A. P. Dobson, R. A. Charles and J. K. Peterson. 2020. Preliminary Characterization of Triatomine Bug Blood Meals on the Island of Trinidad Reveals Opportunistic Feeding Behavior on Both Human and Animal Hosts. Tropical Medicine and Irfectious Disease 5(4): 166. DOI: 10.3390/tropicalmed5040166.
27. Hernández, C., C. Salazar, H. Brochero, A. Teherán, L. S. Buitrago, M. Vera, H. Soto, Z. Florez-Rivadeneira, S. Ardila, G. Parra-Henao and J. D. Ramírez. 2016. Untangling the transmission dynamics of primary and secondary vectors of Trypanosoma cruzi in Colombia: parasite infection, feeding sources and discrete typing units. Parasites & Vectors 9: 620. https://doi.org/10.1186/s13071-016-1907-…
28. Pinto, J., A. G. Cáceres, S. Vega, R. Martínez, C. Náquira. 2008. Fuentes de Alimentación de Panstrongylus herreri (Hemiptera: Triatominae) Capturados en Utcubamba, Amazonas - Perú. Revista Peruana de Medicina Experimental y Salud Pública 25(2): 179-184.
29. Teixeira, A. R. L., P. S. Monteiro, J. M. Rebelo, E. R. Argañaraz, D. Vieira, L. Lauria-Pires, R. Nascimento, C. A. Vexenat, A. R. Silva, S. K. Ault and J. M. Costa. 2001. Emerging Chagas Disease: Trophic Network and Cycle of Transmission of Trypanosoma cruzi from Palm Trees in the Amazon. Emerging Infectious Diseases 7(1): 100-112.
30. Ribeiro Jr., G., C. G. S. dos Santos, F. Lanza, J. Reis, F. Vaccarezza, C. Diniz, D. L. P. Miranda, R. Freitas de Araújo, G. M. Cunha, C. M. Moraes de Carvalho, E. O. L. Fonseca, R. Fonseca dos Santos, O. M. Farias de Sousa, R. Barbosa Reis, W. N. de Araújo, R. Gurgel-Goncalves and M. G. dos Reis. 2019. Wide distribution of Trypanosoma cruzi-infected triatomines in the State of Bahia, Brazil.…
31. Caranha, L., E. Seixas Lorosa, D. da Silva Rocha, J. Jurberg and C. Galvão. 2006. Estudo das fontes alimentares de Panstrongylus lutzi (Neiva & Pinto, 1923) (Hemiptera: Reduviidae: Triatominae) no Estado do Ceará. Feeding sources evaluation of Panstrongylus lutzi (Neiva & Pinto, 1923) (Hemiptera: Reduviidae: Triatominae) in the State of Ceará. Revista da Sociedade Brasileira de Medicina Tropi…
32. Alencar, J. E., R. V. Cunha, A. G. S. C. Araújo & R. T. P. Sobreira. 1977. Epidemiologia da doença de Chagas no Ceará X - hábitos alimentares dos vetores. Revista da Sociedade Brasileira de Medicina Tropical 11(2):45-53. ISSN 0037-8682. http://dx.doi.org/10.1590/S0037-86821977000200001.
33. Lorosa, E. S., D. M. Bulhões, V. Cunha, R. E. Andrade, J. F. Figueredo and J. Jurberg. 1999. Study on the Feeding Behavior of Triatoma sordida (Stal 1859) (Hemiptera - Reduviidae) Captured in Mato Grosso State Brazil Using the Precipitin Technique And Degree of Infectivity. Memórias do Instituto Oswaldo Cruz 94 (Suppl. II): 250. In: XXVI (1999) Annual Meeting on Basic Research in Chagas Disea…
34. Pereira Barretto, M., A. Ferraz de Siqueira, F. Ferriolli Filho and J. R. Carvalheiro. 1966. Estudos sobre Reservatorios e Vectores Silvestres do Trypanososma cruzi. XI. Observacoes sobre da tripanossomose americana no Municipio de Ribeirao Preto, Sao Paulo. Revista do Instituto de Medicina Tropical de São Paulo 8(3): 103-112.
35. Pedreira de Freitas, J. L., A. F. Siqueira and O. Alves Ferreira. 1960. Investigacoes Epidemiológicas sobre Triatomineos de Hábitos domésticos e Silvestres con Auxilio da Reacao de Precipitina. Revista do Instituto de Medicina Tropical de São Paulo 2(2): 90-99.
36. Barretto, M. P. e J. Rocha Carvalheiro. 1966. Estudos sobre Reservatorios e Vectores Silvestres do 'Trypanosoma cruzi'. XII: Inquerito Preliminarsobre Triatomineos Silvestres no Municipio de Uberaba, Minas Gerais. Revista Brasileira de Biologia 26(1): 5-14.
37. Barretto, M. P., R. D. R. Albuquerque e G. K. Funayama. 1969. Estudos sobre Reservatorios e Vectores Silvestres do 'Trypanosoma cruzi'. XXXVI: Investigacoes sobre Triatomineos de Palmeiras no Municipio de Uberaba, Minas Gerais, Brasil. Revista Brasileira de Biologia 29(4): 577-588.
38. Minter, D. M. 1976. Feeding Patterns of some Triatomine Vector Species. Pp. 34-37. In: New Approaches in American Trypanosomiasis Research. Proceedings of an International Symposium, Belo Horizonte, Minas Gerais, Brazil, 18-21 March 1975. Pan American Health Organization. Scientific Publications N 318. 410 pp.
39. Seixas Lorosa, E., I. Michelin Nunes, M. da Costa Vinhaes, R. Esteves de Andrade e J. Jurberg. 2000. Preferência alimentar de algumas espécies de Triatomíneos capturados no estado do Rio Grande do Sul, Brasil, com auxílio da técnica de precipitina e grau de infectividade. Entomología y Vectores 7(2): 211-225.
40. Steindel, M., H. K. Toma, C. J. De Carvalho Pinto, E. C. Grisard e B. R. Schlemper Jr. 1994. Colonizacao De Ecótopos Artificiais Pelo Panstrongylus megistus Na Ilha De Santa Catarina, Florianópolls, Santa Catarina, Brasil. Revista do Instituto de Medicina Tropical de São Paulo 36(1): 43-50.
41. Piesman, J., T. A. Sherlock and H. A. Christensen. 1983. Host Availability Limits Population Density of Panstrongylus megistus. American Journal of Tropical Medicine and Hygiene 32(6): 1445-1450.
42. Forattini, O. P., J. M. S. Barata, J. L. Ferreira Santos e A. C. Silveira. 1982. Hábitos alimentares, infecção natural e distribuição de triatomíneos domiciliados na região central do Brasil. Revista de Saúde Pública 16(4): 171-204.
43. Forattini, O. P., J. M. S. Barata, J. L. Ferreira Santos e A. C. Silveira. 1981. Hábitos alimentares, infecção natural e distribuição de triotomíneos domiciliados na região nordeste do Brasil. Revista de Saúde Pública 15(2): 113-164.
44. Dos Santos Jr., J. E. 2007. Avaliacao da Preferencia Alimentar de Panstrongylus megistus e Infeccao por Trypanosoma cruzi. Dissertacao de Mestrado, Pontifícia Universidade Católica do Rio Grande do Sul, Porto Alegre, Brasil. 55 pp.
45. Rocha e Silva, E. O., J. C. Rehder de Andrade and A. Ribeiro de Lima. 1975. Importancia dos Animais Sinantropicos no Controle da Endemia Chagásica. Revista de Saúde Pública 9: 371-381.
46. Marreiro Villela, M., V. L. Cortico Correa Rodrigues, C. Casanova and J. C. Pinto Dias. 2010. Analysis on the food source of Panstrongylus megistus (Hemiptera, Reduviidae, Triatominae) and its present importance as a vector for Trypanosoma cruzi, in the State of Minas Gerais. Revista da Sociedade Brasileira de Medicina Tropical 43(2): 125-128.
47. Dos Santos Jr., J. E., M. G. Viola, E. S. Lorosa, E. M. de Menezes Machado, A. L. R. Neto, and E. Corseuil. 2013. Evaluation of natural foci of Panstrongylus megistus in a forest fragment in Porto Alegre, State of Rio Grande do Sul, Brazil. Revista da Sociedade Brasileira de Medicina Tropical 46(5): 575-583.
48. Villela, M. M., V. L. C. Correa Rodrigues, C. Casanova e J. C. Pinto Dias. 2010. Análise da fonte alimentar de Panstrongylus megistus (Hemiptera, Reduviidae, Triatominae) e sua atual importancia como vetor do Trypanosoma cruzi, no Estado de Minas Gerais. Revista da Sociedade Brasileira de Medicina Tropical 43(2): 125-128. DOI: 10.1590/S0037-86822010000200004.
49. Minter, D. M. 1974. The Chagas disease research unit in Salvador, Bahia. Thirteenth Meeting of the Advisory Committee on Medical Research. Washington, D.C. Pan American Health Organization. 27 pp.
50. Gorchakov, R., L. P. Trosclair, E. J. Wozniak, P. T. Feria-Arroyo, M. N. Garcia, S. M. Gunter and K. O. Murray. 2016. Trypanosoma cruzi Infection Prevalence and Bloodmeal Analysis in Triatomine Vectors of Chagas Disease From Rural Peridomestic Locations in Texas, 2013–2014. Journal of Medical Entomology 53(4): 911–918. DOI: 10.1093/jme/tjw040.
51. Balasubramanian, S., R. Curtis-Robles, B. Chirra, L. D. Auckland, A. Mai, V. Bocanegra-Garcia, P. Clark, W. Clark, M. Cottingham, G. Fleurie, C. D. Johnson, R. P. Metz, S. Wang, N. J. Hathaway, J. A. Bailey, G. L. Hamer and S. A. Hamer. 2021. Characterization of Triatomine Bloodmeal Sources Using Direct Sanger Sequencing and Amplicon Deep Sequencing Methods. ResearchSquare. DOI: https://doi.o…
52. Velásquez-Ortiz, N., C. Hernández, G. Herrera, L. Cruz-Saavedra, A. Higuera, L. M. Arias-Giraldo, P. Urbano, A. Cuervo, A. Teherán and J. D. Ramírez. 2019. Trypanosoma cruzi infection, discrete typing units and feeding sources among Psammolestes arthuri (Reduviidae: Triatominae) collected in eastern Colombia. Parasites & Vectors 12: 157. https://doi.org/10.1186/s13071-019-3422-y.
53. Barretto, M. P. and J. Rocha Carvalheiro. 1967. Estudos sobre Reservatorios Silvestres do Trypanosoma cruzi. XVIII: Observacoes sobre a Ecologia do Psammolestes tertius Lent & Julberg, 1965 (Hemipetra, Reduviidae). Revista Brasileira de Biologia 27(1): 13-25.
54. Lorosa, E. S., R. E. de Andrade, S. Menezes dos Santos, C. A. Pereira, M. da Costa Ninhaes e J. Jurberg. 1999. Estudo da infeccao natural e fontes alimentares de Triatoma costalimai Verano and Galvao, 1959, Rhodnius neglectus Lent, 1954 e Psammolestes tertius Lent and Jurberg, 1965 do estado de Goiás, Brasil, através da técnica de precipitina. Entomología y Vectores 6(4): 405-414.
55. Mello, D. A. 1981. Aspectos do Ciclo Silvestre do Trypanosoma cruzi em Regioes de Cerrado (Município de Formosa, Estado de Goiás). Memórias do Instituto Oswaldo Cruz 76(3) :227-246. https://doi.org/10.1590/S0074-02761981000300001.
56. Abad-Franch, F., H. M. V. Aguilar, A. C. Paucar, E. S. Lorosa and F. Noireau. 2002. Observations on the Domestic Ecology of Rhodnius ecuadoriensis (Triatominae). Memórias do Instituto Oswaldo Cruz 97(2): 199-202.
57. Benatti Bilheiro, A., G. da Silva Costa, M. da Silva Araújo, W. A. Rocha Ribeiro, J. Fernandes Medeiros and L. M. Aranha Camargo. 2022. Identification of blood meal sources in species of genus Rhodnius in four different environments in the Brazilian amazon. Acta Tropica 232: 106486. DOI: 10.1016/j.actatropica.2022.106486.
58. Abad-Franch, F., F. A. Monteiro, N. Jaramillo O., R. Gurgel-Goncalves, F. Braga Stehling Dias and L. Diotaiuti. 2009. Ecology, evolution, and the long-term surveillance of vector-borne Chagas disease: A multi-scale appraisal of the tribe Rhodniini (Triatominae). Acta Tropica 110: 159-177.
59. Braga Stehling Dias, F., C. Mendonça Bezerra, E. Marques de Menezes Machado, C. Casanova, L. Diotaiuti. 2008. Ecological Aspects of Rhodnius nasutus Stal, 1859 (Hemiptera: Reduviidae: Triatominae) in Palms of the Chapada do Araripe in Ceará, Brazil. Memórias do Instituto Oswaldo Cruz 103(8): 824-830.
60. Valença-Barbosa, C., F. Araújo Fernandes, H. L. Carneiro Santos, O. Sarquis, M. Harry, C. E. Almeida and M. M. Lima. 2015. Molecular Identification of Food Sources in Triatomines in the Brazilian Northeast: Roles of Goats and Rodents in Chagas Disease Epidemiology. The American Journal of Tropical Medicine and Hygiene. DOI: 10.4269/ajtmh.15-0156.
61. Rodrigues, V. L. C. C., C. Pauliquevis Junior, R. A. da Silva, D. M. V. Wanderley, M. M. Guirardo, L. A. C. Rodas, C. Casanova, M. L. Pachioni, W. A. Souza, A. J. B. Cosata, D. BAaitelo, and V. L. B. Tonietti. 2014. Colonization of palm trees by Rhodnius neglectus and household and invasion in an Urban area, Araçatuba, São Paulo state, Brazil. Revista do Instituto de Medicina Tropical de São …
62. Marcondes, C. B., J. C. Pinto Dias, L. A. Guedes, A. N. Ferraz Filho, V. L. C. C. Rodrigues e Delosmar D. Mendonca. 1991. Estudo epidemiológico de fontes de alimentacao sangüínea dos triatomíneos da fazenda aroeira (Catolé do Rocha, Paraíba) e circunvizinhancas. Revista da Sociedade Brasileira de Medicina Tropical 24(3): 137-140. ISSN 0037-8682. http://dx.doi.org/10.1590/S0037-868219910003000…
63. Gottdenker, N. L., L. F. Chaves, J. E. Calzada, A. Saldaña and C. R. Carroll. 2012. Host Life History Strategy, Species Diversity, and Habitat Influence Trypanosoma cruzi Vector Infection in Changing Landscapes. PLoS Neglected Tropical Diseases 6(11): e1884.
64. Christensen, H. A., J. T. Whitlaw, B. N. Chaniotis and A. M. de Vásquez. 1980. Sylvatic hosts of Rhodnius pallescens (Hemiptera: Reduviidae) nymphs in the Panama canal zone. Journal of Medical Entomology 17(2): 182.
65. Pineda, V., E. Montalvo, D. Alvarez, A. M. Santamaría, J. E. Calzada and A. Saldaña. 2008. Feeding Sources and Trypanosome Infection Index of Rhodnius pallescens in a Chagas Disease Endemic Area of Amador County, Panama. Revista do Instituto de Medicina Tropical de São Paulo 50(2): 113-116.
66. Christensen, H. A. and A. M. de Vasquez. 1981. Host Feeding Profiles of Rhodnius pallescens (Hemiptera: Reduviidae) in Rural Villages of Central Panama. American Journal of Tropical Medicine and Hygiene 30: 278-283.
67. Kieran, T. J., N. L. Gottdenker, C. P. Varian, A. Saldaña, N. Means, D. Owens, J. E. Calzada and T. C. Glenn. 2017. Blood Meal Source Characterization Using Illumina Sequencing in the Chagas Disease Vector Rhodnius pallescens (Hemiptera: Reduviidae) in Panamá. Journal of Medical Entomology 54(6): 1786–1789. https://doi.org/10.1093/jme/tjx170.
68. Varian, C. P., A. Saldaña, J. E. Calzada, F. Abad-Franch, T. J. Kieran, A. Padukone, J. K. Peterson, N. L. Gottdenker. 2023. Food web structure and microenvironment affect Chagas disease vector infection and abundance in a rural landscape. Ecosphere 14:e4347. https://onlinelibrary.wiley.com/r/ecs2 1 of 22 https://doi.org/10.1002/ecs2.4347.
69. Guerrero de Moyeja, L. y J. V. Scorza. 1981. Las Fuentes Alimenticias de Algunos Triatominae en los Llanos Centro-Occidentales de Venezuela. Boletín de la Dirección de Malariología y Saneamiento Ambiental 21(2): 129.
70. Fritz, M.A. and W. L. Franklin. 1985. Population dynamics and preliminary estimates of harvestability of the Patagonia guanaco. Página 25. Libro de resúmenes. Convención Internacional sobre Camélidos Sudamericanos. Cuzco (Perú). 16-21 pp.; Fritz, M.A. and W. L. Franklin. 1985. Population dynamics and preliminary estimates of harvestability of the Patagonia guanaco. Página 25. Libro de resúmen…
71. Rossell, O. J. 1976. Evaluación de la Transmisión de la Enfermedad de Chagas en dos Caserios del Estado Guárico, (Venezuela) Sometidos a Rociamientos. Trabajo presentado al Departamento de Ciencias de la Universidad de los Andes, Mérida, Venezuela. 76 pp.
72. Pifano, F. 1973. La dinámica Epidemiológica de la Enfermedad de Chagas en el Valle los Naranjos, Estado Carabobo, Venezuela. I. Contribución al Estudio de los Focos Naturales Silvestres del Schizotrypanum cruzi Chagas, 1909. Archivos Venezolanos de Medicina Tropical y Parasitología Médica 5(2): 3-29.
73. Ponce, C., H. Trochez y R. Zeled�n. 1975. Observaciones sobre enfermedad de Chagas y tripanosomiasis rangeli en tres ranchos del Departamento Francisco Moraz�n, Honduras. Revista de Biolog�a Tropical 22(2): 289-303. {227024}.
74. Peña-García, V. H., A. M. Gómez-Palacio, O. Triana-Chávez and A. M. Mejía-Jaramillo. 2014. Eco-Epidemiology of Chagas Disease in an Endemic Area of Colombia: Risk Factor Estimation, Trypanosoma cruzi Characterization and Identification of Blood-Meal Sources in Bugs. The American Journal of Tropical Medicine and Hygiene 91(6): 1116-1124. DOI: https://doi.org/10.4269/ajtmh.14-0112.
75. Pifano, F. C. 1973. La Enfermedad de Chagas en Venezuela y sus Problemas. Boletín de la Academia de Ciencias Físicas, Matemáticas y Naturales (Venezuela) 33(98): 1-24.
76. Pifano, F. 1973. La dinámica Epidemiológica de la Enfermedad de Chagasen el Valle los Naranjos, Estado Carabobo, Venezuela. II. Infección Chagásica en la Población Rural del Area. Archivos Venezolanos de Medicina Tropical y Parasitología Médica 5(2): 31-45.
77. Sasaki, H., R. Rosales and Y. Tabaru. 2003. Host feeding profiles of Rhodnius protixus and Triatoma dimidiata in Guatemala (Hemiptera: Reduviidae: Triatominae). Medical Entomology and Zoology 54(3): 283-289. {217565}. ; Sasaki, H., R. Rosales and Y. Tabaru. 2003. Host feeding profiles of Rhodnius protixus and Triatoma dimidiata in Guatemala (Hemiptera: Reduviidae: Triatominae). Medical Entomo…
78. Calderón, J. M., D. Erazo, T. J. Kieran, N. L. Gottdenker, C. León, J. Cordovez, F. Guhl, T. C. Glenn and C. González. 2020. How microclimatic variables and blood meal sources influence Rhodnius prolixus abundance and Trypanosoma cruzi infection in Attalea butyracea and Elaeis guineensis palms?. Acta Tropica 212: 105674. DOI: 10.1016/j.actatropica.2020.105674.
79. Farfán, A. E., R. Gutiérrez y V. M. Angulo. 2007. ELISA para la identificación de los patrones alimentarios de Triatominae en Colombia. Revista de Salud Pública 9(4): 602-608.
80. Ibáñez-Cervantes, G., A. Martínez-Ibarra, B. Nogueda-Torres, E. López-Orduña, A. L. Alonso, C. Perea, T. Maldonado, J. M. Hernández and G. León-Avila. 2013. Identification by Q-PCR of Trypanosoma cruzi lineage and determination of blood meal sources in triatomine gut samples in México. Parasitology International 62: 36?43.
81. Zárate, L., R. J. Zárate, C. H. Tempelis and R. S. Goldsmith. 1980. The Biology and Behavior of Triatoma barberi (Hemiptera: Reduviidae) in Mexico. I. Blood Meal Sources and Infection with Trypanosoma cruzi. Journal of Medical Entomology 17(2): 103-116.
82. Zarate, L. G., R. Zárate, C. H. Tempelis and R. S. Goldsmith. 1979. Feeding patterns of Triatoma barberi (Hemiptera: Reduviidae) from the state of Oaxaca, Mexico. Abstracts. Congreso Internacional sobre Doenca de Chagas. Río de Janeiro, Brasil. 22 al 28 de Julio de 1979. Pp: 126. <== Salió Journal of Medical Entomology 17(2): 103-116.
83. Mota, J., J. C. Chacon, A. E. Gutiérrez-Cabrera, V. Sánchez-Cordero, R. A. Wirtz, R. Ordoñez, F. Panzera and J. M. Ramsey. 2007. Identification of Blood Meal Source and Infection with Trypanosoma cruzi of Chagas Disease Vectors Using a Multiplex Cytochrome b Polymerase Chain Reaction Assay JAVIER. Vector-Borne and Zoonotic Diseases 7(4): 617-627.
84. Almeida, C. E., L. Faucher, M. Lavina, J. Costa and M. Harry. 2016. Molecular Individual-Based Approach on Triatoma brasiliensis: Inferences on Triatomine Foci, Trypanosoma cruzi Natural Infection Prevalence, Parasite Diversity and Feeding Sources. PLoS Neglected Tropical Diseases 10(2). DOI:10.1371/journal.pntd.0004447.
85. Bezerra, C. M., S. E. Barbosa, R. de C. Moreira de Souza, C. P. Barezani, R. E. Gurtler, A. N. Ramos Jr. and L. Diotaiuti. 2018. Triatoma brasiliensis Neiva, 1911: food sources and diversity of Trypanosoma cruzi in wild and artificial environments of the semiarid region of Ceará, northeastern Brazil. Parasites and Vectors 11: 642. https://doi.org/10.1186/s13071-018-3235-4.
86. Bezerra, C. M., L. P. de Góes Cavalcanti, R. de C. Moreira de Souza, S. E. Barbosa, S. C. das Chagas Xavier, A. M. Jansen, R. Dias Ramalho, and L. Diotaiuti. 2014. Domestic, peridomestic and wild hosts in the transmission of Trypanosoma cruzi in the Caatinga area colonised by Triatoma brasiliensis. Memorias do Instituto Oswaldo Cruz 109(7): 887-898.
87. Costa, J., J. Ribeiro de Almeida, C. Britto, R. Duarte, V. Marchon-Silva, R. da S Pacheco. 1998. Ecotopes, Natural Infection and Trophic Resources of Triatoma brasiliensis (Hemiptera, Reduviidae, Triatominae). Memórias do Instituto Oswaldo Cruz 93(1): 7-13.
88. Sarquis, O., F. A. Carvalho-Costa, L. Silva Oliveira, R. Duarte, P. S. DÅ½Andrea, T. Guedes de Oliveira and M. M. Lima. 2010. Ecology of Triatoma brasiliensis in northeastern Brazil: seasonal distribution, feeding resources, and Trypanosoma cruzi infection in a sylvatic population. Journal of Vector Ecology 35(2): 385-394.
89. Lilioso, M., C. Reigada, D. Pires-Silva, FvHM. Fontes, C. Limeira, J. Monsalve-Lara, E. Folly-Ramos, M. Harry, J. Costa, and C. E. Almeida. 2020. Dynamics of food sources, ecotypic distribution and Trypanosoma cruzi infection in Triatoma brasiliensis from the northeast of Brazil. PLoS Neglected Tropical Diseases 14(9): e0008735. https://doi.org/10.1371/journal.pntd.0008735.
90. Daflon-Teixeira, N. F., C. Coutinho, T. Ferreira Gomes, H. K. Toma, R. Duarte, M. Neves Bóia, F. A. Carvalho-Costa, C. E. Almeida and M. M. Lima. 2019. Multiple Approaches to Address Potential Risk Factors of Chagas Disease Transmission in Northeastern Brazil. The American Journal of Tropical Medicine and Hygiene 100(2): 296-302. DOI: https://doi.org/10.4269/ajtmh.18-0480.
91. Seixas Lorosa, E., R. Esteves de Andrade, S. Menezes dos Santos, C. A. Pereira e M. Costa Vinhaes. 1999. Estudio do comportamento alimentar de algumas espécies de Triatomíneos com auxílio da técnica de precipitina. Entomología y Vectores 6(2): 112-124.
92. Torres-Montero, J., A. López-Monteon, E. Dumonteil and A. Ramos-Ligonio. 2012. House Infestation Dynamics and Feeding Sources of Triatoma dimidiata in Central Veracruz, Mexico. American Journal of Tropical Medicine and Hygiene 86(4): 677-682.
93. Monteon, V., C. Alducin, J. H., A. Ramos-Ligonio, and R. Lopez. 2013. High Frequency of Human Blood in Triatoma dimidiata Captured Inside Dwellings in a Rural Community in the Yucatan Peninsula, Mexico, but Low Antibody Seroprevalence and Electrocardiographic Findings Compatible with Chagas Disease in Humans. American Journal of Tropical Medicine and Hygiene 88(3): 566–571.
94. Orantes, L. C., C. Monroy, P. L. Dorn, L. Stevens, D. M. Rizzo, L. Morrissey, J. P. Hanley, A. G. Rodas, B. Richards, K. F. Wallin, S. Helms Cahan. 2018. Uncovering vector, parasite, blood meal and microbiome patterns from mixed-DNA specimens of the Chagas disease vector Triatoma dimidiata. PLoS Neglected Tropical Diseases (In press) DOI: 0.1371/journal.pntd.0006730.
95. Lima-Cordón, R. A., L. Stevens, E. S. Ortíz, G. A. Rodas, S. Castellanos, A. Rodas, V. Abrego, C. Z. Valeriano and M. C. Monroy. 2018. Implementation science: Epidemiology and feeding profiles of the Chagas vector Triatoma dimidiata prior to Ecohealth intervention for three locations in Central America. PLoS Neglected Tropical Diseases 12(11): e0006952. https://doi.org/10.1371/journal.pntd.00…
96. Moo-Millan, J. I., A. Arnal, S. Pérez-Carrillo, A. Hernandez-Andrade, M. J. Ramírez-Sierra, M. Rosado-Vallado, E. Dumonteil and E. Waleckx. 2019. Disentangling Trypanosoma cruzi transmission cycle dynamics through the identification of blood meal sources of natural populations of Triatoma dimidiata in Yucatán, Mexico. Parasites & Vectors 12: 572. https://doi.org/10.1186/s13071-019-3819-7.
97. Farfán-García, A. E. y V. M. Angulo-Silva. 2011. Conducta alimentaria de poblaciones de Triatoma dimidiata (Hemiptera: Reduviidae: Triatominae) en una zona endémica y sus implicaciones epidemiológicas. Revista de Salud Pública 13(1): 163-172,.
98. Zeledón, R., V. M. Guardia, A. Zúñiga and J. Clyde. 1973. Biology and ethology of Triatoma dimidiata (Latreille, 1811). III. Habitat and blood sources . Journal of Medical Entomology 10: 363-370.
99. Dumonteil, E., M.-J. Ramirez-Sierra, S. Pérez-Carrillo, C. Teh-Poot, C. Herrera, S. Gourbière and E. Waleckx. 2018. Detailed ecological associations of triatomines revealed by metabarcoding and next-generation sequencing: implications for triatomine behavior and Trypanosoma cruzi transmission cycles. Scientific Reports 8(4140). DOI: 10.1038/s41598-018-22455-x.
100. Arzube Rodriguez, M. 1966. Investigación de la Fuente Alimenticia del Triatoma dimidiata Latr. 1811 (Hemiptera: Reduvidae), Mediante la Reacción de Precipitina. Revista Ecuatoriana de Higiene y Medicina Tropical 23(2): 137-152.
101. Quintal, R. E. and G. G. Polanco. 1977. Feeding Preferences of Triatoma dimidiata maculipennis in Yucatan, Mexico. American Journal of Tropical Medicine and Hygiene 26(1): 176-178.
102. Zeledón, R., N. Calvo, V. M. Montenegro, E. Seixas Lorosa and C. Arévalo. 2005. A survey on Triatoma dimidiata in an urban area of the province of Heredia, Costa Rica. Memórias do Instituto Oswaldo Cruz 100(6): 607-612.
103. Christensen, H. A., O. E. Sousa and A. M. de Vasquez. 1988. Host Feeding Profiles of Triatoma dimidiata in Peridomestic Habitats of Western Panama. American Journal of Tropical Medicine and Hygiene 38: 477-479.
104. Stevens, L., M. C. Monroy, A. G. Rodas and P. L. Dorn. 2014. Hunting, Swimming, and Worshiping: Human Cultural Practices Illuminate the Blood Meal Sources of Cave Dwelling Chagas Vectors (Triatoma dimidiata) in Guatemala and Belize. PLoS Neglected Tropical Diseases 8(9): e3047. DOI: 10.1371/journal.pntd.0003047.
105. Castillo-Ayala, A. K., V. D. Carmona-Galindo, A. Romero Magaña, J. Amaya, E. Posada, S. Gámez, G. Recinos & M. F. Marín. . 2019. Fuentes alimenticias del vector de la Enfermedad de Chagas Triatoma dimidiata (Hemiptera: Reduviidae) en ambientes domiciliares de la región oriental de El Salvador. . Revista Minerva 2(1): 9-21. https://minerva.sic.ues.edu.sv.
106. Keller, J. I., B. A. Ballif , R. M. St. Clair, J. J. Vincent, M. C. Monroy and L. Stevens. 2017. Chagas disease vector blood meal sources identified by protein mass spectrometry. PLoS ONE 12(12): e0189647. https://doi.org/10.1371/journal.pone.0189647.
107. Calderón-Arguedas, O., M. Chinchílla, F. García, and M. Vargas. 2001. Preferencias alimentarias de Triatoma dimidiata (Hemiptera: Reduvíidae) procedente de la meseta central de Costa Rica a finales del siglo XX. Parasitología al Día. 25: 78–81. http://dx.doi.org/10.4067/S0716-07202001000300002.
108. Juarez, J. G., P. M. Pennington, J. P. Bryan, R. E. Klein, C. B. Beard, E. Berganza, N. Rizzo and C. Cordon-Rosales. 2018. A decade of vector control activities: Progress and limitations of Chagas disease prevention in a region of Guatemala with persistent Triatoma dimidiata infestation. PLoS Neglected Tropical Diseases 12(11): e0006896. https://doi.org/10.1371/journal.pntd.0006896. {219127}.
109. Cecere, M. C., M. Leporace, M. P. Fernández, J. E. Zárate, C. Moreno, R. E. Gürtler and M. V. Cardinal. 2016. Host-Feeding Sources and Infection With Trypanosoma cruzi of Triatoma infestans and Triatoma eratyrusiformis (Hemiptera: Reduviidae) From the Calchaqui Valleys in Northwestern Argentina. Journal of Medical Entomology: 1-8. DOI: 10.1093/jme/tjw002.
110. Kjos, S. A., P. L. Marcet, M. J. Yabsley, U. Kitron, K. F. Snowden, K. Logan, J. C. Barnes, and E. M. Dotson. 2013. Identification of Bloodmeal Sources and Trypanosoma cruzi Infection in Triatomine Bugs (Hemiptera: Reduviidae) From Residential Settings in Texas, the United States. Journal of Medical Entomology 50(5): 1126-1139.
111. Meyers, A. C., M. Meinders and S. A. Hamer. 2017. Widespread Trypanosoma cruzi infection in government working dogs along the Texas-Mexico border: Discordant serology, parasite genotyping and associated vectors. PLoS Neglected Tropical Diseases 11(8): e0005819. https://doi.org/10.1371/journal.pntd.0005819.
112. Lucero, D. E., W. Ribera, J. C. Pizarro, C. Plaza, L. W. Gordon, R. Peña Jr, L. A. Morrissey, D. M. Rizzo and L. Stevens. 2014. Sources of Blood Meals of Sylvatic Triatoma guasayana near Zurima, Bolivia, Assayed with qPCR and 12S Cloning. PLoS Neglected Tropical Diseases 8(12): e3365. DOI: 10.1371/journal.pntd.0003365.
113. Buitrago, R., M. F. Bosseno, S. Depickere, E. Waleckx, R. Salas, C. Aliaga, C. Barnabé and S. F. Breniere. 2016. Blood meal sources of wild and domestic Triatoma infestans (Hemiptera: Reduviidae) in Bolivia: connectivity between cycles of transmission of Trypanosoma cruzi. Parasites & Vectors 9: 214. DOI: 10.1186/s13071-016-1499-0.
114. Fraenkel, S., O. D. Salvioni, A. Rojas de Arias, V. P. Arze, M. Rolón, N. Ramirez and C. Vega Gómez. 2020. Identification of bloodmeal sources of triatomines captured in the Paraguayan Chaco region of South America by means of molecular biology analysis. Pathogens and Global Health 114(1). https://doi.org/10.1080/20477724.2020.1716558.
115. Gürtler, R. E., M. C. Cecere, M. del Pilar Fernandez, G. M. Vazquez-Prokopec, L. A. Ceballos, J. M. Gurevitz, U. Kitron, and J. E. Cohen. 2014. Key Source Habitats and Potential Dispersal of Triatoma infestans Populations in Northwestern Argentina: Implications for Vector Control. Public Library of Science (PLOS) Neglected Tropical Diseases 8(10): e3238.
116. Gürtler, R. E., M. C. Cecere, G. M. Vázquez-Prokopec, L. A. Ceballos, J. M. Gurevitz, M. del Pilar Fernández, U. Kitron and J. E. Cohen. 2014. Domestic animal hosts strongly influence human-feeding rates of the Chagas disease vector Triatoma infestans in Argentina. PLOS Neglected Tropical Diseases 8(5). DOI: 10.1371/journal.pntd.0002894.
117. Nattero, J., J. P. Dujardin, M. P. Fernández and R. E. Gürtler. 2015. Host-feeding sources and habitats jointly affect wing developmental stability depending on sex in the major Chagas disease vector Triatoma infestans. Infection, Genetics and Evolution (In press). DOI: 10.1016/j.meegid.2015.08.032.
118. Soria, C., M. Cardozo, L. E. Canavoso, L. B. Crocco, J. Nattero, V. A. P. Ortiz, J. Leyria and C. S. Rodríguez. 2019. Host influence on the nutritional and reproductive status of Triatoma infestans (Klug) (Hemiptera: Reduviidae) peridomiciliary populations. Revista de la Sociedad Entomológica Argentina 78(2): 1-11.
119. Ordóñez-Krasnowski, P. C., L. A., Lanati, M. S., Gaspe, M. V., Cardinal, Ceballos, L. A. and R. E. Gurtler. 2020. Domestic host availability modifies human-triatomine contact and host shifts of the Chagas disease vector Triatoma infestans in the humid Argentine Chaco. Medical and Veterinary Entomology (In press). https://doi.org/10.1111/mve.12463.
120. Gurtler, R. E., J. E. Cohen, M. C. Cecere and R. Chuit. 1997. Shifting Host Choices of the Vector of Chagas Disease, Triatoma infestans, in Relation to the Availability of Hosts in Houses in North-West Argentina. Journal of Applied Ecology 34(3): 699-715.
121. Gurtler, R. E., M. C. Cecere, D. P. Vazquez and C. J. Chuit R. 1996. Host- Feeding Patterns of Domiciliary Triatoma infestans (Hemiptera: Reduviidae) in Northwest Argentina: Seasonal and Instar Variation. Journal of Medical Entomology 33(1): 15-26.
122. Wisnivesky-Colli, C., R. Gürtler, N. Solarz, D. Salomon and A. Ruiz. 1982. Feeding Patterns of Triatoma infestans (Hemiptera: Reduviidae) in Relation to Transmission of American Trypanosomiasis in Argentina. Journal of Medical Entomology 19(6): 645-654.
123. Vallvé, S. L., H. Rojo y C. Wisnivesky-Colli. 1995. Ecología urbana de Triatoma infestans en Argentina. Asociación entre Triatoma infestans y palomares. Revista de Saúde Pública 29(3): 192-198.
124. Alvedro, A., M. S. Gaspe, H. Milbourn, N. P. Macchiaverna, M. A. Laiño, G. F. Enriquez, R. E. Gurtler, and M. V. Cardinal. 2021. Trypanosoma cruzi infection in Triatoma infestans and high levels of human–vector contact across a rural-to-urban gradient in the Argentine Chaco. Parasites & Vectors 14:35-48.
125. Wisnivesky-Colli, C., A. M. Ruiz, O. Ledesma, R. E. Gutler, M. Lauricella, D. O. Salomon, N. Solarz, and E. L. Segura. 1987. Ecologia domestica de la tripanosomiasis americana: perfil alimentario del triatoma infestans en un area rural de la província de Santiago del Estero, Argentina. Revista da Sociedade Brasileira de Medicina Tropical 20(1): 31-39.
126. Pizarro, J. C. and L. Stevens. 2008. A New Method for Forensic DNA Analysis of the Blood Meal in Chagas Disease Vectors Demonstrated Using Triatoma infestans from Chuquisaca, Bolivia. PLoS ONE 3(10): e3585.
127. Buitrago, N. L. R., M. F. Bosseno, E. Waleckx, P. Brémond, P. Vidaurre, F. Zoveda, and S. F. Brenière. 2013. Risk of transmission of Trypanosoma cruzi by wild Triatoma infestans (Hemiptera: Reduviidae) in Bolivia supported by the detection of human blood meals. Infection, Genetics and Evolution 19: 141–144.
128. Roellig, D. M., L. A. Gomez-Puerta, D. G. Mead, J. Pinto, J. Ancca-Juarez, M. Calderon, C. Bern, R. H. Gilman, and V. A. Cama; Chagas Disease Workgroup in Arequipa. 2013. Hemi-nested PCR and RFLP methodologies for identifying blood meals of the Chagas disease vector, Triatoma infestans. PLoS One 8: e74713 doi:10.1371/journal.pone.0074713 .
129. Salvatella, R., A. Puime, J. Guerrero y L. Calegari. 1995. El Perfil Alimentario De Los Triatomineos En La Vigilancia Epidemiologica De Su Control/Eliminacion. Boletín de la Sociedad Zoológica del Uruguay (2da época) 9: 35-37.
130. Correa, R.R. and A.A. Aguiar. 1952. O teste de precipitina na identificacao da fonte alimentar do Triatoma infestans (Hemiptera, Reduviidae). Arq Hig Saúde Publica 17: 3-8.
131. Schofield, C. J. 1980. Nutritional Status of Domestic Populations of Triatoma infestans. Transactions of the Royal Society of Tropical Medicine and Hygiene 74(6): 770-778.
132. Brenière, S. F., S. Pietrokovsky, E. Magallón Gastélum, M.-F. Bosseno, M. M. Soto, A. Ouaissi, F. Lozano Kasten, and C. Wisnivesky-Colli. 2004. Feeding Patterns of Triatoma longipennis Usinger (Hemiptera, Reduviidae) in Peridomestic Habitats of a Rural Community in Jalisco State, Mexico. Journal of Medical Entomology 41(6): 1015-1020.
133. Bosseno, M-F., C. Barnabé, M. J. Ramirez Sierra, P. Kengne, S. Guerrero, F. Lozano, K. Ezequiel, M. Gastélum and S. F. Brenière. 2009. Wild Ecotopes and Food Habits of Triatoma longipennis Infected by Trypanosoma cruzi Lineages I and II in Mexico. American Journal of Tropical Medicine and Hygiene 80: 988-991.
134. Bosseno, M. F., L. S. García, F. Baunaure, E. M. Gastelúm, M. S. Gutierrez, F. L. Kasten, E. Dumonteil, and S. F. Breniere. 2006. Identification in triatomine vectors of feeding sources and Trypanosoma cruzi variants by heteroduplex assay and a multiplex miniexon polymerase chain reaction. The American journal of tropical medicine and hygiene 74(2): 303-305.
135. Tonn, R. J., M. A. Otero, E. Mora, H. Espinola y R. U. Carcavallo. 1978. Aspectos Biológicos, Ecológicos y Distribución Geográfica de Triatoma maculata (Erichson, 1848), (Hemiptera, Reduviidae), en Venezuela. Boletín de la Dirección de Malariología y Saneamiento Ambiental 18(1): 16-24.
136. Ramsey, J. M., A. E. Gutiérrez-Cabrera, L. Salgado-Ramírez, A. Townsend Peterson, V. Sánchez-Cordero and C. N. Ibarra-Cerdeña. 2012. Ecological Connectivity of Trypanosoma cruzi Reservoirs and Triatoma pallidipennis Hosts in an Anthropogenic Landscape with Endemic Chagas Disease. PLoS ONE 7(9): e46013.
137. Lilioso, M., D. Pires-Silva, F. von H. M. Fontes, J. Oliveira, J. A. Rosa, R. V. Vilela, E. Folly-Ramos and C. E. Almeida. 2020. Triatoma petrocchiae (Hemiptera, Reduviidae, Triatominae): A Chagas disease vector of T. brasiliensis species complex associated to reptiles. Infection, Genetics and Evolution 82: 104307. https://doi.org/10.1016/j.meegid.2020.104307.
138. Villalobos, G., F. Martínez-Hernández, P. de la Torre, J. P. Laclette and B. Espinoza. 2011. Entomological Indices, Feeding Sources, and Molecular Identification of Triatoma phyllosoma (Hemiptera: Reduviidae) One of the Main Vectors of Chagas Disease in the Istmo de Tehuantepec, Oaxaca, Mexico. American Journal of Tropical Medicine and Hygiene 85(3): 490-497.
139. Stevens, L., P. L. Dorn, J. Hobson, N. M. de la Rua, D. E. Lucero, J. H. Klotz, J. O. Schmidt and S. A. Klotz. 2012. Vector Blood Meals and Chagas Disease Transmission Potential, United States. Emerging Infectious Diseases 18(4): 646-649.
140. Curtis-Robles, R., A. C. Meyers, L. D. Auckland, I. B. Zecca, R. Skiles and S. A. Hamer. 2018. Parasitic interactions among Trypanosoma cruzi, triatomine vectors, domestic animals, and wildlife in Big Bend National Park along the Texas-Mexico border. Acta Tropica 188: 225-233. https://doi.org/10.1016/j.actatropica.2018.09.002.
141. Klotz, S. A., J. O. Schmidt, P. L. Dorn, C. Ivanyi, K. R. Sullivan, and L. Stevens. 2014. Free-roaming kissing bugs, vectors of Chagas disease, feed often on humans in the Southwest. The American Journal of Medicine 127(5): 421–426. doi:10.1016/j.amjmed.2013.12.017 .
142. Carneiro Freitas, S. P., E. S. Lorosa, D. C. Silva Rodrigues, A. L. Carneiro Freitas e T. C. Monte Gonçalves. 2005. Fontes alimentares de Triatoma pseudomaculata no Estado do Ceará, Brasil. Revista de Saúde Pública 39(1): 27-32.
143. Lorosa, E. S., R. E. Andrade, M. G. A. Serra, J. M. M. Rebelo e M. C. Vinhaes. 1998. Estudo das fontes alimentares através da reaçao de precipitina e grau de infetividade em Triatoma rubrofasciata coletados na ilha de Sao Luis-Maranhao. Entomología y Vectores 5(6): 241-250.
144. Becerra Fuentes, F, J. Rodrigues Coura and L. F. Ferreira. 1971. Observacoes sobre o Triatoma rubrofasciata (De Geer, 1773) no Estado da Guanabara. Revista da Sociedade Brasileira de Medicina Tropical 5(1): 46-55.
145. Brazil, R. P. 1986. Observations on the feeding habits of Triatoma rubrofasciata (Hemiptera: Reduviidae). Transactions of the Royal Society of Tropical Medicine and Hygiene 80: 349-350.
146. Salvatella, R., L. Calegari, A. Puime, Y. Basmadjian, R. Rosa, J. Guerrero, M. Martínez, G. Mendaro, D. Briano, C. Montero y C. Wisnivesly-Colli. 1994. Perfil Alimentario de Triatoma rubrovaria (Blanchard, 1843) (Hemiptera, Triatominae) en Ambitos Peridomiciliarios, de una Localidad Rural de Uruguay. Revista do Instituto de Medicina Tropical de São Paulo 36(4): 311-320.
147. Almeida, C. E., R. Duarte, R. Guerra do Nascimento, R. S. Pacheco and J. Costa. 2002. Triatoma rubrovaria (Blanchard, 1843) (Hemiptera, Reduviidae, Triatominae) II: Trophic Resources and Ecological Observations of Five Populations Collected in the State of Rio Grande do Sul, Brazil. Memórias do Instituto Oswaldo Cruz 97(8): 1127-1131.
148. Calegari, L., R. Salvatella, J. Guerrero, A. Puime, Y. Basmadijan y R. Rosa. 1995. Habitos alimentarios de Triatoma rubrovaria (Blanchard, 1843) (Hemiptera, Triatominae), en diferentes situaciones eco-epidemiologicas. Boletín de la Sociedad Zoológica del Uruguay (2da época) 9: 61-66.
149. Waleckx, E., J. Suarez, B. Richards and P. L. Dorn. 2014. Triatoma sanguisuga blood meals and potential for Chagas disease, Louisiana, USA. Emerging Infectious Diseases 20(12): 2141–2143.
150. Dumonteil, E., H. Pronovost, E. F. Bierman, A. Sanford, A. Majeau, R. Moore and C. Herrera. 2020. Interactions among Triatoma sanguisuga blood feeding sources, gut microbiota and Trypanosoma cruzi diversity in southern Louisiana. Molecular Ecology 29(19): 3747-3761. DOI: 10.1111/mec.15582.
151. Seixas Lorosa, E., R. Esteves de Andrade, S. Menezes dos Santos e C. A. Pereira. 1998. Estudio da infecção natural e da fonte alimentar do Triatoma sordida, (Stal, 1859), (Hemiptera - Reduviidae) na região norte de Minas Gerais, Brasil, através da reação de precipitina. Entomología y Vectores 5(1): 13-22.
152. Seixas Lorosa, E., R. Esteves de Andrade, C. A. Pereira, S. Menezes dos Santos e J. Jurberg. 1999. Estudio das fontes alimentares do Triatoma sordida (Stal, 1859) do estado de Mato Grosso do Sul através da comparação das técnicas de precipitina e imunodifusão dupla. Entomología y Vectores 6(2): 156-165.
153. Siexas Lorosa, E., R. Esteves de Andrade, C. A. Pereira, S. Menezes dos Santos e J. Jurberg. 1999. Identifição das fontes alimentares de Triatoma sordida (Stal, 1859), (Hemiptera - Reduviidae) na região norte de Goiás, Brasil, através da técnica de precipitina. Entomología y Vectores 6(3): 294-305.
154. Seixas Lorosa, E., D. M. Bulhões Cahet, R. Esteves de Andrade, J. Ferreira de Figueredo e J. Jurberg. 2000. O uso da técnica de precipitina no estudo do comportamento alimentar e grau de infectividade em Triatoma sordida (Stal, 1859), (Hemiptera - Reduviidae), coletados no estado do Mato Grosso, Brasil. Entomología y Vectores 7(2): 227-237.
155. Rocha Pires, H. H., E. C. Borges, R. Esteves de Andrade, E. S. Lorosa and L. Diotaiuti. 1999. Peridomiciliary Infestation with Triatoma sordida Stal, 1859 in the County of Serra do Ramalho, Bahia, Brazil. Memórias do Instituto Oswaldo Cruz 94(2): 147-149.
156. Sánchez, Z., L. Guillén, D. Pineda, B. Paredes, and G. Russomando. 2020. Molecular techniques integrated to the entomological surveillance of Chagas disease vectors: study of the secondary vector Triatoma sordida in the Eastern Region of Paraguay. Memorias del Instituto de Investigaciones en Ciencias de la Salud 18: 76-83. doi.org/10.18004/mem.iics/1812-9528/2020.018.01.76-083.
157. Gajate, P., M. C. Bottazzi, S. M. Pietrokovsky and C. Wisnivesky-Colli. 1996. Potential Colonization of the Peridomicile by Triatoma guasayana (Hemiptera: Reduviidae) in Santiago del Estero, Argentina. Journal of Medical Entomology 33(4): 635-639.
158. Santos Pessanha, T., H. Miraglia Herrera, A. M. Jansen and A. Mayo Iñiguez. 2023. Mi Casa, Tu Casa: the coati nest as a hub of Trypanosoma cruzi transmission in the southern Pantanal biome revealed by molecular blood meal source identification in triatomines. Parasites & Vectors 16: 26. https://doi.org/10.1186/s13071-022-05616-w.
159. Moreira de Souza, R. de C., A. C. Soares, C. L. Alves, E. S. Lorosa, M. H. Pereira and L. Diotaiuti. 2011. Feeding Behavior of Triatoma vitticeps (Reduviidae: Triatominae) in the State of Minas Gerais, Brazil. Memórias do Instituto Oswaldo Cruz 106(1): 16-22.
160. Goncalves, T. C. M., D. S. Rochaa and R. A. Cunha. 2000. Feeding patterns of Triatoma vitticeps in the State of Rio de Janeiro, Brazil. Revista de Sa�de P�blica 34(4): 348-352. http://dx.doi.org/10.1590/S0034-89102000000400006. {223575}.
161. Pinto Dias, J. C., V. Ramos Feitosa, A. N. Ferraz Filho, V. L. C. Rodrigues, S. A. de Alencar e P. A. Sessa. 1989. Fonte alimentar e potencial vetorial de Triatoma vitticeps (Stal, 1859) com relacao a doenca de Chagas humana no estado do Espirito Santo, Brasil (Hemiptera, Reduviidae). Memórias do Instituto Oswaldo Cruz 84(Suppl. 4): 165-173. https://doi.org/10.1590/S0074-02761989000800032.
