# Supplementary material for: Range size positively correlates with temperature and precipitation niche breadths but not with dietary niche breadth in triatomine insects, vectors of Chagas disease
Source: PLoS Negl Trop Dis. 2024 Aug 16;18(8):e0012430. doi: 10.1371/journal.pntd.0012430 (PMC11357105; doi:10.1371/journal.pntd.0012430)
Supplement: S2 Table — (XLSX) [file pntd.0012430.s004.xlsx]

## Sheet: Sheet1
S2 Table. Niche breadth, range size, and habitat data for each species used in this study.
Species	Range size	Temperature niche breadth	Precipitation niche breadth	Diet niche breadth (species)				Diet niche breadth (genus)				Diet niche breadth (family)				Diet niche breadth (order)				Diet niche breadth (class)				Habitat
				All habitats	Domiciliary	Peridomiciliary	Sylvatic	All habitats	Domiciliary	Peridomiciliary	Sylvatic	All habitats	Domiciliary	Peridomiciliary	Sylvatic	All habitats	Domiciliary	Peridomiciliary	Sylvatic	All habitats	Domiciliary	Peridomiciliary	Sylvatic	Domiciliary	Peridomiciliary	Sylvatic
Belminus ferroae	1207.2	14.6755	840	4	4	-	-	4	4	-	-	4	4	-	-	4	4	-	-	2	2	-	-	1	0	0
Belminus herreri	4.30064e+06	30.6478	1229	6	6	-	-	6	6	-	-	6	6	-	-	5	5	-	-	3	3	-	-	1	0	0
Cavernicola pilosa	7.10888e+06	32.8805	1292	1	-	-	1	1	-	-	1	1	-	-	1	1	-	-	1	1	-	-	1	0	0	1
Eratyrus cuspidatus	1.37683e+06	31.2327	1382	2	-	-	2	2	-	-	2	2	-	-	2	2	-	-	2	2	-	-	2	0	0	1
Mepraia spinolai	75941.8	37.4362	301	25	10	11	24	21	10	11	20	16	9	10	15	10	7	7	10	3	2	2	3	1	1	1
Panstrongylus chinai	291451	36.7265	871	5	5	4	4	5	5	4	4	5	5	4	4	5	5	4	4	2	2	2	2	1	1	1
Panstrongylus geniculatus	1.1441e+07	41.1345	1924	35	28	17	9	31	26	17	9	27	23	16	8	13	12	10	6	2	2	2	1	1	1	1
Panstrongylus howardi	20371	18.065	670	5	2	5	2	5	2	5	2	5	2	5	2	5	2	5	2	3	1	3	1	1	1	1
Panstrongylus lignarius	4.40192e+06	31.1558	1313	5	5	-	1	5	5	-	1	5	5	-	1	4	4	-	1	2	2	-	1	1	0	1
Panstrongylus lutzi	1.08054e+06	27.4187	857	11	11	7	-	11	11	7	-	12	12	7	-	10	10	6	-	3	3	3	-	1	1	0
Panstrongylus megistus	4.2752e+06	32.4827	1048	17	16	16	12	14	13	13	10	13	13	12	11	12	11	11	10	3	2	3	2	1	1	1
Panstrongylus rufotuberculatus	7.28145e+06	42.8122	1840	3	1	1	3	3	1	1	3	3	1	1	3	2	1	1	2	1	1	1	1	1	1	1
Panstrongylus tibiamaculatus	1.3177e+06	23.4259	1190	1	1	-	-	1	1	-	-	1	1	-	-	1	1	-	-	1	1	-	-	1	0	0
Panstrongylus tupynambai	65719.4	24.7925	241	5	5	5	5	5	5	5	5	5	5	5	5	4	4	4	4	2	2	2	2	1	1	1
Paratriatoma hirsuta	1.32726e+06	53.0417	546	1	-	-	1	1	-	-	1	1	-	-	1	1	-	-	1	1	-	-	1	0	0	1
Paratriatoma lecticularia	858335	40.1545	500	6	3	4	1	6	3	4	1	5	2	4	1	5	2	4	1	2	2	2	1	1	1	1
Psammolestes arthuri	75828.5	21.368	1319	23	15	-	23	22	14	-	22	17	10	-	17	9	4	-	9	3	3	-	3	1	0	1
Psammolestes coreodes	812271	36.2242	636	1	-	-	1	1	-	-	1	1	-	-	1	1	-	-	1	1	-	-	1	0	0	1
Psammolestes tertius	3.14162e+06	26.1715	1146	7	3	4	5	6	3	4	4	6	3	4	4	7	4	5	5	3	3	3	3	1	1	1
Rhodnius ecuadoriensis	154134	36.1647	1303	14	6	10	11	12	6	9	11	10	6	9	9	7	5	6	7	2	2	2	2	1	1	1
Rhodnius montenegrensis	747611	18.87	899	13	-	-	13	12	-	-	12	10	-	-	10	8	-	-	8	3	-	-	3	0	0	1
Rhodnius nasutus	822620	25.0752	1146	5	3	3	2	5	3	3	2	5	3	3	2	5	3	3	2	2	2	2	2	1	1	1
Rhodnius neglectus	1.99477e+06	28.269	1147	10	8	8	8	9	8	7	8	9	7	6	9	9	7	6	9	2	2	2	2	1	1	1
Rhodnius pallescens	278837	27.7325	2105	56	16	46	54	50	16	44	48	45	22	42	41	20	16	19	17	4	4	4	4	1	1	1
Rhodnius pictipes	7.57609e+06	39.2767	1383	12	7	5	9	11	7	5	8	10	7	5	7	8	5	4	7	2	2	2	2	1	1	1
Rhodnius prolixus	1.9018e+06	32.14	1764	61	22	11	51	49	18	11	45	34	14	11	33	17	11	9	16	4	2	2	4	1	1	1
Rhodnius robustus	5.3725e+06	33.5808	1682	2	-	-	2	2	-	-	2	1	-	-	1	1	-	-	1	1	-	-	1	0	0	1
Triatoma barberi	427606	37.2765	1368	14	14	14	-	14	14	14	-	14	14	14	-	13	13	13	-	3	3	3	-	1	1	0
Triatoma brasiliensis	1.1487e+06	26.533	961	48	21	30	42	39	19	25	34	27	15	21	23	15	11	12	15	5	4	5	5	1	1	1
Triatoma carrioni	20089.9	27.856	616	1	1	1	1	1	1	1	1	1	1	1	1	1	1	1	1	1	1	1	1	1	1	1
Triatoma costalimai	518181	23.0663	844	4	4	4	4	4	4	4	4	6	6	6	6	7	7	7	7	3	3	3	3	1	1	1
Triatoma dimidiata	2.16359e+06	36.2693	1774	48	37	30	30	37	29	25	27	34	26	27	21	21	15	19	13	6	5	4	4	1	1	1
Triatoma dispar	395543	23.0926	2141	1	-	-	1	1	-	-	1	1	-	-	1	1	-	-	1	1	-	-	1	0	0	1
Triatoma eratyrusiformis	376118	40.3875	377	4	-	3	1	4	-	3	1	4	-	3	1	3	-	3	1	1	-	1	1	0	1	1
Triatoma gerstaeckeri	1.08585e+06	43.8605	1270	24	17	20	3	24	17	20	3	19	14	16	3	11	9	9	3	4	3	3	2	1	1	1
Triatoma gusayana	1.39423e+06	42.6177	644	5	-	-	5	5	-	-	5	5	-	-	5	5	-	-	5	2	-	-	2	0	0	1
Triatoma indictiva	1.2613e+06	48.9557	894	3	1	1	2	3	1	1	2	3	1	1	2	2	1	1	2	1	1	1	1	1	1	1
Triatoma infestans	7.81298e+06	43.229	1403	31	17	22	22	26	15	19	19	22	15	15	18	15	13	12	12	4	4	3	3	1	1	1
Triatoma juazeirensis	302429	24.0535	848	4	3	3	-	4	3	3	-	4	3	3	-	3	3	2	-	2	2	2	-	1	1	0
Triatoma lenti	293342	22.5788	867	1	-	-	1	1	-	-	1	1	-	-	1	1	-	-	1	1	-	-	1	0	0	1
Triatoma longipennis	625370	40.5318	1121	21	2	10	13	19	2	9	12	14	2	9	10	9	2	8	7	3	1	2	2	1	1	1
Triatoma maculata	2.98506e+06	27.302	1348	19	12	5	8	18	12	5	7	16	11	6	7	13	9	7	8	4	2	4	4	1	1	1
Triatoma melanica	1.1487e+06	26.533	961	1	-	1	-	1	-	1	-	1	-	1	-	1	-	1	-	1	-	1	-	0	1	0
Triatoma melanocephala	757350	23.8533	847	2	1	2	-	2	1	2	-	2	1	2	-	2	1	2	-	2	1	2	-	1	1	0
Triatoma pallidipennis	517671	39.108	1060	17	17	16	3	17	17	16	3	13	13	13	3	9	9	9	3	2	2	2	1	1	1	1
Triatoma petrocchiae	127367	19.778	638	8	4	4	4	7	4	4	3	7	4	4	3	5	4	4	2	3	2	2	2	1	1	1
Triatoma phyllosoma	165387	34.9492	1578	9	8	9	-	9	8	9	-	8	7	8	-	6	6	6	-	2	2	2	-	1	1	0
Triatoma platensis	1.55947e+06	38.498	561	1	-	1	-	1	-	1	-	1	-	1	-	1	-	1	-	1	-	1	-	0	1	0
Triatoma protracta	3.89358e+06	59.8487	751	7	2	5	5	6	1	5	5	6	1	5	5	6	1	5	5	2	1	1	2	1	1	1
Triatoma pseudomaculata	2.32405e+06	27.5915	961	12	12	11	-	11	11	10	-	12	12	11	-	9	9	9	-	4	4	4	-	1	1	0
Triatoma recurva	767837	51.5342	1000	3	-	-	3	3	-	-	3	3	-	-	3	3	-	-	3	1	-	-	1	0	0	1
Triatoma rubida	1.84988e+06	51.0545	1066	14	7	10	-	13	7	9	-	10	7	7	-	7	6	4	-	2	2	1	-	1	1	0
Triatoma rubrofasciata	7.43616e+06	27.602	1205	10	10	8	-	10	10	8	-	10	10	8	-	7	7	6	-	2	2	2	-	1	1	0
Triatoma rubrovaria	657693	32.7833	465	19	16	19	16	16	15	16	15	15	14	15	14	10	10	10	10	4	4	4	4	1	1	1
Triatoma sanguisuga	4.20738e+06	51.2487	706	27	21	22	6	22	16	18	6	19	15	16	6	12	10	9	5	5	4	4	4	1	1	1
Triatoma sherlocki	102072	20.9777	513	1	-	-	1	1	-	-	1	1	-	-	1	1	-	-	1	1	-	-	1	0	0	1
Triatoma sordida	4.45994e+06	42.1525	946	16	11	14	8	14	10	13	7	15	11	13	12	13	12	12	10	4	4	4	3	1	1	1
Triatoma venosa	70049.8	28.3685	2013	10	10	-	-	10	10	-	-	10	10	-	-	9	9	-	-	2	2	-	-	1	0	0
Triatoma vitticeps	684155	25.266	845	12	10	8	3	11	10	8	3	11	11	8	3	9	9	7	3	2	2	2	1	1	1	1
