# Supplementary material for: Range size positively correlates with temperature and precipitation niche breadths but not with dietary niche breadth in triatomine insects, vectors of Chagas disease
Source: PLoS Negl Trop Dis. 2024 Aug 16;18(8):e0012430. doi: 10.1371/journal.pntd.0012430 (PMC11357105; doi:10.1371/journal.pntd.0012430)
Supplement: S3 Table — (XLSX) [file pntd.0012430.s005.xlsx]

## Sheet: Sheet1
S3 Table. Summary of results from the ordinary least square regression of log(area) and log(diet), sqrt(temperature), and sqrt(precipitation) niche breadth.
Habitats	Diet breadth	N	Intercept	Diet niche breadth				Temperature niche breadth				Precipitation niche breadth				R²
				Estimate	Standard error	t	p-value	Estimate	Standard error	t	p-value	Estimate	Standard error	t	p-value
All habitats	Species	50	7.141	-0.138	0.163	-0.848	0.401	0.723	0.223	3.248	0.002	0.086	0.027	3.217	0.002	0.315
	Genus	50	7.132	-0.167	0.171	-0.974	0.335	0.725	0.222	3.267	0.002	0.088	0.027	3.266	0.002	0.318
	Family	50	7.195	-0.161	0.177	-0.911	0.367	0.717	0.221	3.236	0.002	0.087	0.027	3.245	0.002	0.317
	Order	50	7.259	-0.158	0.203	-0.776	0.442	0.708	0.222	3.196	0.003	0.085	0.027	3.2	0.002	0.313
	Class	50	7.263	-0.034	0.348	-0.096	0.924	0.699	0.225	3.108	0.003	0.079	0.026	3.066	0.004	0.304
Domiciliary	Species	41	7.17	0.079	0.223	0.354	0.725	0.75	0.267	2.813	0.008	0.066	0.031	2.091	0.043	0.287
	Genus	41	7.16	0.044	0.225	0.197	0.845	0.758	0.266	2.851	0.007	0.067	0.032	2.117	0.041	0.285
	Family	41	7.148	0.049	0.229	0.214	0.831	0.76	0.266	2.861	0.007	0.067	0.032	2.099	0.043	0.285
	Order	41	7.138	0.044	0.262	0.167	0.868	0.762	0.266	2.865	0.007	0.067	0.032	2.119	0.041	0.285
	Class	41	6.892	0.445	0.462	0.963	0.342	0.764	0.262	2.911	0.006	0.066	0.03	2.177	0.036	0.302
Peridomiciliary	Species	41	6.965	-0.17	0.205	-0.828	0.413	0.732	0.24	3.045	0.004	0.092	0.028	3.256	0.002	0.368
	Genus	41	6.979	-0.205	0.213	-0.96	0.343	0.733	0.239	3.061	0.004	0.094	0.028	3.304	0.002	0.372
	Family	41	7.037	-0.198	0.222	-0.892	0.378	0.722	0.239	3.018	0.005	0.093	0.028	3.278	0.002	0.37
	Order	41	7.065	-0.134	0.26	-0.517	0.609	0.711	0.241	2.953	0.005	0.09	0.028	3.149	0.003	0.361
	Class	41	6.594	0.235	0.449	0.523	0.604	0.761	0.258	2.953	0.005	0.082	0.028	2.951	0.005	0.361
Sylvatic	Species	38	5.664	-0.167	0.164	-1.018	0.316	0.783	0.217	3.607	0.001	0.123	0.026	4.783	0	0.535
	Gem	38	5.638	-0.194	0.17	-1.142	0.262	0.785	0.216	3.638	0.001	0.124	0.026	4.839	0	0.539
	Family	38	5.658	-0.161	0.176	-0.916	0.366	0.788	0.217	3.626	0.001	0.121	0.025	4.756	0	0.533
	Order	38	5.649	-0.099	0.204	-0.487	0.629	0.793	0.219	3.616	0.001	0.117	0.025	4.601	0	0.524
	Class	38	5.52	0.1	0.334	0.301	0.766	0.808	0.222	3.64	0.001	0.112	0.024	4.58	0	0.522
