# Supplementary material for: Range size positively correlates with temperature and precipitation niche breadths but not with dietary niche breadth in triatomine insects, vectors of Chagas disease
Source: PLoS Negl Trop Dis. 2024 Aug 16;18(8):e0012430. doi: 10.1371/journal.pntd.0012430 (PMC11357105; doi:10.1371/journal.pntd.0012430)
Supplement: S4 Table — (XLSX) [file pntd.0012430.s006.xlsx]

## Sheet: Sheet1
S4 Table. Summary of results from the PGLS analysis fitting the regression of log(area) and log(diet), sqrt(temperature), and sqrt(precipitation) niche breadth. The value refers to the median value across topologies, with 95% confidence intervals enclosed in parenthesis.
Habitats	Diet breadth	N	Intercept	Diet niche breadth				Temperature niche breadth				Precipitation niche breadth				R²	𝝺
				Estimate	Standard error	t	p-value	Estimate	Standard error	t	p-value	Estimate	Standard error	t	p-value
All habitats	Species	50	7.141 (7.141-7.141)	-0.138 (-0.138--0.138)	0.163 (0.163-0.163)	-0.848 (-0.848--0.848)	0.401 (0.401-0.401)	0.723 (0.723-0.723)	0.223 (0.223-0.223)	3.248 (3.248-3.248)	0.002 (0.002-0.002)	0.086 (0.086-0.086)	0.027 (0.027-0.027)	3.217 (3.217-3.217)	0.002 (0.002-0.002)	0.315 (0.315-0.315)	0 (0-0)
	Genus	50	7.132 (7.132-7.132)	-0.167 (-0.167--0.167)	0.171 (0.171-0.171)	-0.974 (-0.974--0.974)	0.335 (0.335-0.335)	0.725 (0.725-0.725)	0.222 (0.222-0.222)	3.267 (3.267-3.267)	0.002 (0.002-0.002)	0.088 (0.088-0.088)	0.027 (0.027-0.027)	3.266 (3.266-3.266)	0.002 (0.002-0.002)	0.318 (0.318-0.318)	0 (0-0)
	Family	50	7.195 (7.195-7.195)	-0.161 (-0.161--0.161)	0.177 (0.177-0.177)	-0.911 (-0.911--0.911)	0.367 (0.367-0.367)	0.717 (0.717-0.717)	0.221 (0.221-0.221)	3.236 (3.236-3.236)	0.002 (0.002-0.002)	0.087 (0.087-0.087)	0.027 (0.027-0.027)	3.245 (3.245-3.245)	0.002 (0.002-0.002)	0.317 (0.317-0.317)	0 (0-0)
	Order	50	7.259 (7.259-7.259)	-0.158 (-0.158--0.158)	0.203 (0.203-0.203)	-0.776 (-0.776--0.776)	0.442 (0.442-0.442)	0.708 (0.708-0.708)	0.222 (0.222-0.222)	3.196 (3.196-3.196)	0.003 (0.003-0.003)	0.085 (0.085-0.085)	0.027 (0.027-0.027)	3.2 (3.2-3.2)	0.002 (0.002-0.002)	0.313 (0.313-0.313)	0 (0-0)
	Class	50	7.263 (7.263-7.263)	-0.034 (-0.034--0.034)	0.348 (0.348-0.348)	-0.096 (-0.096--0.096)	0.924 (0.924-0.924)	0.699 (0.699-0.699)	0.225 (0.225-0.225)	3.108 (3.108-3.108)	0.003 (0.003-0.003)	0.079 (0.079-0.079)	0.026 (0.026-0.026)	3.066 (3.066-3.066)	0.004 (0.004-0.004)	0.304 (0.304-0.304)	0 (0-0)
Domiciliary	Species	41	7.17 (7.17-7.17)	0.079 (0.079-0.079)	0.223 (0.223-0.223)	0.354 (0.354-0.354)	0.725 (0.725-0.725)	0.75 (0.75-0.75)	0.267 (0.267-0.267)	2.813 (2.813-2.813)	0.008 (0.008-0.008)	0.066 (0.066-0.066)	0.031 (0.031-0.031)	2.091 (2.091-2.091)	0.043 (0.043-0.043)	0.287 (0.287-0.287)	0 (0-0)
	Genus	41	7.16 (7.16-7.16)	0.044 (0.044-0.044)	0.225 (0.225-0.225)	0.197 (0.197-0.197)	0.845 (0.845-0.845)	0.758 (0.758-0.758)	0.266 (0.266-0.266)	2.851 (2.851-2.851)	0.007 (0.007-0.007)	0.067 (0.067-0.067)	0.032 (0.032-0.032)	2.117 (2.117-2.117)	0.041 (0.041-0.041)	0.285 (0.285-0.285)	0 (0-0)
	Family	41	7.148 (7.148-7.148)	0.049 (0.049-0.049)	0.229 (0.229-0.229)	0.214 (0.214-0.214)	0.831 (0.831-0.831)	0.76 (0.76-0.76)	0.266 (0.266-0.266)	2.861 (2.861-2.861)	0.007 (0.007-0.007)	0.067 (0.067-0.067)	0.032 (0.032-0.032)	2.099 (2.099-2.099)	0.043 (0.043-0.043)	0.285 (0.285-0.285)	0 (0-0)
	Order	41	7.138 (7.138-7.138)	0.044 (0.044-0.044)	0.262 (0.262-0.262)	0.167 (0.167-0.167)	0.868 (0.868-0.868)	0.762 (0.762-0.762)	0.266 (0.266-0.266)	2.865 (2.865-2.865)	0.007 (0.007-0.007)	0.067 (0.067-0.067)	0.032 (0.032-0.032)	2.119 (2.119-2.119)	0.041 (0.041-0.041)	0.285 (0.285-0.285)	0 (0-0)
	Class	41	6.892 (6.892-6.892)	0.445 (0.445-0.445)	0.462 (0.462-0.462)	0.963 (0.963-0.963)	0.342 (0.342-0.342)	0.764 (0.764-0.764)	0.262 (0.262-0.262)	2.911 (2.911-2.911)	0.006 (0.006-0.006)	0.066 (0.066-0.066)	0.03 (0.03-0.03)	2.177 (2.177-2.177)	0.036 (0.036-0.036)	0.302 (0.302-0.302)	0 (0-0)
Peridomociliary	Species	41	6.965 (6.965-6.965)	-0.17 (-0.17--0.17)	0.205 (0.205-0.205)	-0.828 (-0.828--0.828)	0.413 (0.413-0.413)	0.732 (0.732-0.732)	0.24 (0.24-0.24)	3.045 (3.045-3.045)	0.004 (0.004-0.004)	0.092 (0.092-0.092)	0.028 (0.028-0.028)	3.256 (3.256-3.256)	0.002 (0.002-0.002)	0.368 (0.368-0.368)	0 (0-0)
	Genus	41	6.979 (6.979-6.979)	-0.205 (-0.205--0.205)	0.213 (0.213-0.213)	-0.96 (-0.96--0.96)	0.343 (0.343-0.343)	0.733 (0.733-0.733)	0.239 (0.239-0.239)	3.061 (3.061-3.061)	0.004 (0.004-0.004)	0.094 (0.094-0.094)	0.028 (0.028-0.028)	3.304 (3.304-3.304)	0.002 (0.002-0.002)	0.372 (0.372-0.372)	0 (0-0)
	Family	41	7.037 (7.037-7.037)	-0.198 (-0.198--0.198)	0.222 (0.222-0.222)	-0.892 (-0.892--0.892)	0.378 (0.378-0.378)	0.722 (0.722-0.722)	0.239 (0.239-0.239)	3.018 (3.018-3.018)	0.005 (0.005-0.005)	0.093 (0.093-0.093)	0.028 (0.028-0.028)	3.278 (3.278-3.278)	0.002 (0.002-0.002)	0.37 (0.37-0.37)	0 (0-0)
	Order	41	7.065 (7.065-7.065)	-0.134 (-0.134--0.134)	0.26 (0.26-0.26)	-0.517 (-0.517--0.517)	0.609 (0.609-0.609)	0.711 (0.711-0.711)	0.241 (0.241-0.241)	2.953 (2.953-2.953)	0.005 (0.005-0.005)	0.09 (0.09-0.09)	0.028 (0.028-0.028)	3.149 (3.149-3.149)	0.003 (0.003-0.003)	0.361 (0.361-0.361)	0 (0-0)
	Class	41	6.594 (6.594-6.594)	0.235 (0.235-0.235)	0.449 (0.449-0.449)	0.523 (0.523-0.523)	0.604 (0.604-0.604)	0.761 (0.761-0.761)	0.258 (0.258-0.258)	2.953 (2.953-2.953)	0.005 (0.005-0.005)	0.082 (0.082-0.082)	0.028 (0.028-0.028)	2.951 (2.951-2.951)	0.005 (0.005-0.005)	0.361 (0.361-0.361)	0 (0-0)
Sylvatic	Species	38	5.664 (5.664-5.664)	-0.167 (-0.167--0.167)	0.164 (0.164-0.164)	-1.018 (-1.018--1.018)	0.316 (0.316-0.316)	0.783 (0.783-0.783)	0.217 (0.217-0.217)	3.607 (3.607-3.607)	0.001 (0.001-0.001)	0.123 (0.123-0.123)	0.026 (0.026-0.026)	4.783 (4.783-4.783)	0 (0-0)	0.535 (0.535-0.535)	0 (0-0)
	Gem	38	5.638 (5.638-5.638)	-0.194 (-0.194--0.194)	0.17 (0.17-0.17)	-1.142 (-1.142--1.142)	0.262 (0.262-0.262)	0.785 (0.785-0.785)	0.216 (0.216-0.216)	3.638 (3.638-3.638)	0.001 (0.001-0.001)	0.124 (0.124-0.124)	0.026 (0.026-0.026)	4.839 (4.839-4.839)	0 (0-0)	0.539 (0.539-0.539)	0 (0-0)
	Family	38	5.658 (5.658-5.658)	-0.161 (-0.161--0.161)	0.176 (0.176-0.176)	-0.916 (-0.916--0.916)	0.366 (0.366-0.366)	0.788 (0.788-0.788)	0.217 (0.217-0.217)	3.626 (3.626-3.626)	0.001 (0.001-0.001)	0.121 (0.121-0.121)	0.025 (0.025-0.025)	4.756 (4.756-4.756)	0 (0-0)	0.533 (0.533-0.533)	0 (0-0)
	Order	38	5.649 (5.649-5.649)	-0.099 (-0.099--0.099)	0.204 (0.204-0.204)	-0.487 (-0.487--0.487)	0.629 (0.629-0.629)	0.793 (0.793-0.793)	0.219 (0.219-0.219)	3.616 (3.616-3.616)	0.001 (0.001-0.001)	0.117 (0.117-0.117)	0.025 (0.025-0.025)	4.601 (4.601-4.601)	0 (0-0)	0.524 (0.524-0.524)	0 (0-0)
	Class	38	5.52 (5.52-5.52)	0.1 (0.1-0.1)	0.334 (0.334-0.334)	0.301 (0.301-0.301)	0.766 (0.766-0.766)	0.808 (0.808-0.808)	0.222 (0.222-0.222)	3.64 (3.64-3.64)	0.001 (0.001-0.001)	0.112 (0.112-0.112)	0.024 (0.024-0.024)	4.58 (4.58-4.58)	0 (0-0)	0.522 (0.522-0.522)	0 (0-0)
