# Supplementary material for: Range size positively correlates with temperature and precipitation niche breadths but not with dietary niche breadth in triatomine insects, vectors of Chagas disease
Source: PLoS Negl Trop Dis. 2024 Aug 16;18(8):e0012430. doi: 10.1371/journal.pntd.0012430 (PMC11357105; doi:10.1371/journal.pntd.0012430)
Supplement: S5 Table — (XLSX) [file pntd.0012430.s007.xlsx]

## Sheet: Sheet1
S5 Table. Divergence times (Myr) estimated of Triatominae species based on secondary calibration points. Estimations are provided as means and a 95% posterior density interval. The number of each node corresponds to Fig 1A.
Node	Time	95% C.I.
1	39.06	53.5–27.8
2	28.7	36.88–20.22
3	25.24	34.07–15.56
4	22.56	31.97–11.38
5	22.49	29.21–15.81
6	22.49	30.77–13.72
7	20.67	28.51–12.37
8	19.47	27.61–10.88
9	19.05	26.61–11.42
10	17.34	25.87–9.64
11	16.75	24.4–8.72
12	16.6	23.5–9.74
13	16.56	23.3–10.08
14	15.68	22.63–8.81
15	13.67	21.2–6.41
16	13.58	22.14–5.79
17	13.01	19.78–7.11
18	12.34	21.16–4.61
19	12.15	18.92–5.73
20	11.75	17.28–6.62
21	11.66	19.35–4.4
22	11.06	17–5.79
23	10.98	16.69–5.92
24	10.73	16.93–4.81
25	10.63	17.58–4.33
26	10.43	17.05–4.17
27	9.72	14.58–5.26
28	8.59	13.46–4.12
29	8.58	13.42–4.26
30	8.52	13.53–4.19
31	7.79	12.02–4.06
32	7.04	11.36–3.26
33	6.67	12.2–2.19
34	6.33	10.47–2.56
35	6.22	10.55–2.85
36	4.93	9.06–1.76
37	4.78	7.81–2.36
38	4.65	7.88–2.06
39	4.4	7.57–1.76
40	4.01	6.7–1.8
41	3.64	7.15–0.84
42	3.06	5.47–1.08
43	3.02	5.57–1.01
44	2.71	5.27–0.62
45	2.66	5.05–0.71
46	1.39	3.77–0
47	1.39	2.79–0.35
48	0.51	1.09–0.1
49	0.49	1.13–0.07
